# Supplementary material for: Bacterial clinical infectious diseases ontology (BCIDO) dataset
Source: Data Brief. 2016 Jul 16;8:881–4. doi: 10.1016/j.dib.2016.07.018 (PMC4961784; doi:10.1016/j.dib.2016.07.018)
Supplement: Supplementary file 1 — Supplementary material [file mmc1.zip]

Archive with 2 entries (2 files):
- mmc1/coi_disclosure_CG.pdf
- mmc1/coi_disclosure_CW.pdf
