# Supplementary material for: Bacterial clinical infectious diseases ontology (BCIDO) dataset
Source: Data Brief. 2016 Jul 16;8:881–4. doi: 10.1016/j.dib.2016.07.018 (PMC4961784; doi:10.1016/j.dib.2016.07.018)
Supplement: Supplementary file 3 — Supplementary material [file mmc3.zip]

Archive with 396 entries (391 files):
- BCIDO FINAL/
- BCIDO FINAL/.DS_Store
- __MACOSX/
- __MACOSX/BCIDO FINAL/
- __MACOSX/BCIDO FINAL/._.DS_Store
- BCIDO FINAL/875khr5h.owl
- __MACOSX/BCIDO FINAL/._875khr5h.owl
- BCIDO FINAL/abiot.owl
- __MACOSX/BCIDO FINAL/._abiot.owl
- BCIDO FINAL/Abiotrop.owl
- __MACOSX/BCIDO FINAL/._Abiotrop.owl
- BCIDO FINAL/achromobact.owl
- __MACOSX/BCIDO FINAL/._achromobact.owl
- BCIDO FINAL/Acinetobacter.owl
- __MACOSX/BCIDO FINAL/._Acinetobacter.owl
- BCIDO FINAL/actinobacillburk.owl
- __MACOSX/BCIDO FINAL/._actinobacillburk.owl
- BCIDO FINAL/actinobacillus.owl
- __MACOSX/BCIDO FINAL/._actinobacillus.owl
- BCIDO FINAL/actinomycetales.owl
- __MACOSX/BCIDO FINAL/._actinomycetales.owl
- BCIDO FINAL/actinomycin.owl
- __MACOSX/BCIDO FINAL/._actinomycin.owl
- BCIDO FINAL/actinophyla.owl
- __MACOSX/BCIDO FINAL/._actinophyla.owl
- BCIDO FINAL/aeromonas.owl
- __MACOSX/BCIDO FINAL/._aeromonas.owl
- BCIDO FINAL/aggrebact.owl
- __MACOSX/BCIDO FINAL/._aggrebact.owl
- BCIDO FINAL/alcali.owl
- __MACOSX/BCIDO FINAL/._alcali.owl
- BCIDO FINAL/alloicoccus.owl
- __MACOSX/BCIDO FINAL/._alloicoccus.owl
- BCIDO FINAL/anaplasma.owl
- __MACOSX/BCIDO FINAL/._anaplasma.owl
- BCIDO FINAL/anthrax.owl
- __MACOSX/BCIDO FINAL/._anthrax.owl
- BCIDO FINAL/Appendix.owl
- BCIDO FINAL/avmcs9wq.owl
- __MACOSX/BCIDO FINAL/._avmcs9wq.owl
- BCIDO FINAL/bacillaceae.owl
- __MACOSX/BCIDO FINAL/._bacillaceae.owl
- BCIDO FINAL/bacillales1.owl
- __MACOSX/BCIDO FINAL/._bacillales1.owl
- BCIDO FINAL/bacteroides.owl
- __MACOSX/BCIDO FINAL/._bacteroides.owl
- BCIDO FINAL/bartonella.owl
- __MACOSX/BCIDO FINAL/._bartonella.owl
- BCIDO FINAL/BCIDO FINAL DIB.owl
- __MACOSX/BCIDO FINAL/._BCIDO FINAL DIB.owl
- BCIDO FINAL/bifido.owl
- __MACOSX/BCIDO FINAL/._bifido.owl
- BCIDO FINAL/bile duct.owl
- BCIDO FINAL/BLood vessel wall.owl
- BCIDO FINAL/blood vessel.owl
- BCIDO FINAL/bone.owl
- BCIDO FINAL/bor.owl
- __MACOSX/BCIDO FINAL/._bor.owl
- BCIDO FINAL/bordetella.owl
- __MACOSX/BCIDO FINAL/._bordetella.owl
- BCIDO FINAL/borr.owl
- __MACOSX/BCIDO FINAL/._borr.owl
- BCIDO FINAL/borre.owl
- __MACOSX/BCIDO FINAL/._borre.owl
- BCIDO FINAL/borrelia arf.owl
- __MACOSX/BCIDO FINAL/._borrelia arf.owl
- BCIDO FINAL/borrelia garn.owl
- __MACOSX/BCIDO FINAL/._borrelia garn.owl
- BCIDO FINAL/borrelia.owl
- __MACOSX/BCIDO FINAL/._borrelia.owl
- BCIDO FINAL/brain.owl
- BCIDO FINAL/bronchus.owl
- BCIDO FINAL/brucella.owl
- __MACOSX/BCIDO FINAL/._brucella.owl
- BCIDO FINAL/burkholderia.owl
- __MACOSX/BCIDO FINAL/._burkholderia.owl
- BCIDO FINAL/campy.owl
- __MACOSX/BCIDO FINAL/._campy.owl
- BCIDO FINAL/catalog-v001.xml
- __MACOSX/BCIDO FINAL/._catalog-v001.xml
- BCIDO FINAL/cereus.owl
- __MACOSX/BCIDO FINAL/._cereus.owl
- BCIDO FINAL/cervix.owl
- BCIDO FINAL/chlamydiaceae.owl
- __MACOSX/BCIDO FINAL/._chlamydiaceae.owl
- BCIDO FINAL/citrobacter.owl
- __MACOSX/BCIDO FINAL/._citrobacter.owl
- BCIDO FINAL/clostridiaceae.owl
- __MACOSX/BCIDO FINAL/._clostridiaceae.owl
- BCIDO FINAL/Clostridium difficile.owl
- __MACOSX/BCIDO FINAL/._Clostridium difficile.owl
- BCIDO FINAL/colon.owl
- BCIDO FINAL/conjunctiva.owl
- BCIDO FINAL/corynbacterineae2.owl
- __MACOSX/BCIDO FINAL/._corynbacterineae2.owl
- BCIDO FINAL/coxiella.owl
- __MACOSX/BCIDO FINAL/._coxiella.owl
- BCIDO FINAL/Edwardsiella.owl
- __MACOSX/BCIDO FINAL/._Edwardsiella.owl
- BCIDO FINAL/ehrlichia.owl
- __MACOSX/BCIDO FINAL/._ehrlichia.owl
- BCIDO FINAL/eik.owl
- __MACOSX/BCIDO FINAL/._eik.owl
- BCIDO FINAL/endometrium.owl
- BCIDO FINAL/enterobacter.owl
- __MACOSX/BCIDO FINAL/._enterobacter.owl
- BCIDO FINAL/enterococcus.owl
- __MACOSX/BCIDO FINAL/._enterococcus.owl
- BCIDO FINAL/epididymis.owl
- BCIDO FINAL/epidural space.owl
- BCIDO FINAL/epiglottis.owl
- BCIDO FINAL/ersip.owl
- __MACOSX/BCIDO FINAL/._ersip.owl
- BCIDO FINAL/erysip.owl
- __MACOSX/BCIDO FINAL/._erysip.owl
- BCIDO FINAL/Eschericia.owl
- __MACOSX/BCIDO FINAL/._Eschericia.owl
- BCIDO FINAL/esophagus.owl
- BCIDO FINAL/eubact.owl
- __MACOSX/BCIDO FINAL/._eubact.owl
- BCIDO FINAL/external ear.owl
- BCIDO FINAL/f64upvb7.owl
- __MACOSX/BCIDO FINAL/._f64upvb7.owl
- BCIDO FINAL/finegold.owl
- __MACOSX/BCIDO FINAL/._finegold.owl
- BCIDO FINAL/flavobact.owl
- __MACOSX/BCIDO FINAL/._flavobact.owl
- BCIDO FINAL/FMA imports/
- BCIDO FINAL/FMA imports/.DS_Store
- __MACOSX/BCIDO FINAL/FMA imports/
- __MACOSX/BCIDO FINAL/FMA imports/._.DS_Store
- BCIDO FINAL/FMA imports/Appendix.owl
- __MACOSX/BCIDO FINAL/FMA imports/._Appendix.owl
- BCIDO FINAL/FMA imports/bile duct.owl
- __MACOSX/BCIDO FINAL/FMA imports/._bile duct.owl
- BCIDO FINAL/FMA imports/BLood vessel wall.owl
- __MACOSX/BCIDO FINAL/FMA imports/._BLood vessel wall.owl
- BCIDO FINAL/FMA imports/blood vessel.owl
- __MACOSX/BCIDO FINAL/FMA imports/._blood vessel.owl
- BCIDO FINAL/FMA imports/bone.owl
- __MACOSX/BCIDO FINAL/FMA imports/._bone.owl
- BCIDO FINAL/FMA imports/brain.owl
- __MACOSX/BCIDO FINAL/FMA imports/._brain.owl
- BCIDO FINAL/FMA imports/bronchus.owl
- __MACOSX/BCIDO FINAL/FMA imports/._bronchus.owl
- BCIDO FINAL/FMA imports/cervix.owl
- __MACOSX/BCIDO FINAL/FMA imports/._cervix.owl
- BCIDO FINAL/FMA imports/colon.owl
- __MACOSX/BCIDO FINAL/FMA imports/._colon.owl
- BCIDO FINAL/FMA imports/conjunctiva.owl
- __MACOSX/BCIDO FINAL/FMA imports/._conjunctiva.owl
- BCIDO FINAL/FMA imports/endometrium.owl
- __MACOSX/BCIDO FINAL/FMA imports/._endometrium.owl
- BCIDO FINAL/FMA imports/epididymis.owl
- __MACOSX/BCIDO FINAL/FMA imports/._epididymis.owl
- BCIDO FINAL/FMA imports/epidural space.owl
- __MACOSX/BCIDO FINAL/FMA imports/._epidural space.owl
- BCIDO FINAL/FMA imports/epiglottis.owl
- __MACOSX/BCIDO FINAL/FMA imports/._epiglottis.owl
- BCIDO FINAL/FMA imports/esophagus.owl
- __MACOSX/BCIDO FINAL/FMA imports/._esophagus.owl
- BCIDO FINAL/FMA imports/external ear.owl
- __MACOSX/BCIDO FINAL/FMA imports/._external ear.owl
- BCIDO FINAL/FMA imports/gallbladder.owl
- __MACOSX/BCIDO FINAL/FMA imports/._gallbladder.owl
- BCIDO FINAL/FMA imports/hair follicle.owl
- __MACOSX/BCIDO FINAL/FMA imports/._hair follicle.owl
- BCIDO FINAL/FMA imports/heart.owl
- __MACOSX/BCIDO FINAL/FMA imports/._heart.owl
- BCIDO FINAL/FMA imports/IDO test.owl
- BCIDO FINAL/FMA imports/joint.owl
- __MACOSX/BCIDO FINAL/FMA imports/._joint.owl
- BCIDO FINAL/FMA imports/kidney.owl
- __MACOSX/BCIDO FINAL/FMA imports/._kidney.owl
- BCIDO FINAL/FMA imports/larynx.owl
- __MACOSX/BCIDO FINAL/FMA imports/._larynx.owl
- BCIDO FINAL/FMA imports/liver.owl
- __MACOSX/BCIDO FINAL/FMA imports/._liver.owl
- BCIDO FINAL/FMA imports/lung.owl
- __MACOSX/BCIDO FINAL/FMA imports/._lung.owl
- BCIDO FINAL/FMA imports/lymph node.owl
- __MACOSX/BCIDO FINAL/FMA imports/._lymph node.owl
- BCIDO FINAL/FMA imports/lymphatic vessel.owl
- __MACOSX/BCIDO FINAL/FMA imports/._lymphatic vessel.owl
- BCIDO FINAL/FMA imports/mastoid air cell.owl
- __MACOSX/BCIDO FINAL/FMA imports/._mastoid air cell.owl
- BCIDO FINAL/FMA imports/middle ear.owl
- __MACOSX/BCIDO FINAL/FMA imports/._middle ear.owl
- BCIDO FINAL/FMA imports/muscle.owl
- __MACOSX/BCIDO FINAL/FMA imports/._muscle.owl
- BCIDO FINAL/FMA imports/parotid gland.owl
- __MACOSX/BCIDO FINAL/FMA imports/._parotid gland.owl
- BCIDO FINAL/FMA imports/pelvix.owl
- __MACOSX/BCIDO FINAL/FMA imports/._pelvix.owl
- BCIDO FINAL/FMA imports/peritoneal cavity.owl
- __MACOSX/BCIDO FINAL/FMA imports/._peritoneal cavity.owl
- BCIDO FINAL/FMA imports/pharynx.owl
- __MACOSX/BCIDO FINAL/FMA imports/._pharynx.owl
- BCIDO FINAL/FMA imports/pleura.owl
- __MACOSX/BCIDO FINAL/FMA imports/._pleura.owl
- BCIDO FINAL/FMA imports/prostate.owl
- __MACOSX/BCIDO FINAL/FMA imports/._prostate.owl
- BCIDO FINAL/FMA imports/skin.owl
- __MACOSX/BCIDO FINAL/FMA imports/._skin.owl
- BCIDO FINAL/FMA imports/spleen.owl
- __MACOSX/BCIDO FINAL/FMA imports/._spleen.owl
- BCIDO FINAL/FMA imports/subdura.owl
- __MACOSX/BCIDO FINAL/FMA imports/._subdura.owl
- BCIDO FINAL/FMA imports/subdural space.owl
- __MACOSX/BCIDO FINAL/FMA imports/._subdural space.owl
- BCIDO FINAL/FMA imports/testis.owl
- __MACOSX/BCIDO FINAL/FMA imports/._testis.owl
- BCIDO FINAL/FMA imports/thyroid gland.owl
- __MACOSX/BCIDO FINAL/FMA imports/._thyroid gland.owl
- BCIDO FINAL/FMA imports/trachea.owl
- __MACOSX/BCIDO FINAL/FMA imports/._trachea.owl
- BCIDO FINAL/FMA imports/urethra.owl
- __MACOSX/BCIDO FINAL/FMA imports/._urethra.owl
- BCIDO FINAL/FMA imports/URT.owl
- __MACOSX/BCIDO FINAL/FMA imports/._URT.owl
- BCIDO FINAL/FMA imports/vagina.owl
- __MACOSX/BCIDO FINAL/FMA imports/._vagina.owl
- BCIDO FINAL/FMA imports/vulva.owl
- __MACOSX/BCIDO FINAL/FMA imports/._vulva.owl
- __MACOSX/BCIDO FINAL/._FMA imports
- BCIDO FINAL/francisella.owl
- __MACOSX/BCIDO FINAL/._francisella.owl
- BCIDO FINAL/fusobacterium.owl
- __MACOSX/BCIDO FINAL/._fusobacterium.owl
- BCIDO FINAL/gallbladder.owl
- BCIDO FINAL/geme.owl
- __MACOSX/BCIDO FINAL/._geme.owl
- BCIDO FINAL/gemel.owl
- __MACOSX/BCIDO FINAL/._gemel.owl
- BCIDO FINAL/hair follicle.owl
- BCIDO FINAL/halom.owl
- __MACOSX/BCIDO FINAL/._halom.owl
- BCIDO FINAL/heart.owl
- BCIDO FINAL/helico.owl
- __MACOSX/BCIDO FINAL/._helico.owl
- BCIDO FINAL/hemophilus.owl
- __MACOSX/BCIDO FINAL/._hemophilus.owl
- BCIDO FINAL/IDO test.owl
- BCIDO FINAL/joint.owl
- BCIDO FINAL/kidney.owl
- BCIDO FINAL/kingella.owl
- __MACOSX/BCIDO FINAL/._kingella.owl
- BCIDO FINAL/Klebsiella.owl
- __MACOSX/BCIDO FINAL/._Klebsiella.owl
- BCIDO FINAL/lactob.owl
- __MACOSX/BCIDO FINAL/._lactob.owl
- BCIDO FINAL/larynx.owl
- BCIDO FINAL/legionella.owl
- __MACOSX/BCIDO FINAL/._legionella.owl
- BCIDO FINAL/leptospira.owl
- __MACOSX/BCIDO FINAL/._leptospira.owl
- BCIDO FINAL/list.owl
- __MACOSX/BCIDO FINAL/._list.owl
- BCIDO FINAL/listbacill.owl
- __MACOSX/BCIDO FINAL/._listbacill.owl
- BCIDO FINAL/liver.owl
- BCIDO FINAL/lung.owl
- BCIDO FINAL/lymph node.owl
- BCIDO FINAL/lymphatic vessel.owl
- BCIDO FINAL/mastoid air cell.owl
- BCIDO FINAL/micdadei.owl
- __MACOSX/BCIDO FINAL/._micdadei.owl
- BCIDO FINAL/micrococ.owl
- __MACOSX/BCIDO FINAL/._micrococ.owl
- BCIDO FINAL/middle ear.owl
- BCIDO FINAL/moraxella.owl
- __MACOSX/BCIDO FINAL/._moraxella.owl
- BCIDO FINAL/Morganell.owl
- __MACOSX/BCIDO FINAL/._Morganell.owl
- BCIDO FINAL/muscle.owl
- BCIDO FINAL/mycoplasma.owl
- __MACOSX/BCIDO FINAL/._mycoplasma.owl
- BCIDO FINAL/neisseria sicca.owl
- __MACOSX/BCIDO FINAL/._neisseria sicca.owl
- BCIDO FINAL/neisseria.owl
- __MACOSX/BCIDO FINAL/._neisseria.owl
- BCIDO FINAL/Neorick.html
- __MACOSX/BCIDO FINAL/._Neorick.html
- BCIDO FINAL/neorick.owl
- __MACOSX/BCIDO FINAL/._neorick.owl
- BCIDO FINAL/neorick2.owl
- __MACOSX/BCIDO FINAL/._neorick2.owl
- BCIDO FINAL/neorick3.owl
- __MACOSX/BCIDO FINAL/._neorick3.owl
- BCIDO FINAL/ontology-metadata.owl
- BCIDO FINAL/orcho.owl
- __MACOSX/BCIDO FINAL/._orcho.owl
- BCIDO FINAL/oriential.owl
- __MACOSX/BCIDO FINAL/._oriential.owl
- BCIDO FINAL/parotid gland.owl
- BCIDO FINAL/pasteurella.owl
- __MACOSX/BCIDO FINAL/._pasteurella.owl
- BCIDO FINAL/pelvix.owl
- BCIDO FINAL/peptococ2.owl
- __MACOSX/BCIDO FINAL/._peptococ2.owl
[truncated: 96 more entries]
