# Supplementary material for: Bacterial clinical infectious diseases ontology (BCIDO) dataset
Source: Data Brief. 2016 Jul 16;8:881–4. doi: 10.1016/j.dib.2016.07.018 (PMC4961784; doi:10.1016/j.dib.2016.07.018)
Supplement: Supplementary file 3 — Supplementary material [file mmc3.zip › BCIDO FINAL/BCIDO FINAL DIB.owl]

<?xml version="1.0"?>


<!DOCTYPE rdf:RDF [
    <!ENTITY CARO "http://purl.org/obo/owl/CARO#" >
    <!ENTITY owl "http://www.w3.org/2002/07/owl#" >
    <!ENTITY obo "http://purl.obolibrary.org/obo/" >
    <!ENTITY UBERON "http://purl.org/obo/owl/UBERON#" >
    <!ENTITY OBO_REL "http://purl.org/obo/owl/OBO_REL#" >
    <!ENTITY dc "http://purl.org/dc/elements/1.1/" >
    <!ENTITY xsd "http://www.w3.org/2001/XMLSchema#" >
    <!ENTITY NCBITaxon "http://purl.org/obo/owl/NCBITaxon#" >
    <!ENTITY snap "http://www.ifomis.org/bfo/1.1/snap#" >
    <!ENTITY ro "http://www.obofoundry.org/ro/ro.owl#" >
    <!ENTITY rdfs "http://www.w3.org/2000/01/rdf-schema#" >
    <!ENTITY ont "http://www.co-ode.org/ontologies/ont.owl#" >
    <!ENTITY ont2 "http://www.co-ode.org/ontologies/ont.owl#&#39;" >
    <!ENTITY rdf "http://www.w3.org/1999/02/22-rdf-syntax-ns#" >
    <!ENTITY oboInOwl "http://www.geneontology.org/formats/oboInOwl#" >
    <!ENTITY protege "http://protege.stanford.edu/plugins/owl/protege#" >
    <!ENTITY Whipple "http://www.co-ode.org/ontologies/ont.owl#Whipple&#39;" >
    <!ENTITY cefepime "http://www.co-ode.org/ontologies/ont.owl#cefepime+" >
    <!ENTITY cefoxitin "http://www.co-ode.org/ontologies/ont.owl#cefoxitin+" >
    <!ENTITY ampicillin "http://www.co-ode.org/ontologies/ont.owl#ampicillin/" >
    <!ENTITY ampicillin2 "http://www.co-ode.org/ontologies/ont.owl#ampicillin+" >
    <!ENTITY cefotaxime "http://www.co-ode.org/ontologies/ont.owl#cefotaxime+" >
    <!ENTITY ceftazidime "http://www.co-ode.org/ontologies/ont.owl#ceftazidime+" >
    <!ENTITY ceftaroline "http://www.co-ode.org/ontologies/ont.owl#ceftaroline+" >
    <!ENTITY ceftolozane "http://www.co-ode.org/ontologies/ont.owl#ceftolozane+" >
    <!ENTITY ceftriaxone "http://www.co-ode.org/ontologies/ont.owl#ceftriaxone+" >
    <!ENTITY cephalothin "http://www.co-ode.org/ontologies/ont.owl#cephalothin+" >
    <!ENTITY ticarcillin "http://www.co-ode.org/ontologies/ont.owl#ticarcillin/" >
    <!ENTITY amoxicillin2 "http://www.co-ode.org/ontologies/ont.owl#amoxicillin+" >
    <!ENTITY ticarcillin2 "http://www.co-ode.org/ontologies/ont.owl#ticarcillin+" >
    <!ENTITY amoxicillin "http://www.co-ode.org/ontologies/ont.owl#amoxicillin/" >
    <!ENTITY quinupristin "http://www.co-ode.org/ontologies/ont.owl#quinupristin+" >
    <!ENTITY piperacillin2 "http://www.co-ode.org/ontologies/ont.owl#piperacillin+" >
    <!ENTITY piperacillin "http://www.co-ode.org/ontologies/ont.owl#piperacillin/" >
]>


<rdf:RDF xmlns="http://www.semanticweb.org/claire/ontologies/2013/4/Ontology1368738144644.owl#"
     xml:base="http://www.semanticweb.org/claire/ontologies/2013/4/Ontology1368738144644.owl"
     xmlns:ro="http://www.obofoundry.org/ro/ro.owl#"
     xmlns:ampicillin="&ont;ampicillin/"
     xmlns:ceftriaxone="&ont;ceftriaxone+"
     xmlns:cefoxitin="&ont;cefoxitin+"
     xmlns:ceftolozane="&ont;ceftolozane+"
     xmlns:ampicillin2="&ont;ampicillin+"
     xmlns:snap="http://www.ifomis.org/bfo/1.1/snap#"
     xmlns:ticarcillin2="&ont;ticarcillin+"
     xmlns:ticarcillin="&ont;ticarcillin/"
     xmlns:rdfs="http://www.w3.org/2000/01/rdf-schema#"
     xmlns:cephalothin="&ont;cephalothin+"
     xmlns:cefepime="&ont;cefepime+"
     xmlns:ont="http://www.co-ode.org/ontologies/ont.owl#"
     xmlns:rdf="http://www.w3.org/1999/02/22-rdf-syntax-ns#"
     xmlns:OBO_REL="http://purl.org/obo/owl/OBO_REL#"
     xmlns:amoxicillin="&ont;amoxicillin/"
     xmlns:dc="http://purl.org/dc/elements/1.1/"
     xmlns:protege="http://protege.stanford.edu/plugins/owl/protege#"
     xmlns:piperacillin="&ont;piperacillin/"
     xmlns:CARO="http://purl.org/obo/owl/CARO#"
     xmlns:NCBITaxon="http://purl.org/obo/owl/NCBITaxon#"
     xmlns:quinupristin="&ont;quinupristin+"
     xmlns:ont2="&ont;&#39;"
     xmlns:ceftazidime="&ont;ceftazidime+"
     xmlns:piperacillin2="&ont;piperacillin+"
     xmlns:ceftaroline="&ont;ceftaroline+"
     xmlns:obo="http://purl.obolibrary.org/obo/"
     xmlns:cefotaxime="&ont;cefotaxime+"
     xmlns:UBERON="http://purl.org/obo/owl/UBERON#"
     xmlns:xsd="http://www.w3.org/2001/XMLSchema#"
     xmlns:owl="http://www.w3.org/2002/07/owl#"
     xmlns:Whipple="&ont;Whipple&#39;"
     xmlns:oboInOwl="http://www.geneontology.org/formats/oboInOwl#"
     xmlns:amoxicillin2="&ont;amoxicillin+">
    <owl:Ontology rdf:about="http://www.semanticweb.org/claire/ontologies/2013/4/Ontology1368738144644.owl">
        <protege:defaultLanguage>en</protege:defaultLanguage>
        <rdfs:comment>The Bacterial Clinical Infectious Diseases Ontology is an ontology of entities relevant to clinical infectious diseases caused by bacteria. </rdfs:comment>
        <dc:creator>Claire Gordon</dc:creator>
        <owl:imports rdf:resource="&obo;ido.owl"/>
        <owl:imports rdf:resource="&obo;Acinetobacter/external/NCBITaxon_import.owl"/>
        <owl:imports rdf:resource="&obo;Clostridium_difficile/external/NCBITaxon_import.owl"/>
        <owl:imports rdf:resource="&obo;Proteus_vulgaris/external/NCBITaxon_import.owl"/>
        <owl:imports rdf:resource="&obo;actinomycetales/external/NCBITaxon_import.owl"/>
        <owl:imports rdf:resource="&obo;actinomycin/external/NCBITaxon_import.owl"/>
        <owl:imports rdf:resource="&obo;aeromonas/external/NCBITaxon_import.owl"/>
        <owl:imports rdf:resource="&obo;anaplasma/external/NCBITaxon_import.owl"/>
        <owl:imports rdf:resource="&obo;anthrax/external/NCBITaxon_import.owl"/>
        <owl:imports rdf:resource="&obo;baceroides/external/NCBITaxon_import.owl"/>
        <owl:imports rdf:resource="&obo;bartonella/external/NCBITaxon_import.owl"/>
        <owl:imports rdf:resource="&obo;bordetella/external/NCBITaxon_import.owl"/>
        <owl:imports rdf:resource="&obo;borrelia/external/NCBITaxon_import.owl"/>
        <owl:imports rdf:resource="&obo;brucella/external/NCBITaxon_import.owl"/>
        <owl:imports rdf:resource="&obo;burkholderia/external/NCBITaxon_import.owl"/>
        <owl:imports rdf:resource="&obo;campylobacter/external/NCBITaxon_import.owl"/>
        <owl:imports rdf:resource="&obo;cereus/external/NCBITaxon_import.owl"/>
        <owl:imports rdf:resource="&obo;chlamydiaceae/external/NCBITaxon_import.owl"/>
        <owl:imports rdf:resource="&obo;citrobacter/external/NCBITaxon_import.owl"/>
        <owl:imports rdf:resource="&obo;clostridiaceae/external/NCBITaxon_import.owl"/>
        <owl:imports rdf:resource="&obo;corynebacterineae/external/NCBITaxon_import.owl"/>
        <owl:imports rdf:resource="&obo;coxiella/external/NCBITaxon_import.owl"/>
        <owl:imports rdf:resource="&obo;edwardsiella/external/NCBITaxon_import.owl"/>
        <owl:imports rdf:resource="&obo;ehrlichia/external/NCBITaxon_import.owl"/>
        <owl:imports rdf:resource="&obo;enterobacter/external/NCBITaxon_import.owl"/>
        <owl:imports rdf:resource="&obo;enterococcus1/external/NCBITaxon_import.owl"/>
        <owl:imports rdf:resource="&obo;escherichia/external/NCBITaxon_import.owl"/>
        <owl:imports rdf:resource="&obo;francisella/external/NCBITaxon_import.owl"/>
        <owl:imports rdf:resource="&obo;fusobacterium/external/NCBITaxon_import.owl"/>
        <owl:imports rdf:resource="&obo;haemophilus/external/NCBITaxon_import.owl"/>
        <owl:imports rdf:resource="&obo;helicobacter/external/NCBITaxon_import.owl"/>
        <owl:imports rdf:resource="&obo;kingellla/external/NCBITaxon_import.owl"/>
        <owl:imports rdf:resource="&obo;klebsiella/external/NCBITaxon_import.owl"/>
        <owl:imports rdf:resource="&obo;legionella/external/NCBITaxon_import.owl"/>
        <owl:imports rdf:resource="&obo;leptospira/external/NCBITaxon_import.owl"/>
        <owl:imports rdf:resource="&obo;list/external/NCBITaxon_import.owl"/>
        <owl:imports rdf:resource="&obo;micdadei/external/NCBITaxon_import.owl"/>
        <owl:imports rdf:resource="&obo;moraxella/external/NCBITaxon_import.owl"/>
        <owl:imports rdf:resource="&obo;morganella/external/NCBITaxon_import.owl"/>
        <owl:imports rdf:resource="&obo;mycoplasma1/external/NCBITaxon_import.owl"/>
        <owl:imports rdf:resource="&obo;neisseria/external/NCBITaxon_import.owl"/>
        <owl:imports rdf:resource="&obo;orientia/external/NCBITaxon_import.owl"/>
        <owl:imports rdf:resource="&obo;pasteurella/external/NCBITaxon_import.owl"/>
        <owl:imports rdf:resource="&obo;plesiomonas/external/NCBITaxon_import.owl"/>
        <owl:imports rdf:resource="&obo;prevotella/external/NCBITaxon_import.owl"/>
        <owl:imports rdf:resource="&obo;propionibacteriaceaea/external/NCBITaxon_import.owl"/>
        <owl:imports rdf:resource="&obo;proteus_mirabillis/external/NCBITaxon_import.owl"/>
        <owl:imports rdf:resource="&obo;providencia/external/NCBITaxon_import.owl"/>
        <owl:imports rdf:resource="&obo;pseudomonas_aerug/external/NCBITaxon_import.owl"/>
        <owl:imports rdf:resource="&obo;ricketsia/external/NCBITaxon_import.owl"/>
        <owl:imports rdf:resource="&obo;salmonella/external/NCBITaxon_import.owl"/>
        <owl:imports rdf:resource="&obo;serratia/external/NCBITaxon_import.owl"/>
        <owl:imports rdf:resource="&obo;shigella/external/NCBITaxon_import.owl"/>
        <owl:imports rdf:resource="&obo;staphstrep/external/NCBITaxon_import.owl"/>
        <owl:imports rdf:resource="&obo;steno/external/NCBITaxon_import.owl"/>
        <owl:imports rdf:resource="&obo;treponema/external/NCBITaxon_import.owl"/>
        <owl:imports rdf:resource="&obo;ureaplasma/external/NCBITaxon_import.owl"/>
        <owl:imports rdf:resource="&obo;vibrio/external/NCBITaxon_import.owl"/>
        <owl:imports rdf:resource="&obo;vo/external/URT.owl."/>
        <owl:imports rdf:resource="&obo;vo/external/abio.owl."/>
        <owl:imports rdf:resource="&obo;vo/external/achromob.owl."/>
        <owl:imports rdf:resource="&obo;vo/external/actinob.owl."/>
        <owl:imports rdf:resource="&obo;vo/external/aggreb.owl."/>
        <owl:imports rdf:resource="&obo;vo/external/alcali.owl."/>
        <owl:imports rdf:resource="&obo;vo/external/allio.owl."/>
        <owl:imports rdf:resource="&obo;vo/external/appendix.owl."/>
        <owl:imports rdf:resource="&obo;vo/external/bifido.owl."/>
        <owl:imports rdf:resource="&obo;vo/external/bile_duct.owl."/>
        <owl:imports rdf:resource="&obo;vo/external/blood_vessel.owl."/>
        <owl:imports rdf:resource="&obo;vo/external/blood_vessel_wall.owl."/>
        <owl:imports rdf:resource="&obo;vo/external/borrelia.owl."/>
        <owl:imports rdf:resource="&obo;vo/external/borrelia1.owl."/>
        <owl:imports rdf:resource="&obo;vo/external/borrelia2.owl."/>
        <owl:imports rdf:resource="&obo;vo/external/borrelia3.owl."/>
        <owl:imports rdf:resource="&obo;vo/external/brain.owl."/>
        <owl:imports rdf:resource="&obo;vo/external/bronchus.owl."/>
        <owl:imports rdf:resource="&obo;vo/external/cervix.owl."/>
        <owl:imports rdf:resource="&obo;vo/external/colon.owl."/>
        <owl:imports rdf:resource="&obo;vo/external/conjunctiva.owl."/>
        <owl:imports rdf:resource="&obo;vo/external/eike.owl."/>
        <owl:imports rdf:resource="&obo;vo/external/endometrium.owl."/>
        <owl:imports rdf:resource="&obo;vo/external/epididymis.owl."/>
        <owl:imports rdf:resource="&obo;vo/external/epidural_space.owl."/>
        <owl:imports rdf:resource="&obo;vo/external/epiglottis.owl."/>
        <owl:imports rdf:resource="&obo;vo/external/ery.owl."/>
        <owl:imports rdf:resource="&obo;vo/external/esophagus.owl."/>
        <owl:imports rdf:resource="&obo;vo/external/eubact.owl."/>
        <owl:imports rdf:resource="&obo;vo/external/external_ear.owl."/>
        <owl:imports rdf:resource="&obo;vo/external/finegold.owl"/>
        <owl:imports rdf:resource="&obo;vo/external/flavob.owl."/>
        <owl:imports rdf:resource="&obo;vo/external/gallbladder.owl."/>
        <owl:imports rdf:resource="&obo;vo/external/gem.owl"/>
        <owl:imports rdf:resource="&obo;vo/external/geme.owl"/>
        <owl:imports rdf:resource="&obo;vo/external/hair_follicle.owl."/>
        <owl:imports rdf:resource="&obo;vo/external/halomon.owl"/>
        <owl:imports rdf:resource="&obo;vo/external/heart.owl."/>
        <owl:imports rdf:resource="&obo;vo/external/joint.owl."/>
        <owl:imports rdf:resource="&obo;vo/external/kidney.owl."/>
        <owl:imports rdf:resource="&obo;vo/external/lactobac.owl"/>
        <owl:imports rdf:resource="&obo;vo/external/larynx.owl."/>
        <owl:imports rdf:resource="&obo;vo/external/liver.owl."/>
        <owl:imports rdf:resource="&obo;vo/external/lung.owl."/>
        <owl:imports rdf:resource="&obo;vo/external/lymph_node.owl."/>
        <owl:imports rdf:resource="&obo;vo/external/lymphatic_vessel.owl."/>
        <owl:imports rdf:resource="&obo;vo/external/mastoid_air_cell.owl."/>
        <owl:imports rdf:resource="&obo;vo/external/micrococ.owl"/>
        <owl:imports rdf:resource="&obo;vo/external/middle_ear.owl."/>
        <owl:imports rdf:resource="&obo;vo/external/muscle.owl."/>
        <owl:imports rdf:resource="&obo;vo/external/neiss.owl"/>
        <owl:imports rdf:resource="&obo;vo/external/neorick.owl."/>
        <owl:imports rdf:resource="&obo;vo/external/neorick2.owl."/>
        <owl:imports rdf:resource="&obo;vo/external/parotid_gland.owl."/>
        <owl:imports rdf:resource="&obo;vo/external/pelvis.owl."/>
        <owl:imports rdf:resource="&obo;vo/external/peptoco.owl."/>
        <owl:imports rdf:resource="&obo;vo/external/peptoco2.owl."/>
        <owl:imports rdf:resource="&obo;vo/external/peritoneal_cavity.owl."/>
        <owl:imports rdf:resource="&obo;vo/external/pharynx.owl."/>
        <owl:imports rdf:resource="&obo;vo/external/pleura.owl."/>
        <owl:imports rdf:resource="&obo;vo/external/porphy.owl."/>
        <owl:imports rdf:resource="&obo;vo/external/prostate.owl."/>
        <owl:imports rdf:resource="&obo;vo/external/psuedoflu.owl."/>
        <owl:imports rdf:resource="&obo;vo/external/ralston.owl."/>
        <owl:imports rdf:resource="&obo;vo/external/skin.owl."/>
        <owl:imports rdf:resource="&obo;vo/external/spleen.owl."/>
        <owl:imports rdf:resource="&obo;vo/external/streptherm.owl."/>
        <owl:imports rdf:resource="&obo;vo/external/streptobac.owl."/>
        <owl:imports rdf:resource="&obo;vo/external/subdura.owl."/>
        <owl:imports rdf:resource="&obo;vo/external/testis.owl."/>
        <owl:imports rdf:resource="&obo;vo/external/thyroid_gland.owl."/>
        <owl:imports rdf:resource="&obo;vo/external/trachea.owl."/>
        <owl:imports rdf:resource="&obo;vo/external/trop.owl."/>
        <owl:imports rdf:resource="&obo;vo/external/trophen.owl."/>
        <owl:imports rdf:resource="&obo;vo/external/urethra.owl."/>
        <owl:imports rdf:resource="&obo;vo/external/vagina.owl."/>
        <owl:imports rdf:resource="&obo;vo/external/veil.owl."/>
        <owl:imports rdf:resource="&obo;vo/external/vulva.owl."/>
        <owl:imports rdf:resource="&obo;yersinia_pestis/external/NCBITaxon_import.owl"/>
        <owl:imports rdf:resource="&obo;your_ontology/external/fma_bone.owl"/>
    </owl:Ontology>
    


    <!-- 
    ///////////////////////////////////////////////////////////////////////////////////////
    //
    // Annotation properties
    //
    ///////////////////////////////////////////////////////////////////////////////////////
     -->

    <owl:AnnotationProperty rdf:about="&dc;identifier"/>
    <owl:AnnotationProperty rdf:about="&oboInOwl;hasSynonym"/>
    


    <!-- 
    ///////////////////////////////////////////////////////////////////////////////////////
    //
    // Datatypes
    //
    ///////////////////////////////////////////////////////////////////////////////////////
     -->

    


    <!-- 
    ///////////////////////////////////////////////////////////////////////////////////////
    //
    // Object Properties
    //
    ///////////////////////////////////////////////////////////////////////////////////////
     -->

    


    <!-- http://purl.obolibrary.org/obo/IDO_0000664 -->

    <owl:ObjectProperty rdf:about="&obo;IDO_0000664"/>
    


    <!-- http://purl.org/obo/owl/OBO_REL#realized_by -->

    <owl:ObjectProperty rdf:about="&OBO_REL;realized_by"/>
    


    <!-- http://www.co-ode.org/ontologies/ont.owl#can_be_associated_with -->

    <owl:ObjectProperty rdf:about="&ont;can_be_associated_with"/>
    


    <!-- http://www.co-ode.org/ontologies/ont.owl#causes -->

    <owl:ObjectProperty rdf:about="&ont;causes">
        <rdfs:domain rdf:resource="&NCBITaxon;NCBITaxon_2"/>
        <rdfs:range>
            <owl:Class>
                <owl:unionOf rdf:parseType="Collection">
                    <rdf:Description rdf:about="&obo;IDO_0000436"/>
                    <rdf:Description rdf:about="&obo;IDO_0000586"/>
                </owl:unionOf>
            </owl:Class>
        </rdfs:range>
    </owl:ObjectProperty>
    


    <!-- http://www.co-ode.org/ontologies/ont.owl#has_characteristic_stain_result -->

    <owl:ObjectProperty rdf:about="&ont;has_characteristic_stain_result">
        <rdfs:domain rdf:resource="&NCBITaxon;NCBITaxon_2"/>
        <rdfs:range rdf:resource="&ont;bacterial_property"/>
    </owl:ObjectProperty>
    


    <!-- http://www.co-ode.org/ontologies/ont.owl#has_metabolism_preference -->

    <owl:ObjectProperty rdf:about="&ont;has_metabolism_preference">
        <rdfs:domain rdf:resource="&NCBITaxon;NCBITaxon_2"/>
        <rdfs:range rdf:resource="&ont;bacterial_property"/>
    </owl:ObjectProperty>
    


    <!-- http://www.co-ode.org/ontologies/ont.owl#has_shape -->

    <owl:ObjectProperty rdf:about="&ont;has_shape">
        <rdfs:domain rdf:resource="&NCBITaxon;NCBITaxon_2"/>
        <rdfs:range rdf:resource="&ont;bacterial_property"/>
    </owl:ObjectProperty>
    


    <!-- http://www.co-ode.org/ontologies/ont.owl#is_antimicrobial_coverage_for -->

    <owl:ObjectProperty rdf:about="&ont;is_antimicrobial_coverage_for">
        <rdfs:domain rdf:resource="&obo;IDO_0000558"/>
        <rdfs:range rdf:resource="&NCBITaxon;NCBITaxon_2"/>
    </owl:ObjectProperty>
    


    <!-- http://www.obofoundry.org/ro/ro.owl#has_part -->

    <owl:ObjectProperty rdf:about="&ro;has_part"/>
    


    <!-- http://www.obofoundry.org/ro/ro.owl#located_in -->

    <owl:ObjectProperty rdf:about="&ro;located_in">
        <rdfs:range rdf:resource="&CARO;CARO_0000000"/>
        <rdfs:domain>
            <owl:Class>
                <owl:unionOf rdf:parseType="Collection">
                    <rdf:Description rdf:about="&obo;IDO_0000436"/>
                    <rdf:Description rdf:about="&obo;IDO_0000586"/>
                </owl:unionOf>
            </owl:Class>
        </rdfs:domain>
    </owl:ObjectProperty>
    


    <!-- http://www.obofoundry.org/ro/ro.owl#part_of -->

    <owl:ObjectProperty rdf:about="&ro;part_of"/>
    


    <!-- 
    ///////////////////////////////////////////////////////////////////////////////////////
    //
    // Classes
    //
    ///////////////////////////////////////////////////////////////////////////////////////
     -->

    


    <!-- http://purl.obolibrary.org/obo/FMA_14542 -->

    <rdf:Description rdf:about="&obo;FMA_14542">
        <rdfs:subClassOf rdf:resource="&CARO;CARO_0000000"/>
    </rdf:Description>
    


    <!-- http://purl.obolibrary.org/obo/FMA_14543 -->

    <rdf:Description rdf:about="&obo;FMA_14543">
        <rdfs:subClassOf rdf:resource="&CARO;CARO_0000000"/>
    </rdf:Description>
    


    <!-- http://purl.obolibrary.org/obo/FMA_14704 -->

    <owl:Class rdf:about="&obo;FMA_14704">
        <rdfs:subClassOf rdf:resource="&CARO;CARO_0000000"/>
    </owl:Class>
    


    <!-- http://purl.obolibrary.org/obo/FMA_17740 -->

    <rdf:Description rdf:about="&obo;FMA_17740">
        <rdfs:subClassOf rdf:resource="&CARO;CARO_0000000"/>
    </rdf:Description>
    


    <!-- http://purl.obolibrary.org/obo/FMA_17742 -->

    <rdf:Description rdf:about="&obo;FMA_17742">
        <rdfs:subClassOf rdf:resource="&CARO;CARO_0000000"/>
    </rdf:Description>
    


    <!-- http://purl.obolibrary.org/obo/FMA_18255 -->

    <rdf:Description rdf:about="&obo;FMA_18255">
        <rdfs:subClassOf rdf:resource="&CARO;CARO_0000000"/>
    </rdf:Description>
    


    <!-- http://purl.obolibrary.org/obo/FMA_19667 -->

    <owl:Class rdf:about="&obo;FMA_19667">
        <rdfs:subClassOf rdf:resource="&CARO;CARO_0000000"/>
    </owl:Class>
    


    <!-- http://purl.obolibrary.org/obo/FMA_19949 -->

    <owl:Class rdf:about="&obo;FMA_19949">
        <rdfs:subClassOf rdf:resource="&CARO;CARO_0000000"/>
    </owl:Class>
    


    <!-- http://purl.obolibrary.org/obo/FMA_20462 -->

    <owl:Class rdf:about="&obo;FMA_20462">
        <rdfs:subClassOf rdf:resource="&CARO;CARO_0000000"/>
    </owl:Class>
    


    <!-- http://purl.obolibrary.org/obo/FMA_30315 -->

    <owl:Class rdf:about="&obo;FMA_30315">
        <rdfs:subClassOf rdf:resource="&CARO;CARO_0000000"/>
    </owl:Class>
    


    <!-- http://purl.obolibrary.org/obo/FMA_30316 -->

    <rdf:Description rdf:about="&obo;FMA_30316">
        <rdfs:subClassOf rdf:resource="&CARO;CARO_0000000"/>
    </rdf:Description>
    


    <!-- http://purl.obolibrary.org/obo/FMA_30317 -->

    <rdf:Description rdf:about="&obo;FMA_30317">
        <rdfs:subClassOf rdf:resource="&CARO;CARO_0000000"/>
    </rdf:Description>
    


    <!-- http://purl.obolibrary.org/obo/FMA_45661 -->

    <rdf:Description rdf:about="&obo;FMA_45661">
        <rdfs:subClassOf rdf:resource="&CARO;CARO_0000000"/>
    </rdf:Description>
    


    <!-- http://purl.obolibrary.org/obo/FMA_46688 -->

    <owl:Class rdf:about="&obo;FMA_46688">
        <rdfs:subClassOf rdf:resource="&CARO;CARO_0000000"/>
    </owl:Class>
    


    <!-- http://purl.obolibrary.org/obo/FMA_5034 -->

    <owl:Class rdf:about="&obo;FMA_5034">
        <rdfs:subClassOf rdf:resource="&CARO;CARO_0000000"/>
    </owl:Class>
    


    <!-- http://purl.obolibrary.org/obo/FMA_50801 -->

    <rdf:Description rdf:about="&obo;FMA_50801">
        <rdfs:subClassOf rdf:resource="&CARO;CARO_0000000"/>
    </rdf:Description>
    


    <!-- http://purl.obolibrary.org/obo/FMA_52781 -->

    <owl:Class rdf:about="&obo;FMA_52781">
        <rdfs:subClassOf rdf:resource="&CARO;CARO_0000000"/>
    </owl:Class>
    


    <!-- http://purl.obolibrary.org/obo/FMA_55097 -->

    <rdf:Description rdf:about="&obo;FMA_55097">
        <rdfs:subClassOf rdf:resource="&CARO;CARO_0000000"/>
    </rdf:Description>
    


    <!-- http://purl.obolibrary.org/obo/FMA_55130 -->

    <owl:Class rdf:about="&obo;FMA_55130">
        <rdfs:subClassOf rdf:resource="&CARO;CARO_0000000"/>
    </owl:Class>
    


    <!-- http://purl.obolibrary.org/obo/FMA_55800 -->

    <owl:Class rdf:about="&obo;FMA_55800">
        <rdfs:subClassOf rdf:resource="&CARO;CARO_0000000"/>
    </owl:Class>
    


    <!-- http://purl.obolibrary.org/obo/FMA_56513 -->

    <owl:Class rdf:about="&obo;FMA_56513">
        <rdfs:subClassOf rdf:resource="&CARO;CARO_0000000"/>
    </owl:Class>
    


    <!-- http://purl.obolibrary.org/obo/FMA_59011 -->

    <owl:Class rdf:about="&obo;FMA_59011">
        <rdfs:subClassOf rdf:resource="&CARO;CARO_0000000"/>
    </owl:Class>
    


    <!-- http://purl.obolibrary.org/obo/FMA_59790 -->

    <owl:Class rdf:about="&obo;FMA_59790">
        <rdfs:subClassOf rdf:resource="&CARO;CARO_0000000"/>
    </owl:Class>
    


    <!-- http://purl.obolibrary.org/obo/FMA_63183 -->

    <rdf:Description rdf:about="&obo;FMA_63183">
        <rdfs:subClassOf rdf:resource="&CARO;CARO_0000000"/>
    </rdf:Description>
    


    <!-- http://purl.obolibrary.org/obo/FMA_67473 -->

    <rdf:Description rdf:about="&obo;FMA_67473">
        <rdfs:subClassOf rdf:resource="&CARO;CARO_0000000"/>
    </rdf:Description>
    


    <!-- http://purl.obolibrary.org/obo/FMA_70660 -->

    <rdf:Description rdf:about="&obo;FMA_70660">
        <rdfs:subClassOf rdf:resource="&CARO;CARO_0000000"/>
    </rdf:Description>
    


    <!-- http://purl.obolibrary.org/obo/FMA_7088 -->

    <owl:Class rdf:about="&obo;FMA_7088">
        <rdfs:subClassOf rdf:resource="&CARO;CARO_0000000"/>
    </owl:Class>
    


    <!-- http://purl.obolibrary.org/obo/FMA_71228 -->

    <owl:Class rdf:about="&obo;FMA_71228">
        <rdfs:subClassOf rdf:resource="&CARO;CARO_0000000"/>
    </owl:Class>
    


    <!-- http://purl.obolibrary.org/obo/FMA_7131 -->

    <owl:Class rdf:about="&obo;FMA_7131">
        <rdfs:subClassOf rdf:resource="&CARO;CARO_0000000"/>
    </owl:Class>
    


    <!-- http://purl.obolibrary.org/obo/FMA_7163 -->

    <rdf:Description rdf:about="&obo;FMA_7163">
        <rdfs:subClassOf rdf:resource="&CARO;CARO_0000000"/>
    </rdf:Description>
    


    <!-- http://purl.obolibrary.org/obo/FMA_7195 -->

    <rdf:Description rdf:about="&obo;FMA_7195">
        <rdfs:subClassOf rdf:resource="&CARO;CARO_0000000"/>
    </rdf:Description>
    


    <!-- http://purl.obolibrary.org/obo/FMA_7196 -->

    <owl:Class rdf:about="&obo;FMA_7196">
        <rdfs:subClassOf rdf:resource="&CARO;CARO_0000000"/>
    </owl:Class>
    


    <!-- http://purl.obolibrary.org/obo/FMA_7197 -->

    <owl:Class rdf:about="&obo;FMA_7197">
        <rdfs:subClassOf rdf:resource="&CARO;CARO_0000000"/>
    </owl:Class>
    


    <!-- http://purl.obolibrary.org/obo/FMA_7202 -->

    <rdf:Description rdf:about="&obo;FMA_7202">
        <rdfs:subClassOf rdf:resource="&CARO;CARO_0000000"/>
    </rdf:Description>
    


    <!-- http://purl.obolibrary.org/obo/FMA_7203 -->

    <owl:Class rdf:about="&obo;FMA_7203">
        <rdfs:subClassOf rdf:resource="&CARO;CARO_0000000"/>
    </owl:Class>
    


    <!-- http://purl.obolibrary.org/obo/FMA_7210 -->

    <rdf:Description rdf:about="&obo;FMA_7210">
        <rdfs:subClassOf rdf:resource="&CARO;CARO_0000000"/>
    </rdf:Description>
    


    <!-- http://purl.obolibrary.org/obo/FMA_7394 -->

    <owl:Class rdf:about="&obo;FMA_7394">
        <rdfs:subClassOf rdf:resource="&CARO;CARO_0000000"/>
    </owl:Class>
    


    <!-- http://purl.obolibrary.org/obo/FMA_7409 -->

    <rdf:Description rdf:about="&obo;FMA_7409">
        <rdfs:subClassOf rdf:resource="&CARO;CARO_0000000"/>
    </rdf:Description>
    


    <!-- http://purl.obolibrary.org/obo/FMA_7490 -->

    <owl:Class rdf:about="&obo;FMA_7490">
        <rdfs:subClassOf rdf:resource="&CARO;CARO_0000000"/>
    </owl:Class>
    


    <!-- http://purl.obolibrary.org/obo/FMA_83803 -->

    <owl:Class rdf:about="&obo;FMA_83803">
        <rdfs:subClassOf rdf:resource="&CARO;CARO_0000000"/>
    </owl:Class>
    


    <!-- http://purl.obolibrary.org/obo/FMA_9578 -->

    <owl:Class rdf:about="&obo;FMA_9578">
        <rdfs:subClassOf rdf:resource="&CARO;CARO_0000000"/>
    </owl:Class>
    


    <!-- http://purl.obolibrary.org/obo/FMA_9583 -->

    <owl:Class rdf:about="&obo;FMA_9583">
        <rdfs:subClassOf rdf:resource="&CARO;CARO_0000000"/>
    </owl:Class>
    


    <!-- http://purl.obolibrary.org/obo/FMA_9600 -->

    <owl:Class rdf:about="&obo;FMA_9600">
        <rdfs:subClassOf rdf:resource="&CARO;CARO_0000000"/>
    </owl:Class>
    


    <!-- http://purl.obolibrary.org/obo/FMA_9603 -->

    <owl:Class rdf:about="&obo;FMA_9603">
        <rdfs:subClassOf rdf:resource="&CARO;CARO_0000000"/>
    </owl:Class>
    


    <!-- http://purl.obolibrary.org/obo/FMA_9706 -->

    <rdf:Description rdf:about="&obo;FMA_9706">
        <rdfs:subClassOf rdf:resource="&CARO;CARO_0000000"/>
    </rdf:Description>
    


    <!-- http://purl.obolibrary.org/obo/IAO_0000102 -->

    <owl:Class rdf:about="&obo;IAO_0000102"/>
    


    <!-- http://purl.obolibrary.org/obo/IDO_0000436 -->

    <owl:Class rdf:about="&obo;IDO_0000436"/>
    


    <!-- http://purl.obolibrary.org/obo/IDO_0000477 -->

    <owl:Class rdf:about="&obo;IDO_0000477"/>
    


    <!-- http://purl.obolibrary.org/obo/IDO_0000562 -->

    <owl:Class rdf:about="&obo;IDO_0000562"/>
    


    <!-- http://purl.obolibrary.org/obo/IDO_0000586 -->

    <owl:Class rdf:about="&obo;IDO_0000586"/>
    


    <!-- http://purl.obolibrary.org/obo/IDO_0000589 -->

    <owl:Class rdf:about="&obo;IDO_0000589"/>
    


    <!-- http://purl.obolibrary.org/obo/IDO_0000590 -->

    <owl:Class rdf:about="&obo;IDO_0000590"/>
    


    <!-- http://purl.obolibrary.org/obo/NCBITaxon_1015 -->

    <rdf:Description rdf:about="&obo;NCBITaxon_1015">
        <rdfs:subClassOf>
            <owl:Class>
                <owl:unionOf rdf:parseType="Collection">
                    <owl:Restriction>
                        <owl:onProperty rdf:resource="&ont;causes"/>
                        <owl:someValuesFrom rdf:resource="&ont;bite_infection"/>
                    </owl:Restriction>
                    <owl:Restriction>
                        <owl:onProperty rdf:resource="&ont;causes"/>
                        <owl:someValuesFrom rdf:resource="&ont;cellulitis"/>
                    </owl:Restriction>
                </owl:unionOf>
            </owl:Class>
        </rdfs:subClassOf>
    </rdf:Description>
    


    <!-- http://purl.obolibrary.org/obo/NCBITaxon_1016 -->

    <rdf:Description rdf:about="&obo;NCBITaxon_1016">
        <rdfs:subClassOf>
            <owl:Class>
                <owl:unionOf rdf:parseType="Collection">
                    <owl:Restriction>
                        <owl:onProperty rdf:resource="&ont;causes"/>
                        <owl:someValuesFrom rdf:resource="&ont;bite_infection"/>
                    </owl:Restriction>
                    <owl:Restriction>
                        <owl:onProperty rdf:resource="&ont;causes"/>
                        <owl:someValuesFrom rdf:resource="&ont;cellulitis"/>
                    </owl:Restriction>
                    <owl:Restriction>
                        <owl:onProperty rdf:resource="&ont;causes"/>
                        <owl:someValuesFrom rdf:resource="&ont;infective_endocarditis"/>
                    </owl:Restriction>
                </owl:unionOf>
            </owl:Class>
        </rdfs:subClassOf>
    </rdf:Description>
    


    <!-- http://purl.obolibrary.org/obo/NCBITaxon_106179 -->

    <rdf:Description rdf:about="&obo;NCBITaxon_106179">
        <rdfs:subClassOf>
            <owl:Class>
                <owl:unionOf rdf:parseType="Collection">
                    <owl:Restriction>
                        <owl:onProperty rdf:resource="&ont;causes"/>
                        <owl:someValuesFrom rdf:resource="&ont;acute_fever_and_maculopapular_rash"/>
                    </owl:Restriction>
                    <owl:Restriction>
                        <owl:onProperty rdf:resource="&ont;causes"/>
                        <owl:someValuesFrom rdf:resource="&ont;primary_infection_of_leukocytes"/>
                    </owl:Restriction>
                </owl:unionOf>
            </owl:Class>
        </rdfs:subClassOf>
        <rdfs:subClassOf>
            <owl:Class>
                <owl:unionOf rdf:parseType="Collection">
                    <owl:Restriction>
                        <owl:onProperty rdf:resource="&ont;causes"/>
                        <owl:someValuesFrom rdf:resource="&ont;anaplasmosis"/>
                    </owl:Restriction>
                    <owl:Restriction>
                        <owl:onProperty rdf:resource="&ont;causes"/>
                        <owl:someValuesFrom rdf:resource="&ont;encephalitis"/>
                    </owl:Restriction>
                </owl:unionOf>
            </owl:Class>
        </rdfs:subClassOf>
    </rdf:Description>
    


    <!-- http://purl.obolibrary.org/obo/NCBITaxon_1095748 -->

    <rdf:Description rdf:about="&obo;NCBITaxon_1095748">
        <rdfs:subClassOf rdf:resource="&obo;NCBITaxon_482"/>
    </rdf:Description>
    


    <!-- http://purl.obolibrary.org/obo/NCBITaxon_118882 -->

    <rdf:Description rdf:about="&obo;NCBITaxon_118882">
        <rdfs:subClassOf>
            <owl:Restriction>
                <owl:onProperty rdf:resource="&ont;has_characteristic_stain_result"/>
                <owl:allValuesFrom rdf:resource="&ont;Gram-negative"/>
            </owl:Restriction>
        </rdfs:subClassOf>
    </rdf:Description>
    


    <!-- http://purl.obolibrary.org/obo/NCBITaxon_119060 -->

    <rdf:Description rdf:about="&obo;NCBITaxon_119060">
        <rdfs:subClassOf>
            <owl:Class>
                <owl:intersectionOf rdf:parseType="Collection">
                    <owl:Restriction>
                        <owl:onProperty rdf:resource="&ont;has_characteristic_stain_result"/>
                        <owl:allValuesFrom rdf:resource="&ont;Gram-negative"/>
                    </owl:Restriction>
                    <owl:Restriction>
                        <owl:onProperty rdf:resource="&ont;has_shape"/>
                        <owl:allValuesFrom rdf:resource="&ont;rod"/>
                    </owl:Restriction>
                </owl:intersectionOf>
            </owl:Class>
        </rdfs:subClassOf>
    </rdf:Description>
    


    <!-- http://purl.obolibrary.org/obo/NCBITaxon_119603 -->

    <rdf:Description rdf:about="&obo;NCBITaxon_119603">
        <rdfs:subClassOf>
            <owl:Class>
                <owl:unionOf rdf:parseType="Collection">
                    <owl:Restriction>
                        <owl:onProperty rdf:resource="&ont;causes"/>
                        <owl:someValuesFrom rdf:resource="&ont;cellulitis"/>
                    </owl:Restriction>
                    <owl:Restriction>
                        <owl:onProperty rdf:resource="&ont;causes"/>
                        <owl:someValuesFrom rdf:resource="&ont;epiglottitis"/>
                    </owl:Restriction>
                    <owl:Restriction>
                        <owl:onProperty rdf:resource="&ont;causes"/>
                        <owl:someValuesFrom rdf:resource="&ont;infected_epidermal_cysts"/>
                    </owl:Restriction>
                    <owl:Restriction>
                        <owl:onProperty rdf:resource="&ont;causes"/>
                        <owl:someValuesFrom rdf:resource="&ont;injection_site_infection"/>
                    </owl:Restriction>
                    <owl:Restriction>
                        <owl:onProperty rdf:resource="&ont;causes"/>
                        <owl:someValuesFrom rdf:resource="&ont;lymphadenitis"/>
                    </owl:Restriction>
                    <owl:Restriction>
                        <owl:onProperty rdf:resource="&ont;causes"/>
                        <owl:someValuesFrom rdf:resource="&ont;lymphangitis"/>
                    </owl:Restriction>
                    <owl:Restriction>
                        <owl:onProperty rdf:resource="&ont;causes"/>
                        <owl:someValuesFrom rdf:resource="&ont;pharyngitis"/>
                    </owl:Restriction>
                    <owl:Restriction>
                        <owl:onProperty rdf:resource="&ont;causes"/>
                        <owl:someValuesFrom rdf:resource="&ont;preseptal_cellulitis"/>
                    </owl:Restriction>
                </owl:unionOf>
            </owl:Class>
        </rdfs:subClassOf>
    </rdf:Description>
    


    <!-- http://purl.obolibrary.org/obo/NCBITaxon_1260 -->

    <rdf:Description rdf:about="&obo;NCBITaxon_1260">
        <rdfs:subClassOf>
            <owl:Restriction>
                <owl:onProperty rdf:resource="&ont;causes"/>
                <owl:someValuesFrom rdf:resource="&ont;infective_arthritis_of_prosthetic_joint"/>
            </owl:Restriction>
        </rdfs:subClassOf>
    </rdf:Description>
    


    <!-- http://purl.obolibrary.org/obo/NCBITaxon_1269 -->

    <rdf:Description rdf:about="&obo;NCBITaxon_1269">
        <rdfs:subClassOf>
            <owl:Class>
                <owl:unionOf rdf:parseType="Collection">
                    <owl:Restriction>
                        <owl:onProperty rdf:resource="&ont;causes"/>
                        <owl:someValuesFrom rdf:resource="&ont;intravascular_catheter_line_infection"/>
                    </owl:Restriction>
                    <owl:Restriction>
                        <owl:onProperty rdf:resource="&ont;causes"/>
                        <owl:someValuesFrom rdf:resource="&ont;opportunitistic_infection"/>
                    </owl:Restriction>
                    <owl:Restriction>
                        <owl:onProperty rdf:resource="&ont;causes"/>
                        <owl:someValuesFrom rdf:resource="&ont;skin_and_soft_tissue_infection"/>
                    </owl:Restriction>
                </owl:unionOf>
            </owl:Class>
        </rdfs:subClassOf>
    </rdf:Description>
    


    <!-- http://purl.obolibrary.org/obo/NCBITaxon_1279 -->

    <rdf:Description rdf:about="&obo;NCBITaxon_1279">
        <rdfs:subClassOf>
            <owl:Restriction>
                <owl:onProperty rdf:resource="&ont;causes"/>
                <owl:someValuesFrom rdf:resource="&ont;peritonitis_associated_with_peritoneal_dialysis"/>
            </owl:Restriction>
        </rdfs:subClassOf>
        <rdfs:subClassOf>
            <owl:Class>
                <owl:unionOf rdf:parseType="Collection">
                    <owl:Restriction>
                        <owl:onProperty rdf:resource="&ont;causes"/>
                        <owl:someValuesFrom rdf:resource="&ont;acute_osteomyelitis_with_prosthesis"/>
                    </owl:Restriction>
                    <owl:Restriction>
                        <owl:onProperty rdf:resource="&ont;causes"/>
                        <owl:someValuesFrom rdf:resource="&ont;appendicitis"/>
                    </owl:Restriction>
                    <owl:Restriction>
                        <owl:onProperty rdf:resource="&ont;causes"/>
                        <owl:someValuesFrom rdf:resource="&ont;cerebrospinal_fluid_shunt_infection"/>
                    </owl:Restriction>
                    <owl:Restriction>
                        <owl:onProperty rdf:resource="&ont;causes"/>
                        <owl:someValuesFrom rdf:resource="&ont;diabetic_foot_infection"/>
                    </owl:Restriction>
                    <owl:Restriction>
                        <owl:onProperty rdf:resource="&ont;causes"/>
                        <owl:someValuesFrom rdf:resource="&ont;febrile_neutropenia"/>
                    </owl:Restriction>
                    <owl:Restriction>
                        <owl:onProperty rdf:resource="&ont;causes"/>
                        <owl:someValuesFrom rdf:resource="&ont;infective_arthritis_of_prosthetic_joint"/>
                    </owl:Restriction>
                    <owl:Restriction>
                        <owl:onProperty rdf:resource="&ont;causes"/>
                        <owl:someValuesFrom rdf:resource="&ont;intravascular_catheter_line_infection"/>
                    </owl:Restriction>
                    <owl:Restriction>
                        <owl:onProperty rdf:resource="&ont;causes"/>
                        <owl:someValuesFrom rdf:resource="&ont;mediastinitis"/>
                    </owl:Restriction>
                    <owl:Restriction>
                        <owl:onProperty rdf:resource="&ont;causes"/>
                        <owl:someValuesFrom rdf:resource="&ont;neonatal_sepsis"/>
                    </owl:Restriction>
                    <owl:Restriction>
                        <owl:onProperty rdf:resource="&ont;causes"/>
                        <owl:someValuesFrom rdf:resource="&ont;pacemaker_or_cardiac_defibrilator_infection"/>
                    </owl:Restriction>
                    <owl:Restriction>
                        <owl:onProperty rdf:resource="&ont;causes"/>
                        <owl:someValuesFrom rdf:resource="&ont;prosthetic_valve_endocarditis"/>
                    </owl:Restriction>
                    <owl:Restriction>
                        <owl:onProperty rdf:resource="&ont;causes"/>
                        <owl:someValuesFrom rdf:resource="&ont;prosthetic_vascular_graft_infection"/>
                    </owl:Restriction>
                    <owl:Restriction>
                        <owl:onProperty rdf:resource="&ont;causes"/>
                        <owl:someValuesFrom rdf:resource="&ont;surgical_wound_infection"/>
                    </owl:Restriction>
                </owl:unionOf>
            </owl:Class>
        </rdfs:subClassOf>
    </rdf:Description>
    


    <!-- http://purl.obolibrary.org/obo/NCBITaxon_1280 -->

    <rdf:Description rdf:about="&obo;NCBITaxon_1280">
        <rdfs:subClassOf>
            <owl:Class>
                <owl:unionOf rdf:parseType="Collection">
                    <owl:Restriction>
                        <owl:onProperty rdf:resource="&ont;causes"/>
                        <owl:someValuesFrom rdf:resource="&ont;abscess"/>
                    </owl:Restriction>
                    <owl:Restriction>
                        <owl:onProperty rdf:resource="&ont;causes"/>
                        <owl:someValuesFrom rdf:resource="&ont;bite_infection"/>
                    </owl:Restriction>
                    <owl:Restriction>
                        <owl:onProperty rdf:resource="&ont;causes"/>
                        <owl:someValuesFrom rdf:resource="&ont;blepharitis"/>
                    </owl:Restriction>
                    <owl:Restriction>
                        <owl:onProperty rdf:resource="&ont;causes"/>
                        <owl:someValuesFrom rdf:resource="&ont;bone_and_joint_infection"/>
                    </owl:Restriction>
                    <owl:Restriction>
                        <owl:onProperty rdf:resource="&ont;causes"/>
                        <owl:someValuesFrom rdf:resource="&ont;burn_infection"/>
                    </owl:Restriction>
                    <owl:Restriction>
                        <owl:onProperty rdf:resource="&ont;causes"/>
                        <owl:someValuesFrom rdf:resource="&ont;conjunctivitis"/>
                    </owl:Restriction>
                    <owl:Restriction>
                        <owl:onProperty rdf:resource="&ont;causes"/>
                        <owl:someValuesFrom rdf:resource="&ont;diabetic_foot_infection"/>
                    </owl:Restriction>
                    <owl:Restriction>
                        <owl:onProperty rdf:resource="&ont;causes"/>
                        <owl:someValuesFrom rdf:resource="&ont;empyema"/>
                    </owl:Restriction>
                    <owl:Restriction>
                        <owl:onProperty rdf:resource="&ont;causes"/>
                        <owl:someValuesFrom rdf:resource="&ont;eyelid_infection"/>
                    </owl:Restriction>
                    <owl:Restriction>
                        <owl:onProperty rdf:resource="&ont;causes"/>
                        <owl:someValuesFrom rdf:resource="&ont;intravascular_catheter_line_infection"/>
                    </owl:Restriction>
                    <owl:Restriction>
                        <owl:onProperty rdf:resource="&ont;causes"/>
                        <owl:someValuesFrom rdf:resource="&ont;left_ventricular_assist_device_infection"/>
                    </owl:Restriction>
                    <owl:Restriction>
                        <owl:onProperty rdf:resource="&ont;causes"/>
                        <owl:someValuesFrom rdf:resource="&ont;lung_abscess"/>
                    </owl:Restriction>
                    <owl:Restriction>
                        <owl:onProperty rdf:resource="&ont;causes"/>
                        <owl:someValuesFrom rdf:resource="&ont;meningitis"/>
                    </owl:Restriction>
                    <owl:Restriction>
                        <owl:onProperty rdf:resource="&ont;causes"/>
                        <owl:someValuesFrom rdf:resource="&ont;neonatal_pustulosis"/>
                    </owl:Restriction>
                    <owl:Restriction>
                        <owl:onProperty rdf:resource="&ont;causes"/>
                        <owl:someValuesFrom rdf:resource="&ont;osteomyelitis"/>
                    </owl:Restriction>
                    <owl:Restriction>
                        <owl:onProperty rdf:resource="&ont;causes"/>
                        <owl:someValuesFrom rdf:resource="&ont;pneumonia"/>
                    </owl:Restriction>
                    <owl:Restriction>
                        <owl:onProperty rdf:resource="&ont;causes"/>
                        <owl:someValuesFrom rdf:resource="&ont;rhinosinusitis"/>
                    </owl:Restriction>
                    <owl:Restriction>
                        <owl:onProperty rdf:resource="&ont;causes"/>
                        <owl:someValuesFrom rdf:resource="&ont;suppurative_thrombophlebitis"/>
                    </owl:Restriction>
                    <owl:Restriction>
                        <owl:onProperty rdf:resource="&ont;causes"/>
                        <owl:someValuesFrom rdf:resource="&ont;suppurative_thyroiditis"/>
                    </owl:Restriction>
                    <owl:Restriction>
                        <owl:onProperty rdf:resource="&ont;causes"/>
                        <owl:someValuesFrom rdf:resource="&ont;vertebral_osteomyelitis"/>
                    </owl:Restriction>
                </owl:unionOf>
            </owl:Class>
        </rdfs:subClassOf>
    </rdf:Description>
    


    <!-- http://purl.obolibrary.org/obo/NCBITaxon_1282 -->

    <rdf:Description rdf:about="&obo;NCBITaxon_1282">
        <rdfs:subClassOf>
            <owl:Class>
                <owl:unionOf rdf:parseType="Collection">
                    <owl:Restriction>
                        <owl:onProperty rdf:resource="&ont;causes"/>
                        <owl:someValuesFrom rdf:resource="&ont;bite_infection"/>
                    </owl:Restriction>
                    <owl:Restriction>
                        <owl:onProperty rdf:resource="&ont;causes"/>
                        <owl:someValuesFrom rdf:resource="&ont;burn_infection"/>
                    </owl:Restriction>
                    <owl:Restriction>
                        <owl:onProperty rdf:resource="&ont;causes"/>
                        <owl:someValuesFrom rdf:resource="&ont;cerebrospinal_fluid_shunt_infection"/>
                    </owl:Restriction>
                    <owl:Restriction>
                        <owl:onProperty rdf:resource="&ont;causes"/>
                        <owl:someValuesFrom rdf:resource="&ont;eyelid_infection"/>
                    </owl:Restriction>
                    <owl:Restriction>
                        <owl:onProperty rdf:resource="&ont;causes"/>
                        <owl:someValuesFrom rdf:resource="&ont;intravascular_catheter_line_infection"/>
                    </owl:Restriction>
                    <owl:Restriction>
                        <owl:onProperty rdf:resource="&ont;causes"/>
                        <owl:someValuesFrom rdf:resource="&ont;left_ventricular_assist_device_infection"/>
                    </owl:Restriction>
                    <owl:Restriction>
                        <owl:onProperty rdf:resource="&ont;causes"/>
                        <owl:someValuesFrom rdf:resource="&ont;mediastinitis"/>
                    </owl:Restriction>
                    <owl:Restriction>
                        <owl:onProperty rdf:resource="&ont;causes"/>
                        <owl:someValuesFrom rdf:resource="&ont;prosthetic_valve_endocarditis"/>
                    </owl:Restriction>
                    <owl:Restriction>
                        <owl:onProperty rdf:resource="&ont;causes"/>
                        <owl:someValuesFrom rdf:resource="&ont;prosthetic_vascular_graft_infection"/>
                    </owl:Restriction>
                    <owl:Restriction>
                        <owl:onProperty rdf:resource="&ont;causes"/>
                        <owl:someValuesFrom rdf:resource="&ont;suppurative_thyroiditis"/>
                    </owl:Restriction>
                </owl:unionOf>
            </owl:Class>
        </rdfs:subClassOf>
        <obo:IAO_0000118>coagulase-negative staphylococci</obo:IAO_0000118>
    </rdf:Description>
    


    <!-- http://purl.obolibrary.org/obo/NCBITaxon_1300 -->

    <rdf:Description rdf:about="&obo;NCBITaxon_1300">
        <rdfs:subClassOf>
            <owl:Restriction>
                <owl:onProperty rdf:resource="&ont;causes"/>
                <owl:someValuesFrom rdf:resource="&ont;brain_abscess"/>
            </owl:Restriction>
        </rdfs:subClassOf>
        <rdfs:subClassOf>
            <owl:Class>
                <owl:intersectionOf rdf:parseType="Collection">
                    <owl:Restriction>
                        <owl:onProperty rdf:resource="&ont;has_characteristic_stain_result"/>
                        <owl:allValuesFrom rdf:resource="&ont;Gram-positive"/>
                    </owl:Restriction>
                    <owl:Restriction>
                        <owl:onProperty rdf:resource="&ont;has_shape"/>
                        <owl:allValuesFrom rdf:resource="&ont;spherical"/>
                    </owl:Restriction>
                </owl:intersectionOf>
            </owl:Class>
        </rdfs:subClassOf>
    </rdf:Description>
    


    <!-- http://purl.obolibrary.org/obo/NCBITaxon_1301 -->

    <rdf:Description rdf:about="&obo;NCBITaxon_1301">
        <owl:equivalentClass>
            <owl:Restriction>
                <owl:onProperty rdf:resource="&ont;causes"/>
                <owl:someValuesFrom rdf:resource="&ont;acute_osteomyelitis_with_prosthesis"/>
            </owl:Restriction>
        </owl:equivalentClass>
        <rdfs:subClassOf>
            <owl:Class>
                <owl:unionOf rdf:parseType="Collection">
                    <owl:Restriction>
                        <owl:onProperty rdf:resource="&ont;causes"/>
                        <owl:someValuesFrom rdf:resource="&ont;acute_infective_arthritis"/>
                    </owl:Restriction>
                    <owl:Restriction>
                        <owl:onProperty rdf:resource="&ont;causes"/>
                        <owl:someValuesFrom rdf:resource="&ont;acute_sinusitis"/>
                    </owl:Restriction>
                    <owl:Restriction>
                        <owl:onProperty rdf:resource="&ont;causes"/>
                        <owl:someValuesFrom rdf:resource="&ont;appendicitis"/>
                    </owl:Restriction>
                    <owl:Restriction>
                        <owl:onProperty rdf:resource="&ont;causes"/>
                        <owl:someValuesFrom rdf:resource="&ont;cerebrospinal_fluid_shunt_infection"/>
                    </owl:Restriction>
                    <owl:Restriction>
                        <owl:onProperty rdf:resource="&ont;causes"/>
                        <owl:someValuesFrom rdf:resource="&ont;chronic_sinusitis"/>
                    </owl:Restriction>
                    <owl:Restriction>
                        <owl:onProperty rdf:resource="&ont;causes"/>
                        <owl:someValuesFrom rdf:resource="&ont;deep_fascial_neck_space_infection"/>
                    </owl:Restriction>
                    <owl:Restriction>
                        <owl:onProperty rdf:resource="&ont;causes"/>
                        <owl:someValuesFrom rdf:resource="&ont;diabetic_foot_infection"/>
                    </owl:Restriction>
                    <owl:Restriction>
                        <owl:onProperty rdf:resource="&ont;causes"/>
                        <owl:someValuesFrom rdf:resource="&ont;endometritis"/>
                    </owl:Restriction>
                    <owl:Restriction>
                        <owl:onProperty rdf:resource="&ont;causes"/>
                        <owl:someValuesFrom rdf:resource="&ont;endophthalmitis"/>
                    </owl:Restriction>
                    <owl:Restriction>
                        <owl:onProperty rdf:resource="&ont;causes"/>
                        <owl:someValuesFrom rdf:resource="&ont;febrile_neutropenia"/>
                    </owl:Restriction>
                    <owl:Restriction>
                        <owl:onProperty rdf:resource="&ont;causes"/>
                        <owl:someValuesFrom rdf:resource="&ont;infected_bursa"/>
                    </owl:Restriction>
                    <owl:Restriction>
                        <owl:onProperty rdf:resource="&ont;causes"/>
                        <owl:someValuesFrom rdf:resource="&ont;intravascular_catheter_line_infection"/>
                    </owl:Restriction>
                    <owl:Restriction>
                        <owl:onProperty rdf:resource="&ont;causes"/>
                        <owl:someValuesFrom rdf:resource="&ont;pacemaker_or_cardiac_defibrilator_infection"/>
                    </owl:Restriction>
                    <owl:Restriction>
                        <owl:onProperty rdf:resource="&ont;causes"/>
                        <owl:someValuesFrom rdf:resource="&ont;splenic_abscess"/>
                    </owl:Restriction>
                </owl:unionOf>
            </owl:Class>
        </rdfs:subClassOf>
    </rdf:Description>
    


    <!-- http://purl.obolibrary.org/obo/NCBITaxon_1305 -->

    <rdf:Description rdf:about="&obo;NCBITaxon_1305">
        <rdfs:subClassOf>
            <owl:Class>
                <owl:unionOf rdf:parseType="Collection">
                    <owl:Restriction>
                        <owl:onProperty rdf:resource="&ont;causes"/>
                        <owl:someValuesFrom rdf:resource="&ont;native_valve_infective_endocarditis"/>
                    </owl:Restriction>
                    <owl:Restriction>
                        <owl:onProperty rdf:resource="&ont;causes"/>
                        <owl:someValuesFrom rdf:resource="&ont;prosthetic_valve_endocarditis"/>
                    </owl:Restriction>
                </owl:unionOf>
            </owl:Class>
        </rdfs:subClassOf>
    </rdf:Description>
    


    <!-- http://purl.obolibrary.org/obo/NCBITaxon_1308 -->

    <rdf:Description rdf:about="&obo;NCBITaxon_1308">
        <rdfs:subClassOf rdf:resource="&obo;NCBITaxon_1301"/>
    </rdf:Description>
    


    <!-- http://purl.obolibrary.org/obo/NCBITaxon_1309 -->

    <rdf:Description rdf:about="&obo;NCBITaxon_1309">
        <rdfs:subClassOf>
            <owl:Class>
                <owl:unionOf rdf:parseType="Collection">
                    <owl:Restriction>
                        <owl:onProperty rdf:resource="&ont;causes"/>
                        <owl:someValuesFrom rdf:resource="&ont;native_valve_infective_endocarditis"/>
                    </owl:Restriction>
                    <owl:Restriction>
                        <owl:onProperty rdf:resource="&ont;causes"/>
                        <owl:someValuesFrom rdf:resource="&ont;prosthetic_valve_endocarditis"/>
                    </owl:Restriction>
                </owl:unionOf>
            </owl:Class>
        </rdfs:subClassOf>
    </rdf:Description>
    


    <!-- http://purl.obolibrary.org/obo/NCBITaxon_1311 -->

    <rdf:Description rdf:about="&obo;NCBITaxon_1311">
        <rdfs:subClassOf>
            <owl:Class>
                <owl:unionOf rdf:parseType="Collection">
                    <owl:Restriction>
                        <owl:onProperty rdf:resource="&ont;causes"/>
                        <owl:someValuesFrom rdf:resource="&ont;cellulitis"/>
                    </owl:Restriction>
                    <owl:Restriction>
                        <owl:onProperty rdf:resource="&ont;causes"/>
                        <owl:someValuesFrom rdf:resource="&ont;epiglottitis"/>
                    </owl:Restriction>
                    <owl:Restriction>
                        <owl:onProperty rdf:resource="&ont;causes"/>
                        <owl:someValuesFrom rdf:resource="&ont;episiotomy_infection"/>
                    </owl:Restriction>
                    <owl:Restriction>
                        <owl:onProperty rdf:resource="&ont;causes"/>
                        <owl:someValuesFrom rdf:resource="&ont;injection_site_infection"/>
                    </owl:Restriction>
                    <owl:Restriction>
                        <owl:onProperty rdf:resource="&ont;causes"/>
                        <owl:someValuesFrom rdf:resource="&ont;lymphadenitis"/>
                    </owl:Restriction>
                    <owl:Restriction>
                        <owl:onProperty rdf:resource="&ont;causes"/>
                        <owl:someValuesFrom rdf:resource="&ont;lymphangitis"/>
                    </owl:Restriction>
                    <owl:Restriction>
                        <owl:onProperty rdf:resource="&ont;causes"/>
                        <owl:someValuesFrom rdf:resource="&ont;neonatal_sepsis"/>
                    </owl:Restriction>
                    <owl:Restriction>
                        <owl:onProperty rdf:resource="&ont;causes"/>
                        <owl:someValuesFrom rdf:resource="&ont;pelvic_abscess"/>
                    </owl:Restriction>
                    <owl:Restriction>
                        <owl:onProperty rdf:resource="&ont;causes"/>
                        <owl:someValuesFrom rdf:resource="&ont;pelvic_inflammatory_disease"/>
                    </owl:Restriction>
                    <owl:Restriction>
                        <owl:onProperty rdf:resource="&ont;causes"/>
                        <owl:someValuesFrom rdf:resource="&ont;postabortal_infection"/>
                    </owl:Restriction>
                    <owl:Restriction>
                        <owl:onProperty rdf:resource="&ont;causes"/>
                        <owl:someValuesFrom rdf:resource="&ont;preseptal_cellulitis"/>
                    </owl:Restriction>
                </owl:unionOf>
            </owl:Class>
        </rdfs:subClassOf>
        <obo:IAO_0000118>beta-hemolytic streptococci</obo:IAO_0000118>
        <obo:IAO_0000118>Group B Streptococcus
</obo:IAO_0000118>
    </rdf:Description>
    


    <!-- http://purl.obolibrary.org/obo/NCBITaxon_1313 -->

    <rdf:Description rdf:about="&obo;NCBITaxon_1313">
        <owl:equivalentClass>
            <owl:Restriction>
                <owl:onProperty rdf:resource="&ont;causes"/>
                <owl:someValuesFrom rdf:resource="&ont;acute_osteomyelitis_without_prosthesis"/>
            </owl:Restriction>
        </owl:equivalentClass>
        <rdfs:subClassOf>
            <owl:Class>
                <owl:unionOf rdf:parseType="Collection">
                    <owl:Restriction>
                        <owl:onProperty rdf:resource="&ont;causes"/>
                        <owl:someValuesFrom rdf:resource="&ont;acute_infective_exacerbation_of_chronic_obstructive_pulmonary_disease"/>
                    </owl:Restriction>
                    <owl:Restriction>
                        <owl:onProperty rdf:resource="&ont;causes"/>
                        <owl:someValuesFrom rdf:resource="&ont;acute_mastoiditis"/>
                    </owl:Restriction>
                    <owl:Restriction>
                        <owl:onProperty rdf:resource="&ont;causes"/>
                        <owl:someValuesFrom rdf:resource="&ont;acute_meningitis"/>
                    </owl:Restriction>
                    <owl:Restriction>
                        <owl:onProperty rdf:resource="&ont;causes"/>
                        <owl:someValuesFrom rdf:resource="&ont;acute_osteomyelitis_without_prosthesis"/>
                    </owl:Restriction>
                    <owl:Restriction>
                        <owl:onProperty rdf:resource="&ont;causes"/>
                        <owl:someValuesFrom rdf:resource="&ont;acute_otitis_media"/>
                    </owl:Restriction>
                    <owl:Restriction>
                        <owl:onProperty rdf:resource="&ont;causes"/>
                        <owl:someValuesFrom rdf:resource="&ont;chronic_purulent_otitis_media"/>
                    </owl:Restriction>
                    <owl:Restriction>
                        <owl:onProperty rdf:resource="&ont;causes"/>
                        <owl:someValuesFrom rdf:resource="&ont;community-acquired_pneumonia"/>
                    </owl:Restriction>
                    <owl:Restriction>
                        <owl:onProperty rdf:resource="&ont;causes"/>
                        <owl:someValuesFrom rdf:resource="&ont;community-acquired_sinusitis"/>
                    </owl:Restriction>
                    <owl:Restriction>
                        <owl:onProperty rdf:resource="&ont;causes"/>
                        <owl:someValuesFrom rdf:resource="&ont;endophthalmitis"/>
                    </owl:Restriction>
                    <owl:Restriction>
                        <owl:onProperty rdf:resource="&ont;causes"/>
                        <owl:someValuesFrom rdf:resource="&ont;epiglottitis"/>
                    </owl:Restriction>
                    <owl:Restriction>
                        <owl:onProperty rdf:resource="&ont;causes"/>
                        <owl:someValuesFrom rdf:resource="&ont;infective_conjunctivitis"/>
                    </owl:Restriction>
                    <owl:Restriction>
                        <owl:onProperty rdf:resource="&ont;causes"/>
                        <owl:someValuesFrom rdf:resource="&ont;lacrimal_system_infection"/>
                    </owl:Restriction>
                    <owl:Restriction>
                        <owl:onProperty rdf:resource="&ont;causes"/>
                        <owl:someValuesFrom rdf:resource="&ont;lung_abscess"/>
                    </owl:Restriction>
                    <owl:Restriction>
                        <owl:onProperty rdf:resource="&ont;causes"/>
                        <owl:someValuesFrom rdf:resource="&ont;pleural_empyema"/>
                    </owl:Restriction>
                    <owl:Restriction>
                        <owl:onProperty rdf:resource="&ont;causes"/>
                        <owl:someValuesFrom rdf:resource="&ont;pneumonia_in_the_immunocompromised_host"/>
                    </owl:Restriction>
                    <owl:Restriction>
                        <owl:onProperty rdf:resource="&ont;causes"/>
                        <owl:someValuesFrom rdf:resource="&ont;secondary_peritonitis"/>
                    </owl:Restriction>
                    <owl:Restriction>
                        <owl:onProperty rdf:resource="&ont;causes"/>
                        <owl:someValuesFrom rdf:resource="&ont;subdural_empyema"/>
                    </owl:Restriction>
                    <owl:Restriction>
                        <owl:onProperty rdf:resource="&ont;causes"/>
                        <owl:someValuesFrom rdf:resource="&ont;suppurative_thyroiditis"/>
                    </owl:Restriction>
                </owl:unionOf>
            </owl:Class>
        </rdfs:subClassOf>
    </rdf:Description>
    


    <!-- http://purl.obolibrary.org/obo/NCBITaxon_1314 -->

    <rdf:Description rdf:about="&obo;NCBITaxon_1314">
        <rdfs:subClassOf>
            <owl:Class>
                <owl:unionOf rdf:parseType="Collection">
                    <owl:Restriction>
                        <owl:onProperty rdf:resource="&ont;causes"/>
                        <owl:someValuesFrom rdf:resource="&ont;cellulitis"/>
                    </owl:Restriction>
                    <owl:Restriction>
                        <owl:onProperty rdf:resource="&ont;causes"/>
                        <owl:someValuesFrom rdf:resource="&ont;erysipelas"/>
                    </owl:Restriction>
                    <owl:Restriction>
                        <owl:onProperty rdf:resource="&ont;causes"/>
                        <owl:someValuesFrom rdf:resource="&ont;myocarditis"/>
                    </owl:Restriction>
                    <owl:Restriction>
                        <owl:onProperty rdf:resource="&ont;causes"/>
                        <owl:someValuesFrom rdf:resource="&ont;necrotizing_fasciitis"/>
                    </owl:Restriction>
                    <owl:Restriction>
                        <owl:onProperty rdf:resource="&ont;causes"/>
                        <owl:someValuesFrom rdf:resource="&ont;rheumatic_disease"/>
                    </owl:Restriction>
                    <owl:Restriction>
                        <owl:onProperty rdf:resource="&ont;causes"/>
                        <owl:someValuesFrom rdf:resource="&ont;scarlet_fever"/>
                    </owl:Restriction>
                    <owl:Restriction>
                        <owl:onProperty rdf:resource="&ont;causes"/>
                        <owl:someValuesFrom rdf:resource="&ont;skin_and_soft_tissue_infection"/>
                    </owl:Restriction>
                </owl:unionOf>
            </owl:Class>
        </rdfs:subClassOf>
        <obo:IAO_0000118>beta-hemolytic streptococci</obo:IAO_0000118>
        <obo:IAO_0000118>Group A Streptococci</obo:IAO_0000118>
    </rdf:Description>
    


    <!-- http://purl.obolibrary.org/obo/NCBITaxon_1350 -->

    <rdf:Description rdf:about="&obo;NCBITaxon_1350">
        <rdfs:subClassOf>
            <owl:Class>
                <owl:unionOf rdf:parseType="Collection">
                    <owl:Restriction>
                        <owl:onProperty rdf:resource="&ont;causes"/>
                        <owl:someValuesFrom rdf:resource="&ont;acute_osteomyelitis_with_prosthesis"/>
                    </owl:Restriction>
                    <owl:Restriction>
                        <owl:onProperty rdf:resource="&ont;causes"/>
                        <owl:someValuesFrom rdf:resource="&ont;appendicitis"/>
                    </owl:Restriction>
                    <owl:Restriction>
                        <owl:onProperty rdf:resource="&ont;causes"/>
                        <owl:someValuesFrom rdf:resource="&ont;bacteremia"/>
                    </owl:Restriction>
                    <owl:Restriction>
                        <owl:onProperty rdf:resource="&ont;causes"/>
                        <owl:someValuesFrom rdf:resource="&ont;catheter-associated_urinary_tract_infection"/>
                    </owl:Restriction>
                    <owl:Restriction>
                        <owl:onProperty rdf:resource="&ont;causes"/>
                        <owl:someValuesFrom rdf:resource="&ont;cerebrospinal_fluid_shunt_infection"/>
                    </owl:Restriction>
                    <owl:Restriction>
                        <owl:onProperty rdf:resource="&ont;causes"/>
                        <owl:someValuesFrom rdf:resource="&ont;cholangitis"/>
                    </owl:Restriction>
                    <owl:Restriction>
                        <owl:onProperty rdf:resource="&ont;causes"/>
                        <owl:someValuesFrom rdf:resource="&ont;cholecystitis"/>
                    </owl:Restriction>
                    <owl:Restriction>
                        <owl:onProperty rdf:resource="&ont;causes"/>
                        <owl:someValuesFrom rdf:resource="&ont;diverticulitis"/>
                    </owl:Restriction>
                    <owl:Restriction>
                        <owl:onProperty rdf:resource="&ont;causes"/>
                        <owl:someValuesFrom rdf:resource="&ont;empyema"/>
                    </owl:Restriction>
                    <owl:Restriction>
                        <owl:onProperty rdf:resource="&ont;causes"/>
                        <owl:someValuesFrom rdf:resource="&ont;endometritis"/>
                    </owl:Restriction>
                    <owl:Restriction>
                        <owl:onProperty rdf:resource="&ont;causes"/>
                        <owl:someValuesFrom rdf:resource="&ont;endophthalmitis"/>
                    </owl:Restriction>
                    <owl:Restriction>
                        <owl:onProperty rdf:resource="&ont;causes"/>
                        <owl:someValuesFrom rdf:resource="&ont;infection_following_pancreatitis"/>
                    </owl:Restriction>
                    <owl:Restriction>
                        <owl:onProperty rdf:resource="&ont;causes"/>
                        <owl:someValuesFrom rdf:resource="&ont;infective_arthritis_of_prosthetic_joint"/>
                    </owl:Restriction>
                    <owl:Restriction>
                        <owl:onProperty rdf:resource="&ont;causes"/>
                        <owl:someValuesFrom rdf:resource="&ont;infective_endocarditis"/>
                    </owl:Restriction>
                    <owl:Restriction>
                        <owl:onProperty rdf:resource="&ont;causes"/>
                        <owl:someValuesFrom rdf:resource="&ont;intraperitoneal_abscess"/>
                    </owl:Restriction>
                    <owl:Restriction>
                        <owl:onProperty rdf:resource="&ont;causes"/>
                        <owl:someValuesFrom rdf:resource="&ont;intravascular_catheter_line_infection"/>
                    </owl:Restriction>
                    <owl:Restriction>
                        <owl:onProperty rdf:resource="&ont;causes"/>
                        <owl:someValuesFrom rdf:resource="&ont;liver_abscess"/>
                    </owl:Restriction>
                    <owl:Restriction>
                        <owl:onProperty rdf:resource="&ont;causes"/>
                        <owl:someValuesFrom rdf:resource="&ont;mediastinitis"/>
                    </owl:Restriction>
                    <owl:Restriction>
                        <owl:onProperty rdf:resource="&ont;causes"/>
                        <owl:someValuesFrom rdf:resource="&ont;osteomyelitis"/>
                    </owl:Restriction>
                    <owl:Restriction>
                        <owl:onProperty rdf:resource="&ont;causes"/>
                        <owl:someValuesFrom rdf:resource="&ont;peritonitis"/>
                    </owl:Restriction>
                    <owl:Restriction>
                        <owl:onProperty rdf:resource="&ont;causes"/>
                        <owl:someValuesFrom rdf:resource="&ont;surgical_wound_infection"/>
                    </owl:Restriction>
                    <owl:Restriction>
                        <owl:onProperty rdf:resource="&ont;causes"/>
                        <owl:someValuesFrom rdf:resource="&ont;typhlitis"/>
                    </owl:Restriction>
                    <owl:Restriction>
                        <owl:onProperty rdf:resource="&ont;causes"/>
                        <owl:someValuesFrom rdf:resource="&ont;urinary_tract_infection"/>
                    </owl:Restriction>
                </owl:unionOf>
            </owl:Class>
        </rdfs:subClassOf>
    </rdf:Description>
    


    <!-- http://purl.obolibrary.org/obo/NCBITaxon_135614 -->

    <rdf:Description rdf:about="&obo;NCBITaxon_135614">
        <rdfs:subClassOf>
            <owl:Restriction>
                <owl:onProperty rdf:resource="&ont;has_characteristic_stain_result"/>
                <owl:allValuesFrom rdf:resource="&ont;Gram-negative"/>
            </owl:Restriction>
        </rdfs:subClassOf>
    </rdf:Description>
    


    <!-- http://purl.obolibrary.org/obo/NCBITaxon_135619 -->

    <rdf:Description rdf:about="&obo;NCBITaxon_135619">
        <rdfs:subClassOf rdf:resource="&obo;NCBITaxon_1236"/>
    </rdf:Description>
    


    <!-- http://purl.obolibrary.org/obo/NCBITaxon_135621 -->

    <rdf:Description rdf:about="&obo;NCBITaxon_135621">
        <rdfs:subClassOf>
            <owl:Restriction>
                <owl:onProperty rdf:resource="&ont;has_characteristic_stain_result"/>
                <owl:allValuesFrom rdf:resource="&ont;Gram-negative"/>
            </owl:Restriction>
        </rdfs:subClassOf>
    </rdf:Description>
    


    <!-- http://purl.obolibrary.org/obo/NCBITaxon_136 -->

    <rdf:Description rdf:about="&obo;NCBITaxon_136">
        <rdfs:subClassOf>
            <owl:Restriction>
                <owl:onProperty rdf:resource="&ont;causes"/>
                <owl:someValuesFrom rdf:resource="&ont;spirochetosis"/>
            </owl:Restriction>
        </rdfs:subClassOf>
    </rdf:Description>
    


    <!-- http://purl.obolibrary.org/obo/NCBITaxon_137 -->

    <rdf:Description rdf:about="&obo;NCBITaxon_137">
        <rdfs:subClassOf>
            <owl:Class>
                <owl:intersectionOf rdf:parseType="Collection">
                    <owl:Restriction>
                        <owl:onProperty rdf:resource="&ont;has_characteristic_stain_result"/>
                        <owl:allValuesFrom rdf:resource="&ont;Gram-negative"/>
                    </owl:Restriction>
                    <owl:Restriction>
                        <owl:onProperty rdf:resource="&ont;has_shape"/>
                        <owl:allValuesFrom rdf:resource="&ont;spiral"/>
                    </owl:Restriction>
                </owl:intersectionOf>
            </owl:Class>
        </rdfs:subClassOf>
    </rdf:Description>
    


    <!-- http://purl.obolibrary.org/obo/NCBITaxon_1378 -->

    <rdf:Description rdf:about="&obo;NCBITaxon_1378">
        <rdfs:subClassOf rdf:resource="&obo;NCBITaxon_1385"/>
    </rdf:Description>
    


    <!-- http://purl.obolibrary.org/obo/NCBITaxon_138 -->

    <rdf:Description rdf:about="&obo;NCBITaxon_138">
        <rdfs:subClassOf>
            <owl:Class>
                <owl:unionOf rdf:parseType="Collection">
                    <owl:Restriction>
                        <owl:onProperty rdf:resource="&ont;causes"/>
                        <owl:someValuesFrom rdf:resource="&ont;Lyme_disease"/>
                    </owl:Restriction>
                    <owl:Restriction>
                        <owl:onProperty rdf:resource="&ont;causes"/>
                        <owl:someValuesFrom rdf:resource="&ont;borreliosis"/>
                    </owl:Restriction>
                </owl:unionOf>
            </owl:Class>
        </rdfs:subClassOf>
    </rdf:Description>
    


    <!-- http://purl.obolibrary.org/obo/NCBITaxon_139 -->

    <rdf:Description rdf:about="&obo;NCBITaxon_139">
        <rdfs:subClassOf>
            <owl:Class>
                <owl:unionOf rdf:parseType="Collection">
                    <owl:Restriction>
                        <owl:onProperty rdf:resource="&ont;causes"/>
                        <owl:someValuesFrom rdf:resource="&ont;encephalitis"/>
                    </owl:Restriction>
                    <owl:Restriction>
                        <owl:onProperty rdf:resource="&ont;causes"/>
                        <owl:someValuesFrom rdf:resource="&ont;erythema_migrans"/>
                    </owl:Restriction>
                    <owl:Restriction>
                        <owl:onProperty rdf:resource="&ont;causes"/>
                        <owl:someValuesFrom rdf:resource="&ont;facial_palsy"/>
                    </owl:Restriction>
                    <owl:Restriction>
                        <owl:onProperty rdf:resource="&ont;causes"/>
                        <owl:someValuesFrom rdf:resource="&ont;infective_arthritis_of_native_joint"/>
                    </owl:Restriction>
                    <owl:Restriction>
                        <owl:onProperty rdf:resource="&ont;causes"/>
                        <owl:someValuesFrom rdf:resource="&ont;meningitis"/>
                    </owl:Restriction>
                </owl:unionOf>
            </owl:Class>
        </rdfs:subClassOf>
    </rdf:Description>
    


    <!-- http://purl.obolibrary.org/obo/NCBITaxon_1392 -->

    <rdf:Description rdf:about="&obo;NCBITaxon_1392">
        <rdfs:subClassOf>
            <owl:Restriction>
                <owl:onProperty rdf:resource="&ont;causes"/>
                <owl:someValuesFrom rdf:resource="&ont;anthrax"/>
            </owl:Restriction>
        </rdfs:subClassOf>
        <rdfs:subClassOf>
            <owl:Class>
                <owl:unionOf rdf:parseType="Collection">
                    <owl:Restriction>
                        <owl:onProperty rdf:resource="&ont;causes"/>
                        <owl:someValuesFrom rdf:resource="&ont;inflammatory_enteritides"/>
                    </owl:Restriction>
                    <owl:Restriction>
                        <owl:onProperty rdf:resource="&ont;causes"/>
                        <owl:someValuesFrom rdf:resource="&ont;intravascular_catheter_line_infection"/>
                    </owl:Restriction>
                    <owl:Restriction>
                        <owl:onProperty rdf:resource="&ont;causes"/>
                        <owl:someValuesFrom rdf:resource="&ont;meningitis"/>
                    </owl:Restriction>
                    <owl:Restriction>
                        <owl:onProperty rdf:resource="&ont;causes"/>
                        <owl:someValuesFrom rdf:resource="&ont;pneumonia"/>
                    </owl:Restriction>
                    <owl:Restriction>
                        <owl:onProperty rdf:resource="&ont;causes"/>
                        <owl:someValuesFrom rdf:resource="&ont;skin_ulcer"/>
                    </owl:Restriction>
                </owl:unionOf>
            </owl:Class>
        </rdfs:subClassOf>
    </rdf:Description>
    


    <!-- http://purl.obolibrary.org/obo/NCBITaxon_1396 -->

    <rdf:Description rdf:about="&obo;NCBITaxon_1396">
        <rdfs:subClassOf>
            <owl:Class>
                <owl:unionOf rdf:parseType="Collection">
                    <owl:Restriction>
                        <owl:onProperty rdf:resource="&ont;causes"/>
                        <owl:someValuesFrom rdf:resource="&ont;endophthalmitis"/>
                    </owl:Restriction>
                    <owl:Restriction>
                        <owl:onProperty rdf:resource="&ont;causes"/>
                        <owl:someValuesFrom rdf:resource="&ont;intravascular_catheter_line_infection"/>
                    </owl:Restriction>
                    <owl:Restriction>
                        <owl:onProperty rdf:resource="&ont;causes"/>
                        <owl:someValuesFrom rdf:resource="&ont;noninflammatory_diarrhea"/>
                    </owl:Restriction>
                </owl:unionOf>
            </owl:Class>
        </rdfs:subClassOf>
    </rdf:Description>
    


    <!-- http://purl.obolibrary.org/obo/NCBITaxon_141 -->

    <rdf:Description rdf:about="&obo;NCBITaxon_141">
        <rdfs:subClassOf rdf:resource="&obo;NCBITaxon_138"/>
    </rdf:Description>
    


    <!-- http://purl.obolibrary.org/obo/NCBITaxon_1485 -->

    <rdf:Description rdf:about="&obo;NCBITaxon_1485">
        <rdfs:subClassOf>
            <owl:Restriction>
                <owl:onProperty rdf:resource="&ont;has_shape"/>
                <owl:allValuesFrom rdf:resource="&ont;rod"/>
            </owl:Restriction>
        </rdfs:subClassOf>
    </rdf:Description>
    


    <!-- http://purl.obolibrary.org/obo/NCBITaxon_1491 -->

    <rdf:Description rdf:about="&obo;NCBITaxon_1491">
        <rdfs:subClassOf>
            <owl:Class>
                <owl:unionOf rdf:parseType="Collection">
                    <owl:Restriction>
                        <owl:onProperty rdf:resource="&ont;causes"/>
                        <owl:someValuesFrom rdf:resource="&ont;botulism"/>
                    </owl:Restriction>
                    <owl:Restriction>
                        <owl:onProperty rdf:resource="&ont;causes"/>
                        <owl:someValuesFrom rdf:resource="&ont;noninflammatory_diarrhea"/>
                    </owl:Restriction>
                </owl:unionOf>
            </owl:Class>
        </rdfs:subClassOf>
    </rdf:Description>
    


    <!-- http://purl.obolibrary.org/obo/NCBITaxon_150022 -->

    <rdf:Description rdf:about="&obo;NCBITaxon_150022">
        <rdfs:subClassOf rdf:resource="&obo;NCBITaxon_186804"/>
    </rdf:Description>
    


    <!-- http://purl.obolibrary.org/obo/NCBITaxon_1502 -->

    <rdf:Description rdf:about="&obo;NCBITaxon_1502">
        <rdfs:subClassOf>
            <owl:Class>
                <owl:unionOf rdf:parseType="Collection">
                    <owl:Restriction>
                        <owl:onProperty rdf:resource="&ont;causes"/>
                        <owl:someValuesFrom rdf:resource="&ont;cellulitis"/>
                    </owl:Restriction>
                    <owl:Restriction>
                        <owl:onProperty rdf:resource="&ont;causes"/>
                        <owl:someValuesFrom rdf:resource="&ont;cholecystitis"/>
                    </owl:Restriction>
                    <owl:Restriction>
                        <owl:onProperty rdf:resource="&ont;causes"/>
                        <owl:someValuesFrom rdf:resource="&ont;clostridial_myonecrosis"/>
                    </owl:Restriction>
                    <owl:Restriction>
                        <owl:onProperty rdf:resource="&ont;causes"/>
                        <owl:someValuesFrom rdf:resource="&ont;intra-abdominal_abscess"/>
                    </owl:Restriction>
                    <owl:Restriction>
                        <owl:onProperty rdf:resource="&ont;causes"/>
                        <owl:someValuesFrom rdf:resource="&ont;intraperitoneal_abscess"/>
                    </owl:Restriction>
                    <owl:Restriction>
                        <owl:onProperty rdf:resource="&ont;causes"/>
                        <owl:someValuesFrom rdf:resource="&ont;necrotizing_fasciitis"/>
                    </owl:Restriction>
                    <owl:Restriction>
                        <owl:onProperty rdf:resource="&ont;causes"/>
                        <owl:someValuesFrom rdf:resource="&ont;otitis_externa"/>
                    </owl:Restriction>
                    <owl:Restriction>
                        <owl:onProperty rdf:resource="&ont;causes"/>
                        <owl:someValuesFrom rdf:resource="&ont;post-traumatic_skin_infection"/>
                    </owl:Restriction>
                    <owl:Restriction>
                        <owl:onProperty rdf:resource="&ont;causes"/>
                        <owl:someValuesFrom rdf:resource="&ont;surgical_wound_infection"/>
                    </owl:Restriction>
                </owl:unionOf>
            </owl:Class>
        </rdfs:subClassOf>
    </rdf:Description>
    


    <!-- http://purl.obolibrary.org/obo/NCBITaxon_1504 -->

    <rdf:Description rdf:about="&obo;NCBITaxon_1504">
        <rdfs:subClassOf>
            <owl:Restriction>
                <owl:onProperty rdf:resource="&ont;causes"/>
                <owl:someValuesFrom rdf:resource="&ont;typhlitis"/>
            </owl:Restriction>
        </rdfs:subClassOf>
    </rdf:Description>
    


    <!-- http://purl.obolibrary.org/obo/NCBITaxon_1513 -->

    <rdf:Description rdf:about="&obo;NCBITaxon_1513">
        <rdfs:subClassOf>
            <owl:Class>
                <owl:unionOf rdf:parseType="Collection">
                    <owl:Restriction>
                        <owl:onProperty rdf:resource="&ont;causes"/>
                        <owl:someValuesFrom rdf:resource="&ont;post-traumatic_skin_infection"/>
                    </owl:Restriction>
                    <owl:Restriction>
                        <owl:onProperty rdf:resource="&ont;causes"/>
                        <owl:someValuesFrom rdf:resource="&ont;tetanus"/>
                    </owl:Restriction>
                </owl:unionOf>
            </owl:Class>
        </rdfs:subClassOf>
    </rdf:Description>
    


    <!-- http://purl.obolibrary.org/obo/NCBITaxon_1578 -->

    <rdf:Description rdf:about="&obo;NCBITaxon_1578">
        <obo:IAO_0000118>oral anaerobe</obo:IAO_0000118>
    </rdf:Description>
    


    <!-- http://purl.obolibrary.org/obo/NCBITaxon_161 -->

    <rdf:Description rdf:about="&obo;NCBITaxon_161">
        <rdfs:subClassOf>
            <owl:Class>
                <owl:unionOf rdf:parseType="Collection">
                    <owl:Restriction>
                        <owl:onProperty rdf:resource="&ont;causes"/>
                        <owl:someValuesFrom rdf:resource="&ont;encephalitis"/>
                    </owl:Restriction>
                    <owl:Restriction>
                        <owl:onProperty rdf:resource="&ont;causes"/>
                        <owl:someValuesFrom rdf:resource="&ont;genital_skin_and_mucous_membrane_lesions"/>
                    </owl:Restriction>
                    <owl:Restriction>
                        <owl:onProperty rdf:resource="&ont;causes"/>
                        <owl:someValuesFrom rdf:resource="&ont;infective_arteritis"/>
                    </owl:Restriction>
                    <owl:Restriction>
                        <owl:onProperty rdf:resource="&ont;causes"/>
                        <owl:someValuesFrom rdf:resource="&ont;meningitis"/>
                    </owl:Restriction>
                    <owl:Restriction>
                        <owl:onProperty rdf:resource="&ont;causes"/>
                        <owl:someValuesFrom rdf:resource="&ont;mouth_ulcer"/>
                    </owl:Restriction>
                    <owl:Restriction>
                        <owl:onProperty rdf:resource="&ont;causes"/>
                        <owl:someValuesFrom rdf:resource="&ont;rash"/>
                    </owl:Restriction>
                    <owl:Restriction>
                        <owl:onProperty rdf:resource="&ont;causes"/>
                        <owl:someValuesFrom rdf:resource="&ont;syphilis"/>
                    </owl:Restriction>
                </owl:unionOf>
            </owl:Class>
        </rdfs:subClassOf>
    </rdf:Description>
    


    <!-- http://purl.obolibrary.org/obo/NCBITaxon_1639 -->

    <rdf:Description rdf:about="&obo;NCBITaxon_1639">
        <rdfs:subClassOf>
            <owl:Class>
                <owl:unionOf rdf:parseType="Collection">
                    <owl:Restriction>
                        <owl:onProperty rdf:resource="&ont;causes"/>
                        <owl:someValuesFrom rdf:resource="&ont;acute_meningitis"/>
                    </owl:Restriction>
                    <owl:Restriction>
                        <owl:onProperty rdf:resource="&ont;causes"/>
                        <owl:someValuesFrom rdf:resource="&ont;brain_abscess"/>
                    </owl:Restriction>
                    <owl:Restriction>
                        <owl:onProperty rdf:resource="&ont;causes"/>
                        <owl:someValuesFrom rdf:resource="&ont;conjunctivitis"/>
                    </owl:Restriction>
                    <owl:Restriction>
                        <owl:onProperty rdf:resource="&ont;causes"/>
                        <owl:someValuesFrom rdf:resource="&ont;encephalitis"/>
                    </owl:Restriction>
                    <owl:Restriction>
                        <owl:onProperty rdf:resource="&ont;causes"/>
                        <owl:someValuesFrom rdf:resource="&ont;granulomatosis_infantiseptica"/>
                    </owl:Restriction>
                    <owl:Restriction>
                        <owl:onProperty rdf:resource="&ont;causes"/>
                        <owl:someValuesFrom rdf:resource="&ont;infective_endocarditis"/>
                    </owl:Restriction>
                    <owl:Restriction>
                        <owl:onProperty rdf:resource="&ont;causes"/>
                        <owl:someValuesFrom rdf:resource="&ont;listeriosis"/>
                    </owl:Restriction>
                    <owl:Restriction>
                        <owl:onProperty rdf:resource="&ont;causes"/>
                        <owl:someValuesFrom rdf:resource="&ont;neonatal_sepsis"/>
                    </owl:Restriction>
                    <owl:Restriction>
                        <owl:onProperty rdf:resource="&ont;causes"/>
                        <owl:someValuesFrom rdf:resource="&ont;noninflammatory_diarrhea"/>
                    </owl:Restriction>
                </owl:unionOf>
            </owl:Class>
        </rdfs:subClassOf>
        <rdfs:comment>A species of facultatively anaerobic, Gram positive, rod shaped bacteria in the phylum Firmicutes. This species is motile by up to four peritrichous flagella, catalase positive, hemolytic, produces acid from glucose, trehalose, levulose and salacin, indole negative and does not reduce nitrate. L. monocytogenes is a food borne pathogen, being the causative agent of listeriosis in humans and animals.</rdfs:comment>
    </rdf:Description>
    


    <!-- http://purl.obolibrary.org/obo/NCBITaxon_1648 -->

    <rdf:Description rdf:about="&obo;NCBITaxon_1648">
        <rdfs:subClassOf>
            <owl:Restriction>
                <owl:onProperty rdf:resource="&ont;causes"/>
                <owl:someValuesFrom rdf:resource="&ont;cellulitis"/>
            </owl:Restriction>
        </rdfs:subClassOf>
    </rdf:Description>
    


    <!-- http://purl.obolibrary.org/obo/NCBITaxon_1651 -->

    <rdf:Description rdf:about="&obo;NCBITaxon_1651">
        <rdfs:subClassOf>
            <owl:Restriction>
                <owl:onProperty rdf:resource="&ont;causes"/>
                <owl:someValuesFrom rdf:resource="&ont;acute_otitis_media"/>
            </owl:Restriction>
        </rdfs:subClassOf>
    </rdf:Description>
    


    <!-- http://purl.obolibrary.org/obo/NCBITaxon_1654 -->

    <rdf:Description rdf:about="&obo;NCBITaxon_1654">
        <rdfs:subClassOf>
            <owl:Class>
                <owl:intersectionOf rdf:parseType="Collection">
                    <owl:Restriction>
                        <owl:onProperty rdf:resource="&ont;has_characteristic_stain_result"/>
                        <owl:allValuesFrom rdf:resource="&ont;Gram-positive"/>
                    </owl:Restriction>
                    <owl:Restriction>
                        <owl:onProperty rdf:resource="&ont;has_shape"/>
                        <owl:allValuesFrom rdf:resource="&ont;rod"/>
                    </owl:Restriction>
                </owl:intersectionOf>
            </owl:Class>
        </rdfs:subClassOf>
        <rdfs:subClassOf>
            <owl:Class>
                <owl:unionOf rdf:parseType="Collection">
                    <owl:Restriction>
                        <owl:onProperty rdf:resource="&ont;causes"/>
                        <owl:someValuesFrom rdf:resource="&ont;actinomycosis"/>
                    </owl:Restriction>
                    <owl:Restriction>
                        <owl:onProperty rdf:resource="&ont;causes"/>
                        <owl:someValuesFrom rdf:resource="&ont;lacrimal_system_infection"/>
                    </owl:Restriction>
                    <owl:Restriction>
                        <owl:onProperty rdf:resource="&ont;causes"/>
                        <owl:someValuesFrom rdf:resource="&ont;lung_abscess"/>
                    </owl:Restriction>
                    <owl:Restriction>
                        <owl:onProperty rdf:resource="&ont;causes"/>
                        <owl:someValuesFrom rdf:resource="&ont;osteomyelitis_of_the_jaw"/>
                    </owl:Restriction>
                    <owl:Restriction>
                        <owl:onProperty rdf:resource="&ont;causes"/>
                        <owl:someValuesFrom rdf:resource="&ont;suppurative_thyroiditis"/>
                    </owl:Restriction>
                </owl:unionOf>
            </owl:Class>
        </rdfs:subClassOf>
        <obo:IAO_0000118>oral anaerobe</obo:IAO_0000118>
    </rdf:Description>
    


    <!-- http://purl.obolibrary.org/obo/NCBITaxon_168 -->

    <rdf:Description rdf:about="&obo;NCBITaxon_168">
        <rdfs:subClassOf rdf:resource="&obo;NCBITaxon_160"/>
        <rdfs:subClassOf>
            <owl:Restriction>
                <owl:onProperty rdf:resource="&ont;causes"/>
                <owl:someValuesFrom rdf:resource="&ont;yaws"/>
            </owl:Restriction>
        </rdfs:subClassOf>
    </rdf:Description>
    


    <!-- http://purl.obolibrary.org/obo/NCBITaxon_170 -->

    <rdf:Description rdf:about="&obo;NCBITaxon_170">
        <rdfs:subClassOf>
            <owl:Class>
                <owl:intersectionOf rdf:parseType="Collection">
                    <owl:Restriction>
                        <owl:onProperty rdf:resource="&ont;has_characteristic_stain_result"/>
                        <owl:allValuesFrom rdf:resource="&ont;Gram-negative"/>
                    </owl:Restriction>
                    <owl:Restriction>
                        <owl:onProperty rdf:resource="&ont;has_shape"/>
                        <owl:allValuesFrom rdf:resource="&ont;spiral"/>
                    </owl:Restriction>
                </owl:intersectionOf>
            </owl:Class>
        </rdfs:subClassOf>
    </rdf:Description>
    


    <!-- http://purl.obolibrary.org/obo/NCBITaxon_171 -->

    <rdf:Description rdf:about="&obo;NCBITaxon_171">
        <rdfs:subClassOf>
            <owl:Class>
                <owl:unionOf rdf:parseType="Collection">
                    <owl:Restriction>
                        <owl:onProperty rdf:resource="&ont;causes"/>
                        <owl:someValuesFrom rdf:resource="&obo;IDO_0000647"/>
                    </owl:Restriction>
                    <owl:Restriction>
                        <owl:onProperty rdf:resource="&ont;causes"/>
                        <owl:someValuesFrom rdf:resource="&ont;acute_fever_and_maculopapular_rash"/>
                    </owl:Restriction>
                    <owl:Restriction>
                        <owl:onProperty rdf:resource="&ont;causes"/>
                        <owl:someValuesFrom rdf:resource="&ont;acute_meningitis"/>
                    </owl:Restriction>
                    <owl:Restriction>
                        <owl:onProperty rdf:resource="&ont;causes"/>
                        <owl:someValuesFrom rdf:resource="&ont;community-acquired_pneumonia"/>
                    </owl:Restriction>
                    <owl:Restriction>
                        <owl:onProperty rdf:resource="&ont;causes"/>
                        <owl:someValuesFrom rdf:resource="&ont;hepatitis"/>
                    </owl:Restriction>
                </owl:unionOf>
            </owl:Class>
        </rdfs:subClassOf>
    </rdf:Description>
    


    <!-- http://purl.obolibrary.org/obo/NCBITaxon_171551 -->

    <rdf:Description rdf:about="&obo;NCBITaxon_171551">
        <rdfs:subClassOf rdf:resource="&obo;NCBITaxon_171549"/>
    </rdf:Description>
    


    <!-- http://purl.obolibrary.org/obo/NCBITaxon_171552 -->

    <rdf:Description rdf:about="&obo;NCBITaxon_171552">
        <rdfs:subClassOf>
            <owl:Class>
                <owl:intersectionOf rdf:parseType="Collection">
                    <owl:Restriction>
                        <owl:onProperty rdf:resource="&ont;has_characteristic_stain_result"/>
                        <owl:allValuesFrom rdf:resource="&ont;Gram-negative"/>
                    </owl:Restriction>
                    <owl:Restriction>
                        <owl:onProperty rdf:resource="&ont;has_shape"/>
                        <owl:allValuesFrom rdf:resource="&ont;rod"/>
                    </owl:Restriction>
                </owl:intersectionOf>
            </owl:Class>
        </rdfs:subClassOf>
    </rdf:Description>
    


    <!-- http://purl.obolibrary.org/obo/NCBITaxon_1716 -->

    <rdf:Description rdf:about="&obo;NCBITaxon_1716">
        <rdfs:subClassOf>
            <owl:Class>
                <owl:intersectionOf rdf:parseType="Collection">
                    <owl:Restriction>
                        <owl:onProperty rdf:resource="&ont;has_characteristic_stain_result"/>
                        <owl:allValuesFrom rdf:resource="&ont;Gram-positive"/>
                    </owl:Restriction>
                    <owl:Restriction>
                        <owl:onProperty rdf:resource="&ont;has_shape"/>
                        <owl:allValuesFrom rdf:resource="&ont;rod"/>
                    </owl:Restriction>
                </owl:intersectionOf>
            </owl:Class>
        </rdfs:subClassOf>
        <rdfs:subClassOf>
            <owl:Class>
                <owl:unionOf rdf:parseType="Collection">
                    <owl:Restriction>
                        <owl:onProperty rdf:resource="&ont;causes"/>
                        <owl:someValuesFrom rdf:resource="&ont;cerebrospinal_fluid_shunt_infection"/>
                    </owl:Restriction>
                    <owl:Restriction>
                        <owl:onProperty rdf:resource="&ont;causes"/>
                        <owl:someValuesFrom rdf:resource="&ont;endometritis"/>
                    </owl:Restriction>
                    <owl:Restriction>
                        <owl:onProperty rdf:resource="&ont;causes"/>
                        <owl:someValuesFrom rdf:resource="&ont;endophthalmitis"/>
                    </owl:Restriction>
                    <owl:Restriction>
                        <owl:onProperty rdf:resource="&ont;causes"/>
                        <owl:someValuesFrom rdf:resource="&ont;intravascular_catheter_line_infection"/>
                    </owl:Restriction>
                </owl:unionOf>
            </owl:Class>
        </rdfs:subClassOf>
    </rdf:Description>
    


    <!-- http://purl.obolibrary.org/obo/NCBITaxon_1717 -->

    <rdf:Description rdf:about="&obo;NCBITaxon_1717">
        <rdfs:subClassOf>
            <owl:Class>
                <owl:unionOf rdf:parseType="Collection">
                    <owl:Restriction>
                        <owl:onProperty rdf:resource="&ont;causes"/>
                        <owl:someValuesFrom rdf:resource="&ont;diphtheria"/>
                    </owl:Restriction>
                    <owl:Restriction>
                        <owl:onProperty rdf:resource="&ont;causes"/>
                        <owl:someValuesFrom rdf:resource="&ont;membranous_ulcer"/>
                    </owl:Restriction>
                    <owl:Restriction>
                        <owl:onProperty rdf:resource="&ont;causes"/>
                        <owl:someValuesFrom rdf:resource="&ont;pharyngitis"/>
                    </owl:Restriction>
                    <owl:Restriction>
                        <owl:onProperty rdf:resource="&ont;causes"/>
                        <owl:someValuesFrom rdf:resource="&ont;prosthetic_valve_endocarditis"/>
                    </owl:Restriction>
                </owl:unionOf>
            </owl:Class>
        </rdfs:subClassOf>
    </rdf:Description>
    


    <!-- http://purl.obolibrary.org/obo/NCBITaxon_1730 -->

    <rdf:Description rdf:about="&obo;NCBITaxon_1730">
        <rdfs:subClassOf>
            <owl:Restriction>
                <owl:onProperty rdf:resource="&ont;causes"/>
                <owl:someValuesFrom rdf:resource="&ont;opportunitistic_infection"/>
            </owl:Restriction>
        </rdfs:subClassOf>
        <obo:IAO_0000118>oral anaerobe</obo:IAO_0000118>
    </rdf:Description>
    


    <!-- http://purl.obolibrary.org/obo/NCBITaxon_1743 -->

    <rdf:Description rdf:about="&obo;NCBITaxon_1743">
        <rdfs:subClassOf>
            <owl:Class>
                <owl:intersectionOf rdf:parseType="Collection">
                    <owl:Restriction>
                        <owl:onProperty rdf:resource="&ont;has_characteristic_stain_result"/>
                        <owl:allValuesFrom rdf:resource="&ont;Gram-positive"/>
                    </owl:Restriction>
                    <owl:Restriction>
                        <owl:onProperty rdf:resource="&ont;has_shape"/>
                        <owl:allValuesFrom rdf:resource="&ont;rod"/>
                    </owl:Restriction>
                </owl:intersectionOf>
            </owl:Class>
        </rdfs:subClassOf>
    </rdf:Description>
    


    <!-- http://purl.obolibrary.org/obo/NCBITaxon_1747 -->

    <rdf:Description rdf:about="&obo;NCBITaxon_1747">
        <rdfs:subClassOf>
            <owl:Class>
                <owl:unionOf rdf:parseType="Collection">
                    <owl:Restriction>
                        <owl:onProperty rdf:resource="&ont;causes"/>
                        <owl:someValuesFrom rdf:resource="&ont;cerebrospinal_fluid_shunt_infection"/>
                    </owl:Restriction>
                    <owl:Restriction>
                        <owl:onProperty rdf:resource="&ont;causes"/>
                        <owl:someValuesFrom rdf:resource="&ont;endophthalmitis"/>
                    </owl:Restriction>
                    <owl:Restriction>
                        <owl:onProperty rdf:resource="&ont;causes"/>
                        <owl:someValuesFrom rdf:resource="&ont;intravascular_catheter_line_infection"/>
                    </owl:Restriction>
                    <owl:Restriction>
                        <owl:onProperty rdf:resource="&ont;causes"/>
                        <owl:someValuesFrom rdf:resource="&ont;prosthetic_valve_endocarditis"/>
                    </owl:Restriction>
                </owl:unionOf>
            </owl:Class>
        </rdfs:subClassOf>
    </rdf:Description>
    


    <!-- http://purl.obolibrary.org/obo/NCBITaxon_1817 -->

    <rdf:Description rdf:about="&obo;NCBITaxon_1817">
        <rdfs:subClassOf>
            <owl:Class>
                <owl:unionOf rdf:parseType="Collection">
                    <owl:Restriction>
                        <owl:onProperty rdf:resource="&ont;causes"/>
                        <owl:someValuesFrom rdf:resource="&ont;acute_fever_and_nodular_lesions"/>
                    </owl:Restriction>
                    <owl:Restriction>
                        <owl:onProperty rdf:resource="&ont;causes"/>
                        <owl:someValuesFrom rdf:resource="&ont;brain_abscess"/>
                    </owl:Restriction>
                    <owl:Restriction>
                        <owl:onProperty rdf:resource="&ont;causes"/>
                        <owl:someValuesFrom rdf:resource="&ont;chronic_infectious_arthritis"/>
                    </owl:Restriction>
                    <owl:Restriction>
                        <owl:onProperty rdf:resource="&ont;causes"/>
                        <owl:someValuesFrom rdf:resource="&ont;lung_abscess"/>
                    </owl:Restriction>
                    <owl:Restriction>
                        <owl:onProperty rdf:resource="&ont;causes"/>
                        <owl:someValuesFrom rdf:resource="&ont;nocardiosis"/>
                    </owl:Restriction>
                    <owl:Restriction>
                        <owl:onProperty rdf:resource="&ont;causes"/>
                        <owl:someValuesFrom rdf:resource="&ont;skin_and_soft_tissue_infection"/>
                    </owl:Restriction>
                    <owl:Restriction>
                        <owl:onProperty rdf:resource="&ont;causes"/>
                        <owl:someValuesFrom rdf:resource="&ont;suppurative_thyroiditis"/>
                    </owl:Restriction>
                </owl:unionOf>
            </owl:Class>
        </rdfs:subClassOf>
        <rdfs:subClassOf>
            <owl:Class>
                <owl:intersectionOf rdf:parseType="Collection">
                    <owl:Restriction>
                        <owl:onProperty rdf:resource="&ont;has_characteristic_stain_result"/>
                        <owl:allValuesFrom rdf:resource="&ont;partially_acid_fast"/>
                    </owl:Restriction>
                    <owl:Restriction>
                        <owl:onProperty rdf:resource="&ont;has_metabolism_preference"/>
                        <owl:allValuesFrom rdf:resource="&ont;obligate_aerobe"/>
                    </owl:Restriction>
                    <owl:Restriction>
                        <owl:onProperty rdf:resource="&ont;has_shape"/>
                        <owl:allValuesFrom rdf:resource="&ont;rod"/>
                    </owl:Restriction>
                </owl:intersectionOf>
            </owl:Class>
        </rdfs:subClassOf>
    </rdf:Description>
    


    <!-- http://purl.obolibrary.org/obo/NCBITaxon_1827 -->

    <rdf:Description rdf:about="&obo;NCBITaxon_1827">
        <rdfs:subClassOf>
            <owl:Class>
                <owl:intersectionOf rdf:parseType="Collection">
                    <owl:Restriction>
                        <owl:onProperty rdf:resource="&ont;has_characteristic_stain_result"/>
                        <owl:allValuesFrom rdf:resource="&ont;Gram-positive"/>
                    </owl:Restriction>
                    <owl:Restriction>
                        <owl:onProperty rdf:resource="&ont;has_shape"/>
                        <owl:allValuesFrom rdf:resource="&ont;rod"/>
                    </owl:Restriction>
                </owl:intersectionOf>
            </owl:Class>
        </rdfs:subClassOf>
    </rdf:Description>
    


    <!-- http://purl.obolibrary.org/obo/NCBITaxon_186806 -->

    <rdf:Description rdf:about="&obo;NCBITaxon_186806">
        <rdfs:subClassOf rdf:resource="&obo;NCBITaxon_186802"/>
    </rdf:Description>
    


    <!-- http://purl.obolibrary.org/obo/NCBITaxon_186807 -->

    <rdf:Description rdf:about="&obo;NCBITaxon_186807">
        <rdfs:subClassOf rdf:resource="&obo;NCBITaxon_186802"/>
    </rdf:Description>
    


    <!-- http://purl.obolibrary.org/obo/NCBITaxon_186817 -->

    <rdf:Description rdf:about="&obo;NCBITaxon_186817">
        <rdfs:subClassOf>
            <owl:Class>
                <owl:intersectionOf rdf:parseType="Collection">
                    <owl:Restriction>
                        <owl:onProperty rdf:resource="&ont;has_characteristic_stain_result"/>
                        <owl:allValuesFrom rdf:resource="&ont;Gram-positive"/>
                    </owl:Restriction>
                    <owl:Restriction>
                        <owl:onProperty rdf:resource="&ont;has_shape"/>
                        <owl:allValuesFrom rdf:resource="&ont;rod"/>
                    </owl:Restriction>
                </owl:intersectionOf>
            </owl:Class>
        </rdfs:subClassOf>
    </rdf:Description>
    


    <!-- http://purl.obolibrary.org/obo/NCBITaxon_186820 -->

    <rdf:Description rdf:about="&obo;NCBITaxon_186820">
        <rdfs:subClassOf>
            <owl:Restriction>
                <owl:onProperty rdf:resource="&ont;has_shape"/>
                <owl:allValuesFrom rdf:resource="&ont;rod"/>
            </owl:Restriction>
        </rdfs:subClassOf>
        <rdfs:subClassOf>
            <owl:Restriction>
                <owl:onProperty rdf:resource="&ont;has_characteristic_stain_result"/>
                <owl:allValuesFrom rdf:resource="&ont;Gram-positive"/>
            </owl:Restriction>
        </rdfs:subClassOf>
    </rdf:Description>
    


    <!-- http://purl.obolibrary.org/obo/NCBITaxon_186827 -->

    <rdf:Description rdf:about="&obo;NCBITaxon_186827">
        <rdfs:subClassOf rdf:resource="&obo;NCBITaxon_186826"/>
    </rdf:Description>
    


    <!-- http://purl.obolibrary.org/obo/NCBITaxon_186828 -->

    <rdf:Description rdf:about="&obo;NCBITaxon_186828">
        <rdfs:subClassOf rdf:resource="&obo;NCBITaxon_186826"/>
    </rdf:Description>
    


    <!-- http://purl.obolibrary.org/obo/NCBITaxon_194 -->

    <rdf:Description rdf:about="&obo;NCBITaxon_194">
        <rdfs:subClassOf>
            <owl:Restriction>
                <owl:onProperty rdf:resource="&ont;causes"/>
                <owl:someValuesFrom rdf:resource="&ont;campylobacteriosis"/>
            </owl:Restriction>
        </rdfs:subClassOf>
    </rdf:Description>
    


    <!-- http://purl.obolibrary.org/obo/NCBITaxon_197 -->

    <rdf:Description rdf:about="&obo;NCBITaxon_197">
        <rdfs:subClassOf>
            <owl:Class>
                <owl:unionOf rdf:parseType="Collection">
                    <owl:Restriction>
                        <owl:onProperty rdf:resource="&ont;causes"/>
                        <owl:someValuesFrom rdf:resource="&ont;noninflammatory_diarrhea"/>
                    </owl:Restriction>
                    <owl:Restriction>
                        <owl:onProperty rdf:resource="&ont;causes"/>
                        <owl:someValuesFrom rdf:resource="&ont;proctitis"/>
                    </owl:Restriction>
                </owl:unionOf>
            </owl:Class>
        </rdfs:subClassOf>
    </rdf:Description>
    


    <!-- http://purl.obolibrary.org/obo/NCBITaxon_2 -->

    <rdf:Description rdf:about="&obo;NCBITaxon_2">
        <owl:equivalentClass>
            <owl:Class>
                <owl:unionOf rdf:parseType="Collection">
                    <owl:Restriction>
                        <owl:onProperty rdf:resource="&ont;causes"/>
                        <owl:someValuesFrom rdf:resource="&obo;IDO_0000636"/>
                    </owl:Restriction>
                    <owl:Restriction>
                        <owl:onProperty rdf:resource="&ont;causes"/>
                        <owl:someValuesFrom rdf:resource="&ont;bacteremia"/>
                    </owl:Restriction>
                    <owl:Restriction>
                        <owl:onProperty rdf:resource="&ont;causes"/>
                        <owl:someValuesFrom rdf:resource="&ont;fever"/>
                    </owl:Restriction>
                </owl:unionOf>
            </owl:Class>
        </owl:equivalentClass>
    </rdf:Description>
    


    <!-- http://purl.obolibrary.org/obo/NCBITaxon_200644 -->

    <rdf:Description rdf:about="&obo;NCBITaxon_200644">
        <rdfs:subClassOf rdf:resource="&obo;NCBITaxon_976"/>
    </rdf:Description>
    


    <!-- http://purl.obolibrary.org/obo/NCBITaxon_203492 -->

    <rdf:Description rdf:about="&obo;NCBITaxon_203492">
        <rdfs:subClassOf>
            <owl:Class>
                <owl:intersectionOf rdf:parseType="Collection">
                    <owl:Restriction>
                        <owl:onProperty rdf:resource="&ont;has_characteristic_stain_result"/>
                        <owl:allValuesFrom rdf:resource="&ont;Gram-negative"/>
                    </owl:Restriction>
                    <owl:Restriction>
                        <owl:onProperty rdf:resource="&ont;has_shape"/>
                        <owl:allValuesFrom rdf:resource="&ont;rod"/>
                    </owl:Restriction>
                </owl:intersectionOf>
            </owl:Class>
        </rdfs:subClassOf>
    </rdf:Description>
    


    <!-- http://purl.obolibrary.org/obo/NCBITaxon_2039 -->

    <rdf:Description rdf:about="&obo;NCBITaxon_2039">
        <rdfs:subClassOf>
            <owl:Class>
                <owl:unionOf rdf:parseType="Collection">
                    <owl:Class>
                        <owl:unionOf rdf:parseType="Collection">
                            <owl:Restriction>
                                <owl:onProperty rdf:resource="&ont;causes"/>
                                <owl:someValuesFrom rdf:resource="&ont;culture-negative_endocarditis"/>
                            </owl:Restriction>
                            <owl:Restriction>
                                <owl:onProperty rdf:resource="&ont;causes"/>
                                <owl:someValuesFrom rdf:resource="&ont;encephalitis"/>
                            </owl:Restriction>
                            <owl:Restriction>
                                <owl:onProperty rdf:resource="&ont;causes"/>
                                <owl:someValuesFrom rdf:resource="&ont;infective_arthritis"/>
                            </owl:Restriction>
                            <owl:Restriction>
                                <owl:onProperty rdf:resource="&ont;causes"/>
                                <owl:someValuesFrom rdf:resource="&ont;noninflammatory_diarrhea"/>
                            </owl:Restriction>
                        </owl:unionOf>
                    </owl:Class>
                    <owl:Restriction>
                        <owl:onProperty rdf:resource="&ont;causes"/>
                        <owl:someValuesFrom rdf:resource="&ont;Whipple&#39;s_disease"/>
                    </owl:Restriction>
                </owl:unionOf>
            </owl:Class>
        </rdfs:subClassOf>
    </rdf:Description>
    


    <!-- http://purl.obolibrary.org/obo/NCBITaxon_2093 -->

    <rdf:Description rdf:about="&obo;NCBITaxon_2093">
        <rdfs:subClassOf>
            <owl:Class>
                <owl:unionOf rdf:parseType="Collection">
                    <owl:Restriction>
                        <owl:onProperty rdf:resource="&ont;causes"/>
                        <owl:someValuesFrom rdf:resource="&ont;bronchitis"/>
                    </owl:Restriction>
                    <owl:Restriction>
                        <owl:onProperty rdf:resource="&ont;causes"/>
                        <owl:someValuesFrom rdf:resource="&ont;infective_arthritis"/>
                    </owl:Restriction>
                </owl:unionOf>
            </owl:Class>
        </rdfs:subClassOf>
    </rdf:Description>
    


    <!-- http://purl.obolibrary.org/obo/NCBITaxon_2097 -->

    <rdf:Description rdf:about="&obo;NCBITaxon_2097">
        <rdfs:subClassOf>
            <owl:Class>
                <owl:unionOf rdf:parseType="Collection">
                    <owl:Restriction>
                        <owl:onProperty rdf:resource="&ont;causes"/>
                        <owl:someValuesFrom rdf:resource="&ont;pelvic_inflammatory_disease"/>
                    </owl:Restriction>
                    <owl:Restriction>
                        <owl:onProperty rdf:resource="&ont;causes"/>
                        <owl:someValuesFrom rdf:resource="&ont;urethritis"/>
                    </owl:Restriction>
                </owl:unionOf>
            </owl:Class>
        </rdfs:subClassOf>
    </rdf:Description>
    


    <!-- http://purl.obolibrary.org/obo/NCBITaxon_2098 -->

    <rdf:Description rdf:about="&obo;NCBITaxon_2098">
        <rdfs:subClassOf>
            <owl:Restriction>
                <owl:onProperty rdf:resource="&ont;causes"/>
                <owl:someValuesFrom rdf:resource="&ont;urethritis"/>
            </owl:Restriction>
        </rdfs:subClassOf>
    </rdf:Description>
    


    <!-- http://purl.obolibrary.org/obo/NCBITaxon_210 -->

    <rdf:Description rdf:about="&obo;NCBITaxon_210">
        <rdfs:subClassOf>
            <owl:Class>
                <owl:unionOf rdf:parseType="Collection">
                    <owl:Restriction>
                        <owl:onProperty rdf:resource="&ont;causes"/>
                        <owl:someValuesFrom rdf:resource="&ont;gastritis"/>
                    </owl:Restriction>
                    <owl:Restriction>
                        <owl:onProperty rdf:resource="&ont;causes"/>
                        <owl:someValuesFrom rdf:resource="&ont;peptic_ulcer"/>
                    </owl:Restriction>
                </owl:unionOf>
            </owl:Class>
        </rdfs:subClassOf>
    </rdf:Description>
    


    <!-- http://purl.obolibrary.org/obo/NCBITaxon_2104 -->

    <rdf:Description rdf:about="&obo;NCBITaxon_2104">
        <rdfs:subClassOf>
            <owl:Class>
                <owl:unionOf rdf:parseType="Collection">
                    <owl:Restriction>
                        <owl:onProperty rdf:resource="&ont;causes"/>
                        <owl:someValuesFrom rdf:resource="&ont;atypical_pneumonia"/>
                    </owl:Restriction>
                    <owl:Restriction>
                        <owl:onProperty rdf:resource="&ont;causes"/>
                        <owl:someValuesFrom rdf:resource="&ont;bronchitis"/>
                    </owl:Restriction>
                    <owl:Restriction>
                        <owl:onProperty rdf:resource="&ont;causes"/>
                        <owl:someValuesFrom rdf:resource="&ont;encephalitis"/>
                    </owl:Restriction>
                    <owl:Restriction>
                        <owl:onProperty rdf:resource="&ont;causes"/>
                        <owl:someValuesFrom rdf:resource="&ont;pharyngitis"/>
                    </owl:Restriction>
                </owl:unionOf>
            </owl:Class>
        </rdfs:subClassOf>
    </rdf:Description>
    


    <!-- http://purl.obolibrary.org/obo/NCBITaxon_2129 -->

    <rdf:Description rdf:about="&obo;NCBITaxon_2129">
        <rdfs:subClassOf>
            <owl:Class>
                <owl:unionOf rdf:parseType="Collection">
                    <owl:Restriction>
                        <owl:onProperty rdf:resource="&ont;causes"/>
                        <owl:someValuesFrom rdf:resource="&ont;non-gonococcal_urethritis"/>
                    </owl:Restriction>
                    <owl:Restriction>
                        <owl:onProperty rdf:resource="&ont;causes"/>
                        <owl:someValuesFrom rdf:resource="&ont;postabortal_infection"/>
                    </owl:Restriction>
                </owl:unionOf>
            </owl:Class>
        </rdfs:subClassOf>
    </rdf:Description>
    


    <!-- http://purl.obolibrary.org/obo/NCBITaxon_222 -->

    <rdf:Description rdf:about="&obo;NCBITaxon_222">
        <rdfs:subClassOf rdf:resource="&obo;NCBITaxon_506"/>
    </rdf:Description>
    


    <!-- http://purl.obolibrary.org/obo/NCBITaxon_234 -->

    <rdf:Description rdf:about="&obo;NCBITaxon_234">
        <rdfs:subClassOf>
            <owl:Class>
                <owl:unionOf rdf:parseType="Collection">
                    <owl:Restriction>
                        <owl:onProperty rdf:resource="&ont;causes"/>
                        <owl:someValuesFrom rdf:resource="&ont;chronic_infectious_arthritis"/>
                    </owl:Restriction>
                    <owl:Restriction>
                        <owl:onProperty rdf:resource="&ont;causes"/>
                        <owl:someValuesFrom rdf:resource="&ont;epididymo-orchitis"/>
                    </owl:Restriction>
                    <owl:Restriction>
                        <owl:onProperty rdf:resource="&ont;causes"/>
                        <owl:someValuesFrom rdf:resource="&ont;native_valve_infective_endocarditis"/>
                    </owl:Restriction>
                    <owl:Restriction>
                        <owl:onProperty rdf:resource="&ont;causes"/>
                        <owl:someValuesFrom rdf:resource="&ont;vertebral_osteomyelitis"/>
                    </owl:Restriction>
                </owl:unionOf>
            </owl:Class>
        </rdfs:subClassOf>
        <rdfs:subClassOf>
            <owl:Restriction>
                <owl:onProperty rdf:resource="&ont;has_shape"/>
                <owl:allValuesFrom rdf:resource="&ont;rod"/>
            </owl:Restriction>
        </rdfs:subClassOf>
    </rdf:Description>
    


    <!-- http://purl.obolibrary.org/obo/NCBITaxon_238 -->

    <rdf:Description rdf:about="&obo;NCBITaxon_238">
        <rdfs:subClassOf>
            <owl:Class>
                <owl:unionOf rdf:parseType="Collection">
                    <owl:Restriction>
                        <owl:onProperty rdf:resource="&ont;causes"/>
                        <owl:someValuesFrom rdf:resource="&ont;infective_endocarditis"/>
                    </owl:Restriction>
                    <owl:Restriction>
                        <owl:onProperty rdf:resource="&ont;causes"/>
                        <owl:someValuesFrom rdf:resource="&ont;meningoencephalitis"/>
                    </owl:Restriction>
                    <owl:Restriction>
                        <owl:onProperty rdf:resource="&ont;causes"/>
                        <owl:someValuesFrom rdf:resource="&ont;neonatal_sepsis"/>
                    </owl:Restriction>
                    <owl:Restriction>
                        <owl:onProperty rdf:resource="&ont;causes"/>
                        <owl:someValuesFrom rdf:resource="&ont;nosocomial_pneumonia"/>
                    </owl:Restriction>
                </owl:unionOf>
            </owl:Class>
        </rdfs:subClassOf>
    </rdf:Description>
    


    <!-- http://purl.obolibrary.org/obo/NCBITaxon_262 -->

    <rdf:Description rdf:about="&obo;NCBITaxon_262">
        <rdfs:subClassOf>
            <owl:Restriction>
                <owl:onProperty rdf:resource="&ont;has_shape"/>
                <owl:allValuesFrom rdf:resource="&ont;rod"/>
            </owl:Restriction>
        </rdfs:subClassOf>
    </rdf:Description>
    


    <!-- http://purl.obolibrary.org/obo/NCBITaxon_263 -->

    <rdf:Description rdf:about="&obo;NCBITaxon_263">
        <rdfs:subClassOf>
            <owl:Class>
                <owl:unionOf rdf:parseType="Collection">
                    <owl:Restriction>
                        <owl:onProperty rdf:resource="&ont;causes"/>
                        <owl:someValuesFrom rdf:resource="&ont;atypical_pneumonia"/>
                    </owl:Restriction>
                    <owl:Restriction>
                        <owl:onProperty rdf:resource="&ont;causes"/>
                        <owl:someValuesFrom rdf:resource="&ont;lymphadenitis"/>
                    </owl:Restriction>
                    <owl:Restriction>
                        <owl:onProperty rdf:resource="&ont;causes"/>
                        <owl:someValuesFrom rdf:resource="&ont;rash"/>
                    </owl:Restriction>
                    <owl:Restriction>
                        <owl:onProperty rdf:resource="&ont;causes"/>
                        <owl:someValuesFrom rdf:resource="&ont;skin_ulcer"/>
                    </owl:Restriction>
                    <owl:Restriction>
                        <owl:onProperty rdf:resource="&ont;causes"/>
                        <owl:someValuesFrom rdf:resource="&ont;tularemia"/>
                    </owl:Restriction>
                </owl:unionOf>
            </owl:Class>
        </rdfs:subClassOf>
    </rdf:Description>
    


    <!-- http://purl.obolibrary.org/obo/NCBITaxon_2702 -->

    <rdf:Description rdf:about="&obo;NCBITaxon_2702">
        <rdfs:subClassOf>
            <owl:Restriction>
                <owl:onProperty rdf:resource="&ont;causes"/>
                <owl:someValuesFrom rdf:resource="&ont;bacterial_vaginosis"/>
            </owl:Restriction>
        </rdfs:subClassOf>
    </rdf:Description>
    


    <!-- http://purl.obolibrary.org/obo/NCBITaxon_2740 -->

    <rdf:Description rdf:about="&obo;NCBITaxon_2740">
        <rdfs:subClassOf>
            <owl:Restriction>
                <owl:onProperty rdf:resource="&ont;causes"/>
                <owl:someValuesFrom rdf:resource="&ont;infective_arthritis_of_prosthetic_joint"/>
            </owl:Restriction>
        </rdfs:subClassOf>
        <obo:IAO_0000118>oral anaerobe</obo:IAO_0000118>
    </rdf:Description>
    


    <!-- http://purl.obolibrary.org/obo/NCBITaxon_28037 -->

    <rdf:Description rdf:about="&obo;NCBITaxon_28037">
        <rdfs:subClassOf>
            <owl:Class>
                <owl:unionOf rdf:parseType="Collection">
                    <owl:Restriction>
                        <owl:onProperty rdf:resource="&ont;causes"/>
                        <owl:someValuesFrom rdf:resource="&ont;native_valve_infective_endocarditis"/>
                    </owl:Restriction>
                    <owl:Restriction>
                        <owl:onProperty rdf:resource="&ont;causes"/>
                        <owl:someValuesFrom rdf:resource="&ont;prosthetic_valve_endocarditis"/>
                    </owl:Restriction>
                </owl:unionOf>
            </owl:Class>
        </rdfs:subClassOf>
    </rdf:Description>
    


    <!-- http://purl.obolibrary.org/obo/NCBITaxon_28263 -->

    <rdf:Description rdf:about="&obo;NCBITaxon_28263">
        <rdfs:subClassOf>
            <owl:Class>
                <owl:intersectionOf rdf:parseType="Collection">
                    <owl:Restriction>
                        <owl:onProperty rdf:resource="&ont;has_characteristic_stain_result"/>
                        <owl:allValuesFrom rdf:resource="&ont;Gram-positive"/>
                    </owl:Restriction>
                    <owl:Restriction>
                        <owl:onProperty rdf:resource="&ont;has_shape"/>
                        <owl:allValuesFrom rdf:resource="&ont;rod"/>
                    </owl:Restriction>
                </owl:intersectionOf>
            </owl:Class>
        </rdfs:subClassOf>
    </rdf:Description>
    


    <!-- http://purl.obolibrary.org/obo/NCBITaxon_28264 -->

    <rdf:Description rdf:about="&obo;NCBITaxon_28264">
        <rdfs:subClassOf>
            <owl:Class>
                <owl:unionOf rdf:parseType="Collection">
                    <owl:Restriction>
                        <owl:onProperty rdf:resource="&ont;causes"/>
                        <owl:someValuesFrom rdf:resource="&ont;pharyngitis"/>
                    </owl:Restriction>
                    <owl:Restriction>
                        <owl:onProperty rdf:resource="&ont;causes"/>
                        <owl:someValuesFrom rdf:resource="&ont;rash"/>
                    </owl:Restriction>
                </owl:unionOf>
            </owl:Class>
        </rdfs:subClassOf>
    </rdf:Description>
    


    <!-- http://purl.obolibrary.org/obo/NCBITaxon_28450 -->

    <rdf:Description rdf:about="&obo;NCBITaxon_28450">
        <rdfs:subClassOf>
            <owl:Class>
                <owl:unionOf rdf:parseType="Collection">
                    <owl:Restriction>
                        <owl:onProperty rdf:resource="&ont;causes"/>
                        <owl:someValuesFrom rdf:resource="&ont;chronic_prostatitis"/>
                    </owl:Restriction>
                    <owl:Restriction>
                        <owl:onProperty rdf:resource="&ont;causes"/>
                        <owl:someValuesFrom rdf:resource="&ont;community-acquired_pneumonia"/>
                    </owl:Restriction>
                    <owl:Restriction>
                        <owl:onProperty rdf:resource="&ont;causes"/>
                        <owl:someValuesFrom rdf:resource="&ont;infective_arthritis"/>
                    </owl:Restriction>
                    <owl:Restriction>
                        <owl:onProperty rdf:resource="&ont;causes"/>
                        <owl:someValuesFrom rdf:resource="&ont;lung_abscess"/>
                    </owl:Restriction>
                    <owl:Restriction>
                        <owl:onProperty rdf:resource="&ont;causes"/>
                        <owl:someValuesFrom rdf:resource="&ont;pneumonia_in_the_immunocompromised_host"/>
                    </owl:Restriction>
                    <owl:Restriction>
                        <owl:onProperty rdf:resource="&ont;causes"/>
                        <owl:someValuesFrom rdf:resource="&ont;prostatic_abscess"/>
                    </owl:Restriction>
                    <owl:Restriction>
                        <owl:onProperty rdf:resource="&ont;causes"/>
                        <owl:someValuesFrom rdf:resource="&ont;splenic_abscess"/>
                    </owl:Restriction>
                </owl:unionOf>
            </owl:Class>
        </rdfs:subClassOf>
    </rdf:Description>
    


    <!-- http://purl.obolibrary.org/obo/NCBITaxon_286 -->

    <rdf:Description rdf:about="&obo;NCBITaxon_286">
        <rdfs:subClassOf>
            <owl:Restriction>
                <owl:onProperty rdf:resource="&ont;has_shape"/>
                <owl:allValuesFrom rdf:resource="&ont;rod"/>
            </owl:Restriction>
        </rdfs:subClassOf>
        <rdfs:subClassOf>
            <owl:Class>
                <owl:unionOf rdf:parseType="Collection">
                    <owl:Restriction>
                        <owl:onProperty rdf:resource="&ont;causes"/>
                        <owl:someValuesFrom rdf:resource="&ont;acute_osteomyelitis"/>
                    </owl:Restriction>
                    <owl:Restriction>
                        <owl:onProperty rdf:resource="&ont;causes"/>
                        <owl:someValuesFrom rdf:resource="&ont;post-traumatic_skin_infection"/>
                    </owl:Restriction>
                </owl:unionOf>
            </owl:Class>
        </rdfs:subClassOf>
        <rdfs:subClassOf>
            <owl:Restriction>
                <owl:onProperty rdf:resource="&ont;has_metabolism_preference"/>
                <owl:allValuesFrom rdf:resource="&ont;obligate_aerobe"/>
            </owl:Restriction>
        </rdfs:subClassOf>
    </rdf:Description>
    


    <!-- http://purl.obolibrary.org/obo/NCBITaxon_287 -->

    <rdf:Description rdf:about="&obo;NCBITaxon_287">
        <rdfs:subClassOf>
            <owl:Class>
                <owl:unionOf rdf:parseType="Collection">
                    <owl:Restriction>
                        <owl:onProperty rdf:resource="&ont;causes"/>
                        <owl:someValuesFrom rdf:resource="&ont;acute_osteomyelitis_with_prosthesis"/>
                    </owl:Restriction>
                    <owl:Restriction>
                        <owl:onProperty rdf:resource="&ont;causes"/>
                        <owl:someValuesFrom rdf:resource="&ont;acute_otitis_externa"/>
                    </owl:Restriction>
                    <owl:Restriction>
                        <owl:onProperty rdf:resource="&ont;causes"/>
                        <owl:someValuesFrom rdf:resource="&ont;burn_infection"/>
                    </owl:Restriction>
                    <owl:Restriction>
                        <owl:onProperty rdf:resource="&ont;causes"/>
                        <owl:someValuesFrom rdf:resource="&ont;catheter-associated_urinary_tract_infection"/>
                    </owl:Restriction>
                    <owl:Restriction>
                        <owl:onProperty rdf:resource="&ont;causes"/>
                        <owl:someValuesFrom rdf:resource="&ont;cerebrospinal_fluid_shunt_infection"/>
                    </owl:Restriction>
                    <owl:Restriction>
                        <owl:onProperty rdf:resource="&ont;causes"/>
                        <owl:someValuesFrom rdf:resource="&ont;chronic_osteomyelitis"/>
                    </owl:Restriction>
                    <owl:Restriction>
                        <owl:onProperty rdf:resource="&ont;causes"/>
                        <owl:someValuesFrom rdf:resource="&ont;chronic_prostatitis"/>
                    </owl:Restriction>
                    <owl:Restriction>
                        <owl:onProperty rdf:resource="&ont;causes"/>
                        <owl:someValuesFrom rdf:resource="&ont;chronic_purulent_otitis_media"/>
                    </owl:Restriction>
                    <owl:Restriction>
                        <owl:onProperty rdf:resource="&ont;causes"/>
                        <owl:someValuesFrom rdf:resource="&ont;chronic_sinusitis"/>
                    </owl:Restriction>
                    <owl:Restriction>
                        <owl:onProperty rdf:resource="&ont;causes"/>
                        <owl:someValuesFrom rdf:resource="&ont;decubitis_ulcers"/>
                    </owl:Restriction>
                    <owl:Restriction>
                        <owl:onProperty rdf:resource="&ont;causes"/>
                        <owl:someValuesFrom rdf:resource="&ont;diabetic_foot_infection"/>
                    </owl:Restriction>
                    <owl:Restriction>
                        <owl:onProperty rdf:resource="&ont;causes"/>
                        <owl:someValuesFrom rdf:resource="&ont;diabetic_ulcer"/>
                    </owl:Restriction>
                    <owl:Restriction>
                        <owl:onProperty rdf:resource="&ont;causes"/>
                        <owl:someValuesFrom rdf:resource="&ont;ecthyma"/>
                    </owl:Restriction>
                    <owl:Restriction>
                        <owl:onProperty rdf:resource="&ont;causes"/>
                        <owl:someValuesFrom rdf:resource="&ont;folliculitis"/>
                    </owl:Restriction>
                    <owl:Restriction>
                        <owl:onProperty rdf:resource="&ont;causes"/>
                        <owl:someValuesFrom rdf:resource="&ont;infective_arthritis_of_prosthetic_joint"/>
                    </owl:Restriction>
                    <owl:Restriction>
                        <owl:onProperty rdf:resource="&ont;causes"/>
                        <owl:someValuesFrom rdf:resource="&ont;intravascular_catheter_line_infection"/>
                    </owl:Restriction>
                    <owl:Restriction>
                        <owl:onProperty rdf:resource="&ont;causes"/>
                        <owl:someValuesFrom rdf:resource="&ont;left_ventricular_assist_device_infection"/>
                    </owl:Restriction>
                    <owl:Restriction>
                        <owl:onProperty rdf:resource="&ont;causes"/>
                        <owl:someValuesFrom rdf:resource="&ont;malignant_otitis_externa"/>
                    </owl:Restriction>
                    <owl:Restriction>
                        <owl:onProperty rdf:resource="&ont;causes"/>
                        <owl:someValuesFrom rdf:resource="&ont;mastoiditis_associated_with_chronic_otitis_media"/>
                    </owl:Restriction>
                    <owl:Restriction>
                        <owl:onProperty rdf:resource="&ont;causes"/>
                        <owl:someValuesFrom rdf:resource="&ont;microbial_keratitis"/>
                    </owl:Restriction>
                    <owl:Restriction>
                        <owl:onProperty rdf:resource="&ont;causes"/>
                        <owl:someValuesFrom rdf:resource="&ont;necrotizing_fasciitis"/>
                    </owl:Restriction>
                    <owl:Restriction>
                        <owl:onProperty rdf:resource="&ont;causes"/>
                        <owl:someValuesFrom rdf:resource="&ont;nosocomial_pneumonia"/>
                    </owl:Restriction>
                    <owl:Restriction>
                        <owl:onProperty rdf:resource="&ont;causes"/>
                        <owl:someValuesFrom rdf:resource="&ont;pneumonia_in_the_immunocompromised_host"/>
                    </owl:Restriction>
                    <owl:Restriction>
                        <owl:onProperty rdf:resource="&ont;causes"/>
                        <owl:someValuesFrom rdf:resource="&ont;polymicrobial_necrotizing_fasciitis"/>
                    </owl:Restriction>
                    <owl:Restriction>
                        <owl:onProperty rdf:resource="&ont;causes"/>
                        <owl:someValuesFrom rdf:resource="&ont;post-neurosurgery_cerebritis"/>
                    </owl:Restriction>
                    <owl:Restriction>
                        <owl:onProperty rdf:resource="&ont;causes"/>
                        <owl:someValuesFrom rdf:resource="&ont;prostatic_abscess"/>
                    </owl:Restriction>
                    <owl:Restriction>
                        <owl:onProperty rdf:resource="&ont;causes"/>
                        <owl:someValuesFrom rdf:resource="&ont;prosthetic_vascular_graft_infection"/>
                    </owl:Restriction>
                    <owl:Restriction>
                        <owl:onProperty rdf:resource="&ont;causes"/>
                        <owl:someValuesFrom rdf:resource="&ont;secondary_peritonitis"/>
                    </owl:Restriction>
                    <owl:Restriction>
                        <owl:onProperty rdf:resource="&ont;causes"/>
                        <owl:someValuesFrom rdf:resource="&ont;typhlitis"/>
                    </owl:Restriction>
                    <owl:Restriction>
                        <owl:onProperty rdf:resource="&ont;causes"/>
                        <owl:someValuesFrom rdf:resource="&ont;ventilator-associated_pneumonia"/>
                    </owl:Restriction>
                </owl:unionOf>
            </owl:Class>
        </rdfs:subClassOf>
    </rdf:Description>
    


    <!-- http://purl.obolibrary.org/obo/NCBITaxon_28901 -->

    <rdf:Description rdf:about="&obo;NCBITaxon_28901">
        <rdfs:subClassOf>
            <owl:Class>
                <owl:unionOf rdf:parseType="Collection">
                    <owl:Restriction>
                        <owl:onProperty rdf:resource="&ont;causes"/>
                        <owl:someValuesFrom rdf:resource="&ont;infective_arteritis"/>
                    </owl:Restriction>
                    <owl:Restriction>
                        <owl:onProperty rdf:resource="&ont;causes"/>
                        <owl:someValuesFrom rdf:resource="&ont;infective_endocarditis"/>
                    </owl:Restriction>
                    <owl:Restriction>
                        <owl:onProperty rdf:resource="&ont;causes"/>
                        <owl:someValuesFrom rdf:resource="&ont;mycotic_aneurysm"/>
                    </owl:Restriction>
                    <owl:Restriction>
                        <owl:onProperty rdf:resource="&ont;causes"/>
                        <owl:someValuesFrom rdf:resource="&ont;prosthetic_vascular_graft_infection"/>
                    </owl:Restriction>
                </owl:unionOf>
            </owl:Class>
        </rdfs:subClassOf>
    </rdf:Description>
    


    <!-- http://purl.obolibrary.org/obo/NCBITaxon_29385 -->

    <rdf:Description rdf:about="&obo;NCBITaxon_29385">
        <rdfs:subClassOf>
            <owl:Class>
                <owl:unionOf rdf:parseType="Collection">
                    <owl:Restriction>
                        <owl:onProperty rdf:resource="&ont;causes"/>
                        <owl:someValuesFrom rdf:resource="&ont;acute_pyelonephritis"/>
                    </owl:Restriction>
                    <owl:Restriction>
                        <owl:onProperty rdf:resource="&ont;causes"/>
                        <owl:someValuesFrom rdf:resource="&ont;cystitis"/>
                    </owl:Restriction>
                    <owl:Restriction>
                        <owl:onProperty rdf:resource="&ont;causes"/>
                        <owl:someValuesFrom rdf:resource="&ont;urinary_tract_infection"/>
                    </owl:Restriction>
                </owl:unionOf>
            </owl:Class>
        </rdfs:subClassOf>
        <obo:IAO_0000118>coagulase-negative staphylococci</obo:IAO_0000118>
    </rdf:Description>
    


    <!-- http://purl.obolibrary.org/obo/NCBITaxon_29391 -->

    <rdf:Description rdf:about="&obo;NCBITaxon_29391">
        <rdfs:subClassOf>
            <owl:Class>
                <owl:unionOf rdf:parseType="Collection">
                    <owl:Restriction>
                        <owl:onProperty rdf:resource="&ont;causes"/>
                        <owl:someValuesFrom rdf:resource="&ont;infective_arthritis"/>
                    </owl:Restriction>
                    <owl:Restriction>
                        <owl:onProperty rdf:resource="&ont;causes"/>
                        <owl:someValuesFrom rdf:resource="&ont;infective_endocarditis"/>
                    </owl:Restriction>
                </owl:unionOf>
            </owl:Class>
        </rdfs:subClassOf>
    </rdf:Description>
    


    <!-- http://purl.obolibrary.org/obo/NCBITaxon_294 -->

    <rdf:Description rdf:about="&obo;NCBITaxon_294">
        <rdfs:subClassOf rdf:resource="&obo;NCBITaxon_286"/>
        <rdfs:subClassOf>
            <owl:Restriction>
                <owl:onProperty rdf:resource="&ont;causes"/>
                <owl:someValuesFrom rdf:resource="&ont;opportunitistic_infection"/>
            </owl:Restriction>
        </rdfs:subClassOf>
    </rdf:Description>
    


    <!-- http://purl.obolibrary.org/obo/NCBITaxon_29466 -->

    <rdf:Description rdf:about="&obo;NCBITaxon_29466">
        <rdfs:subClassOf>
            <owl:Class>
                <owl:unionOf rdf:parseType="Collection">
                    <owl:Restriction>
                        <owl:onProperty rdf:resource="&ont;causes"/>
                        <owl:someValuesFrom rdf:resource="&ont;endocarditis"/>
                    </owl:Restriction>
                    <owl:Restriction>
                        <owl:onProperty rdf:resource="&ont;causes"/>
                        <owl:someValuesFrom rdf:resource="&ont;osteomyelitis"/>
                    </owl:Restriction>
                </owl:unionOf>
            </owl:Class>
        </rdfs:subClassOf>
        <obo:IAO_0000118>oral anaerobe</obo:IAO_0000118>
    </rdf:Description>
    


    <!-- http://purl.obolibrary.org/obo/NCBITaxon_29518 -->

    <rdf:Description rdf:about="&obo;NCBITaxon_29518">
        <rdfs:subClassOf rdf:resource="&obo;NCBITaxon_138"/>
    </rdf:Description>
    


    <!-- http://purl.obolibrary.org/obo/NCBITaxon_29519 -->

    <rdf:Description rdf:about="&obo;NCBITaxon_29519">
        <rdfs:subClassOf rdf:resource="&obo;NCBITaxon_138"/>
    </rdf:Description>
    


    <!-- http://purl.obolibrary.org/obo/NCBITaxon_31957 -->

    <rdf:Description rdf:about="&obo;NCBITaxon_31957">
        <rdfs:subClassOf>
            <owl:Restriction>
                <owl:onProperty rdf:resource="&ont;has_metabolism_preference"/>
                <owl:allValuesFrom rdf:resource="&ont;obligate_anaerobe"/>
            </owl:Restriction>
        </rdfs:subClassOf>
    </rdf:Description>
    


    <!-- http://purl.obolibrary.org/obo/NCBITaxon_31979 -->

    <rdf:Description rdf:about="&obo;NCBITaxon_31979">
        <rdfs:subClassOf>
            <owl:Restriction>
                <owl:onProperty rdf:resource="&ont;has_characteristic_stain_result"/>
                <owl:allValuesFrom rdf:resource="&ont;Gram-negative"/>
            </owl:Restriction>
        </rdfs:subClassOf>
    </rdf:Description>
    


    <!-- http://purl.obolibrary.org/obo/NCBITaxon_32008 -->

    <rdf:Description rdf:about="&obo;NCBITaxon_32008">
        <rdfs:subClassOf>
            <owl:Class>
                <owl:unionOf rdf:parseType="Collection">
                    <owl:Restriction>
                        <owl:onProperty rdf:resource="&ont;causes"/>
                        <owl:someValuesFrom rdf:resource="&ont;acute_infective_exacerbation_of_bronchiectasis"/>
                    </owl:Restriction>
                    <owl:Restriction>
                        <owl:onProperty rdf:resource="&ont;causes"/>
                        <owl:someValuesFrom rdf:resource="&ont;opportunitistic_infection"/>
                    </owl:Restriction>
                    <owl:Restriction>
                        <owl:onProperty rdf:resource="&ont;causes"/>
                        <owl:someValuesFrom rdf:resource="&ont;pneumonia_in_the_immunocompromised_host"/>
                    </owl:Restriction>
                </owl:unionOf>
            </owl:Class>
        </rdfs:subClassOf>
    </rdf:Description>
    


    <!-- http://purl.obolibrary.org/obo/NCBITaxon_32033 -->

    <rdf:Description rdf:about="&obo;NCBITaxon_32033">
        <rdfs:subClassOf>
            <owl:Restriction>
                <owl:onProperty rdf:resource="&ont;has_metabolism_preference"/>
                <owl:allValuesFrom rdf:resource="&ont;obligate_aerobe"/>
            </owl:Restriction>
        </rdfs:subClassOf>
    </rdf:Description>
    


    <!-- http://purl.obolibrary.org/obo/NCBITaxon_32257 -->

    <rdf:Description rdf:about="&obo;NCBITaxon_32257">
        <rdfs:subClassOf>
            <owl:Restriction>
                <owl:onProperty rdf:resource="&ont;has_shape"/>
                <owl:allValuesFrom rdf:resource="&ont;rod"/>
            </owl:Restriction>
        </rdfs:subClassOf>
    </rdf:Description>
    


    <!-- http://purl.obolibrary.org/obo/NCBITaxon_329 -->

    <rdf:Description rdf:about="&obo;NCBITaxon_329">
        <rdfs:subClassOf>
            <owl:Restriction>
                <owl:onProperty rdf:resource="&ont;causes"/>
                <owl:someValuesFrom rdf:resource="&ont;opportunitistic_infection"/>
            </owl:Restriction>
        </rdfs:subClassOf>
    </rdf:Description>
    


    <!-- http://purl.obolibrary.org/obo/NCBITaxon_33958 -->

    <rdf:Description rdf:about="&obo;NCBITaxon_33958">
        <rdfs:subClassOf rdf:resource="&obo;NCBITaxon_186826"/>
    </rdf:Description>
    


    <!-- http://purl.obolibrary.org/obo/NCBITaxon_33993 -->

    <rdf:Description rdf:about="&obo;NCBITaxon_33993">
        <rdfs:subClassOf rdf:resource="&obo;NCBITaxon_942"/>
    </rdf:Description>
    


    <!-- http://purl.obolibrary.org/obo/NCBITaxon_34064 -->

    <rdf:Description rdf:about="&obo;NCBITaxon_34064">
        <rdfs:subClassOf>
            <owl:Restriction>
                <owl:onProperty rdf:resource="&ont;has_characteristic_stain_result"/>
                <owl:allValuesFrom rdf:resource="&ont;Gram-negative"/>
            </owl:Restriction>
        </rdfs:subClassOf>
    </rdf:Description>
    


    <!-- http://purl.obolibrary.org/obo/NCBITaxon_34104 -->

    <rdf:Description rdf:about="&obo;NCBITaxon_34104">
        <rdfs:subClassOf rdf:resource="&obo;NCBITaxon_32066"/>
    </rdf:Description>
    


    <!-- http://purl.obolibrary.org/obo/NCBITaxon_34105 -->

    <rdf:Description rdf:about="&obo;NCBITaxon_34105">
        <rdfs:subClassOf>
            <owl:Class>
                <owl:unionOf rdf:parseType="Collection">
                    <owl:Restriction>
                        <owl:onProperty rdf:resource="&ont;causes"/>
                        <owl:someValuesFrom rdf:resource="&ont;infective_arthritis"/>
                    </owl:Restriction>
                    <owl:Restriction>
                        <owl:onProperty rdf:resource="&ont;causes"/>
                        <owl:someValuesFrom rdf:resource="&ont;rat_bite_fever"/>
                    </owl:Restriction>
                </owl:unionOf>
            </owl:Class>
        </rdfs:subClassOf>
    </rdf:Description>
    


    <!-- http://purl.obolibrary.org/obo/NCBITaxon_35788 -->

    <rdf:Description rdf:about="&obo;NCBITaxon_35788">
        <rdfs:subClassOf>
            <owl:Restriction>
                <owl:onProperty rdf:resource="&ont;causes"/>
                <owl:someValuesFrom rdf:resource="&ont;African_tick_typhus"/>
            </owl:Restriction>
        </rdfs:subClassOf>
    </rdf:Description>
    


    <!-- http://purl.obolibrary.org/obo/NCBITaxon_38289 -->

    <rdf:Description rdf:about="&obo;NCBITaxon_38289">
        <rdfs:subClassOf>
            <owl:Class>
                <owl:unionOf rdf:parseType="Collection">
                    <owl:Restriction>
                        <owl:onProperty rdf:resource="&ont;causes"/>
                        <owl:someValuesFrom rdf:resource="&ont;cerebrospinal_fluid_shunt_infection"/>
                    </owl:Restriction>
                    <owl:Restriction>
                        <owl:onProperty rdf:resource="&ont;causes"/>
                        <owl:someValuesFrom rdf:resource="&ont;infective_arthritis_of_prosthetic_joint"/>
                    </owl:Restriction>
                    <owl:Restriction>
                        <owl:onProperty rdf:resource="&ont;causes"/>
                        <owl:someValuesFrom rdf:resource="&ont;infective_endocarditis"/>
                    </owl:Restriction>
                    <owl:Restriction>
                        <owl:onProperty rdf:resource="&ont;causes"/>
                        <owl:someValuesFrom rdf:resource="&ont;intravascular_catheter_line_infection"/>
                    </owl:Restriction>
                    <owl:Restriction>
                        <owl:onProperty rdf:resource="&ont;causes"/>
                        <owl:someValuesFrom rdf:resource="&ont;peritonitis_associated_with_peritoneal_dialysis"/>
                    </owl:Restriction>
                    <owl:Restriction>
                        <owl:onProperty rdf:resource="&ont;causes"/>
                        <owl:someValuesFrom rdf:resource="&ont;surgical_wound_infection"/>
                    </owl:Restriction>
                </owl:unionOf>
            </owl:Class>
        </rdfs:subClassOf>
    </rdf:Description>
    


    <!-- http://purl.obolibrary.org/obo/NCBITaxon_39824 -->

    <rdf:Description rdf:about="&obo;NCBITaxon_39824">
        <rdfs:subClassOf>
            <owl:Class>
                <owl:unionOf rdf:parseType="Collection">
                    <owl:Restriction>
                        <owl:onProperty rdf:resource="&ont;causes"/>
                        <owl:someValuesFrom rdf:resource="&ont;genital_skin_and_mucous_membrane_lesions"/>
                    </owl:Restriction>
                    <owl:Restriction>
                        <owl:onProperty rdf:resource="&ont;causes"/>
                        <owl:someValuesFrom rdf:resource="&ont;granuloma_inguinale"/>
                    </owl:Restriction>
                </owl:unionOf>
            </owl:Class>
        </rdfs:subClassOf>
    </rdf:Description>
    


    <!-- http://purl.obolibrary.org/obo/NCBITaxon_40323 -->

    <rdf:Description rdf:about="&obo;NCBITaxon_40323">
        <rdfs:subClassOf>
            <owl:Restriction>
                <owl:onProperty rdf:resource="&ont;has_shape"/>
                <owl:allValuesFrom rdf:resource="&ont;rod"/>
            </owl:Restriction>
        </rdfs:subClassOf>
    </rdf:Description>
    


    <!-- http://purl.obolibrary.org/obo/NCBITaxon_40324 -->

    <rdf:Description rdf:about="&obo;NCBITaxon_40324">
        <rdfs:subClassOf>
            <owl:Class>
                <owl:unionOf rdf:parseType="Collection">
                    <owl:Restriction>
                        <owl:onProperty rdf:resource="&ont;causes"/>
                        <owl:someValuesFrom rdf:resource="&ont;catheter-associated_urinary_tract_infection"/>
                    </owl:Restriction>
                    <owl:Restriction>
                        <owl:onProperty rdf:resource="&ont;causes"/>
                        <owl:someValuesFrom rdf:resource="&ont;febrile_neutropenia"/>
                    </owl:Restriction>
                    <owl:Restriction>
                        <owl:onProperty rdf:resource="&ont;causes"/>
                        <owl:someValuesFrom rdf:resource="&ont;intravascular_catheter_line_infection"/>
                    </owl:Restriction>
                    <owl:Restriction>
                        <owl:onProperty rdf:resource="&ont;causes"/>
                        <owl:someValuesFrom rdf:resource="&ont;nosocomial_pneumonia"/>
                    </owl:Restriction>
                    <owl:Restriction>
                        <owl:onProperty rdf:resource="&ont;causes"/>
                        <owl:someValuesFrom rdf:resource="&ont;ventilator-associated_pneumonia"/>
                    </owl:Restriction>
                </owl:unionOf>
            </owl:Class>
        </rdfs:subClassOf>
    </rdf:Description>
    


    <!-- http://purl.obolibrary.org/obo/NCBITaxon_416916 -->

    <rdf:Description rdf:about="&obo;NCBITaxon_416916">
        <rdfs:subClassOf rdf:resource="&obo;NCBITaxon_712"/>
    </rdf:Description>
    


    <!-- http://purl.obolibrary.org/obo/NCBITaxon_43767 -->

    <rdf:Description rdf:about="&obo;NCBITaxon_43767">
        <rdfs:subClassOf>
            <owl:Class>
                <owl:unionOf rdf:parseType="Collection">
                    <owl:Restriction>
                        <owl:onProperty rdf:resource="&ont;causes"/>
                        <owl:someValuesFrom rdf:resource="&ont;brain_abscess_in_an_immunocompromised_host"/>
                    </owl:Restriction>
                    <owl:Restriction>
                        <owl:onProperty rdf:resource="&ont;causes"/>
                        <owl:someValuesFrom rdf:resource="&ont;pneumonia_in_the_immunocompromised_host"/>
                    </owl:Restriction>
                    <owl:Restriction>
                        <owl:onProperty rdf:resource="&ont;causes"/>
                        <owl:someValuesFrom rdf:resource="&ont;subcutaneous_abscess"/>
                    </owl:Restriction>
                </owl:unionOf>
            </owl:Class>
        </rdfs:subClassOf>
    </rdf:Description>
    


    <!-- http://purl.obolibrary.org/obo/NCBITaxon_43770 -->

    <rdf:Description rdf:about="&obo;NCBITaxon_43770">
        <rdfs:subClassOf>
            <owl:Class>
                <owl:unionOf rdf:parseType="Collection">
                    <owl:Restriction>
                        <owl:onProperty rdf:resource="&ont;causes"/>
                        <owl:someValuesFrom rdf:resource="&ont;infective_endocarditis"/>
                    </owl:Restriction>
                    <owl:Restriction>
                        <owl:onProperty rdf:resource="&ont;causes"/>
                        <owl:someValuesFrom rdf:resource="&ont;intravascular_catheter_line_infection"/>
                    </owl:Restriction>
                    <owl:Restriction>
                        <owl:onProperty rdf:resource="&ont;causes"/>
                        <owl:someValuesFrom rdf:resource="&ont;nosocomial_pneumonia"/>
                    </owl:Restriction>
                </owl:unionOf>
            </owl:Class>
        </rdfs:subClassOf>
    </rdf:Description>
    


    <!-- http://purl.obolibrary.org/obo/NCBITaxon_43771 -->

    <rdf:Description rdf:about="&obo;NCBITaxon_43771">
        <rdfs:subClassOf>
            <owl:Class>
                <owl:unionOf rdf:parseType="Collection">
                    <owl:Restriction>
                        <owl:onProperty rdf:resource="&ont;causes"/>
                        <owl:someValuesFrom rdf:resource="&ont;catheter-associated_urinary_tract_infection"/>
                    </owl:Restriction>
                    <owl:Restriction>
                        <owl:onProperty rdf:resource="&ont;causes"/>
                        <owl:someValuesFrom rdf:resource="&ont;intravascular_catheter_line_infection"/>
                    </owl:Restriction>
                    <owl:Restriction>
                        <owl:onProperty rdf:resource="&ont;causes"/>
                        <owl:someValuesFrom rdf:resource="&ont;native_valve_infective_endocarditis"/>
                    </owl:Restriction>
                    <owl:Restriction>
                        <owl:onProperty rdf:resource="&ont;causes"/>
                        <owl:someValuesFrom rdf:resource="&ont;nosocomial_pneumonia"/>
                    </owl:Restriction>
                    <owl:Restriction>
                        <owl:onProperty rdf:resource="&ont;causes"/>
                        <owl:someValuesFrom rdf:resource="&ont;peritonitis_associated_with_peritoneal_dialysis"/>
                    </owl:Restriction>
                    <owl:Restriction>
                        <owl:onProperty rdf:resource="&ont;causes"/>
                        <owl:someValuesFrom rdf:resource="&ont;surgical_wound_infection"/>
                    </owl:Restriction>
                </owl:unionOf>
            </owl:Class>
        </rdfs:subClassOf>
    </rdf:Description>
    


    <!-- http://purl.obolibrary.org/obo/NCBITaxon_444 -->

    <rdf:Description rdf:about="&obo;NCBITaxon_444">
        <rdfs:subClassOf>
            <owl:Restriction>
                <owl:onProperty rdf:resource="&ont;has_characteristic_stain_result"/>
                <owl:allValuesFrom rdf:resource="&ont;Gram-negative"/>
            </owl:Restriction>
        </rdfs:subClassOf>
    </rdf:Description>
    


    <!-- http://purl.obolibrary.org/obo/NCBITaxon_445 -->

    <rdf:Description rdf:about="&obo;NCBITaxon_445">
        <rdfs:subClassOf>
            <owl:Restriction>
                <owl:onProperty rdf:resource="&ont;has_shape"/>
                <owl:allValuesFrom rdf:resource="&ont;rod"/>
            </owl:Restriction>
        </rdfs:subClassOf>
        <rdfs:subClassOf>
            <owl:Class>
                <owl:unionOf rdf:parseType="Collection">
                    <owl:Restriction>
                        <owl:onProperty rdf:resource="&ont;causes"/>
                        <owl:someValuesFrom rdf:resource="&ont;community-acquired_pneumonia"/>
                    </owl:Restriction>
                    <owl:Restriction>
                        <owl:onProperty rdf:resource="&ont;causes"/>
                        <owl:someValuesFrom rdf:resource="&ont;legionellosis"/>
                    </owl:Restriction>
                    <owl:Restriction>
                        <owl:onProperty rdf:resource="&ont;causes"/>
                        <owl:someValuesFrom rdf:resource="&ont;lung_abscess"/>
                    </owl:Restriction>
                    <owl:Restriction>
                        <owl:onProperty rdf:resource="&ont;causes"/>
                        <owl:someValuesFrom rdf:resource="&ont;native_valve_infective_endocarditis"/>
                    </owl:Restriction>
                    <owl:Restriction>
                        <owl:onProperty rdf:resource="&ont;causes"/>
                        <owl:someValuesFrom rdf:resource="&ont;nosocomial_pneumonia"/>
                    </owl:Restriction>
                    <owl:Restriction>
                        <owl:onProperty rdf:resource="&ont;causes"/>
                        <owl:someValuesFrom rdf:resource="&ont;ventilator-associated_pneumonia"/>
                    </owl:Restriction>
                </owl:unionOf>
            </owl:Class>
        </rdfs:subClassOf>
    </rdf:Description>
    


    <!-- http://purl.obolibrary.org/obo/NCBITaxon_44935 -->

    <rdf:Description rdf:about="&obo;NCBITaxon_44935">
        <rdfs:subClassOf>
            <owl:Restriction>
                <owl:onProperty rdf:resource="&ont;causes"/>
                <owl:someValuesFrom rdf:resource="&ont;bite_infection"/>
            </owl:Restriction>
        </rdfs:subClassOf>
    </rdf:Description>
    


    <!-- http://purl.obolibrary.org/obo/NCBITaxon_451 -->

    <rdf:Description rdf:about="&obo;NCBITaxon_451">
        <rdfs:subClassOf>
            <owl:Restriction>
                <owl:onProperty rdf:resource="&ont;causes"/>
                <owl:someValuesFrom rdf:resource="&ont;pneumonia_in_the_immunocompromised_host"/>
            </owl:Restriction>
        </rdfs:subClassOf>
        <oboInOwl:hasSynonym>Legionella micdadei</oboInOwl:hasSynonym>
    </rdf:Description>
    


    <!-- http://purl.obolibrary.org/obo/NCBITaxon_46125 -->

    <rdf:Description rdf:about="&obo;NCBITaxon_46125">
        <rdfs:subClassOf>
            <owl:Restriction>
                <owl:onProperty rdf:resource="&ont;causes"/>
                <owl:someValuesFrom rdf:resource="&ont;infective_endocarditis"/>
            </owl:Restriction>
        </rdfs:subClassOf>
    </rdf:Description>
    


    <!-- http://purl.obolibrary.org/obo/NCBITaxon_468 -->

    <rdf:Description rdf:about="&obo;NCBITaxon_468">
        <rdfs:subClassOf>
            <owl:Restriction>
                <owl:onProperty rdf:resource="&ont;has_characteristic_stain_result"/>
                <owl:allValuesFrom rdf:resource="&ont;Gram-negative"/>
            </owl:Restriction>
        </rdfs:subClassOf>
    </rdf:Description>
    


    <!-- http://purl.obolibrary.org/obo/NCBITaxon_469 -->

    <rdf:Description rdf:about="&obo;NCBITaxon_469">
        <owl:equivalentClass>
            <owl:Restriction>
                <owl:onProperty rdf:resource="&ont;causes"/>
                <owl:someValuesFrom rdf:resource="&ont;acute_osteomyelitis_with_prosthesis"/>
            </owl:Restriction>
        </owl:equivalentClass>
        <rdfs:subClassOf>
            <owl:Restriction>
                <owl:onProperty rdf:resource="&ont;has_shape"/>
                <owl:allValuesFrom rdf:resource="&ont;rod"/>
            </owl:Restriction>
        </rdfs:subClassOf>
        <rdfs:subClassOf>
            <owl:Class>
                <owl:unionOf rdf:parseType="Collection">
                    <owl:Restriction>
                        <owl:onProperty rdf:resource="&ont;causes"/>
                        <owl:someValuesFrom rdf:resource="&ont;febrile_neutropenia"/>
                    </owl:Restriction>
                    <owl:Restriction>
                        <owl:onProperty rdf:resource="&ont;causes"/>
                        <owl:someValuesFrom rdf:resource="&ont;nosocomial_pneumonia"/>
                    </owl:Restriction>
                    <owl:Restriction>
                        <owl:onProperty rdf:resource="&ont;causes"/>
                        <owl:someValuesFrom rdf:resource="&ont;surgical_wound_infection"/>
                    </owl:Restriction>
                    <owl:Restriction>
                        <owl:onProperty rdf:resource="&ont;causes"/>
                        <owl:someValuesFrom rdf:resource="&ont;urinary_tract_infection"/>
                    </owl:Restriction>
                    <owl:Restriction>
                        <owl:onProperty rdf:resource="&ont;causes"/>
                        <owl:someValuesFrom rdf:resource="&ont;ventilator-associated_pneumonia"/>
                    </owl:Restriction>
                </owl:unionOf>
            </owl:Class>
        </rdfs:subClassOf>
        <dc:identifier>UMLS_CUI C0001138	</dc:identifier>
    </rdf:Description>
    


    <!-- http://purl.obolibrary.org/obo/NCBITaxon_470 -->

    <rdf:Description rdf:about="&obo;NCBITaxon_470">
        <rdfs:subClassOf>
            <owl:Class>
                <owl:unionOf rdf:parseType="Collection">
                    <owl:Restriction>
                        <owl:onProperty rdf:resource="&ont;causes"/>
                        <owl:someValuesFrom rdf:resource="&obo;IDO_0000636"/>
                    </owl:Restriction>
                    <owl:Restriction>
                        <owl:onProperty rdf:resource="&ont;causes"/>
                        <owl:someValuesFrom rdf:resource="&ont;catheter-associated_urinary_tract_infection"/>
                    </owl:Restriction>
                    <owl:Restriction>
                        <owl:onProperty rdf:resource="&ont;causes"/>
                        <owl:someValuesFrom rdf:resource="&ont;cerebrospinal_fluid_shunt_infection"/>
                    </owl:Restriction>
                    <owl:Restriction>
                        <owl:onProperty rdf:resource="&ont;causes"/>
                        <owl:someValuesFrom rdf:resource="&ont;febrile_neutropenia"/>
                    </owl:Restriction>
                    <owl:Restriction>
                        <owl:onProperty rdf:resource="&ont;causes"/>
                        <owl:someValuesFrom rdf:resource="&ont;intravascular_catheter_line_infection"/>
                    </owl:Restriction>
                    <owl:Restriction>
                        <owl:onProperty rdf:resource="&ont;causes"/>
                        <owl:someValuesFrom rdf:resource="&ont;nosocomial_pneumonia"/>
                    </owl:Restriction>
                    <owl:Restriction>
                        <owl:onProperty rdf:resource="&ont;causes"/>
                        <owl:someValuesFrom rdf:resource="&ont;pneumonia_in_the_immunocompromised_host"/>
                    </owl:Restriction>
                    <owl:Restriction>
                        <owl:onProperty rdf:resource="&ont;causes"/>
                        <owl:someValuesFrom rdf:resource="&ont;post-neurosurgery_brain_abscess"/>
                    </owl:Restriction>
                    <owl:Restriction>
                        <owl:onProperty rdf:resource="&ont;causes"/>
                        <owl:someValuesFrom rdf:resource="&ont;post-traumatic_skin_infection"/>
                    </owl:Restriction>
                    <owl:Restriction>
                        <owl:onProperty rdf:resource="&ont;causes"/>
                        <owl:someValuesFrom rdf:resource="&ont;surgical_wound_infection"/>
                    </owl:Restriction>
                </owl:unionOf>
            </owl:Class>
        </rdfs:subClassOf>
        <dc:identifier>UMLS CUI C0314787</dc:identifier>
    </rdf:Description>
    


    <!-- http://purl.obolibrary.org/obo/NCBITaxon_475 -->

    <rdf:Description rdf:about="&obo;NCBITaxon_475">
        <rdfs:subClassOf>
            <owl:Restriction>
                <owl:onProperty rdf:resource="&ont;has_shape"/>
                <owl:allValuesFrom rdf:resource="&ont;spherical"/>
            </owl:Restriction>
        </rdfs:subClassOf>
    </rdf:Description>
    


    <!-- http://purl.obolibrary.org/obo/NCBITaxon_480 -->

    <rdf:Description rdf:about="&obo;NCBITaxon_480">
        <rdfs:subClassOf>
            <owl:Class>
                <owl:unionOf rdf:parseType="Collection">
                    <owl:Restriction>
                        <owl:onProperty rdf:resource="&ont;causes"/>
                        <owl:someValuesFrom rdf:resource="&ont;acute_infective_exacerbation_of_chronic_obstructive_pulmonary_disease"/>
                    </owl:Restriction>
                    <owl:Restriction>
                        <owl:onProperty rdf:resource="&ont;causes"/>
                        <owl:someValuesFrom rdf:resource="&ont;acute_mastoiditis"/>
                    </owl:Restriction>
                    <owl:Restriction>
                        <owl:onProperty rdf:resource="&ont;causes"/>
                        <owl:someValuesFrom rdf:resource="&ont;acute_otitis_media"/>
                    </owl:Restriction>
                    <owl:Restriction>
                        <owl:onProperty rdf:resource="&ont;causes"/>
                        <owl:someValuesFrom rdf:resource="&ont;bronchitis"/>
                    </owl:Restriction>
                    <owl:Restriction>
                        <owl:onProperty rdf:resource="&ont;causes"/>
                        <owl:someValuesFrom rdf:resource="&ont;chronic_purulent_otitis_media"/>
                    </owl:Restriction>
                    <owl:Restriction>
                        <owl:onProperty rdf:resource="&ont;causes"/>
                        <owl:someValuesFrom rdf:resource="&ont;community-acquired_pneumonia"/>
                    </owl:Restriction>
                    <owl:Restriction>
                        <owl:onProperty rdf:resource="&ont;causes"/>
                        <owl:someValuesFrom rdf:resource="&ont;pneumonia_in_the_immunocompromised_host"/>
                    </owl:Restriction>
                    <owl:Restriction>
                        <owl:onProperty rdf:resource="&ont;causes"/>
                        <owl:someValuesFrom rdf:resource="&ont;prosthetic_valve_endocarditis"/>
                    </owl:Restriction>
                    <owl:Restriction>
                        <owl:onProperty rdf:resource="&ont;causes"/>
                        <owl:someValuesFrom rdf:resource="&ont;rhinosinusitis"/>
                    </owl:Restriction>
                </owl:unionOf>
            </owl:Class>
        </rdfs:subClassOf>
    </rdf:Description>
    


    <!-- http://purl.obolibrary.org/obo/NCBITaxon_481 -->

    <rdf:Description rdf:about="&obo;NCBITaxon_481">
        <rdfs:subClassOf>
            <owl:Restriction>
                <owl:onProperty rdf:resource="&ont;has_characteristic_stain_result"/>
                <owl:allValuesFrom rdf:resource="&ont;Gram-negative"/>
            </owl:Restriction>
        </rdfs:subClassOf>
    </rdf:Description>
    


    <!-- http://purl.obolibrary.org/obo/NCBITaxon_482 -->

    <rdf:Description rdf:about="&obo;NCBITaxon_482">
        <rdfs:subClassOf>
            <owl:Class>
                <owl:unionOf rdf:parseType="Collection">
                    <owl:Restriction>
                        <owl:onProperty rdf:resource="&ont;causes"/>
                        <owl:someValuesFrom rdf:resource="&ont;opportunitistic_infection"/>
                    </owl:Restriction>
                    <owl:Restriction>
                        <owl:onProperty rdf:resource="&ont;causes"/>
                        <owl:someValuesFrom rdf:resource="&ont;peritonitis_associated_with_peritoneal_dialysis"/>
                    </owl:Restriction>
                </owl:unionOf>
            </owl:Class>
        </rdfs:subClassOf>
        <rdfs:subClassOf>
            <owl:Restriction>
                <owl:onProperty rdf:resource="&ont;has_shape"/>
                <owl:allValuesFrom rdf:resource="&ont;spherical"/>
            </owl:Restriction>
        </rdfs:subClassOf>
    </rdf:Description>
    


    <!-- http://purl.obolibrary.org/obo/NCBITaxon_485 -->

    <rdf:Description rdf:about="&obo;NCBITaxon_485">
        <rdfs:subClassOf>
            <owl:Class>
                <owl:unionOf rdf:parseType="Collection">
                    <owl:Restriction>
                        <owl:onProperty rdf:resource="&ont;causes"/>
                        <owl:someValuesFrom rdf:resource="&ont;acute_infective_arthritis"/>
                    </owl:Restriction>
                    <owl:Restriction>
                        <owl:onProperty rdf:resource="&ont;causes"/>
                        <owl:someValuesFrom rdf:resource="&ont;acute_prostatitis"/>
                    </owl:Restriction>
                    <owl:Restriction>
                        <owl:onProperty rdf:resource="&ont;causes"/>
                        <owl:someValuesFrom rdf:resource="&ont;cervicitis"/>
                    </owl:Restriction>
                    <owl:Restriction>
                        <owl:onProperty rdf:resource="&ont;causes"/>
                        <owl:someValuesFrom rdf:resource="&ont;gonorrhoea"/>
                    </owl:Restriction>
                    <owl:Restriction>
                        <owl:onProperty rdf:resource="&ont;causes"/>
                        <owl:someValuesFrom rdf:resource="&ont;infective_conjunctivitis"/>
                    </owl:Restriction>
                    <owl:Restriction>
                        <owl:onProperty rdf:resource="&ont;causes"/>
                        <owl:someValuesFrom rdf:resource="&ont;pelvic_abscess"/>
                    </owl:Restriction>
                    <owl:Restriction>
                        <owl:onProperty rdf:resource="&ont;causes"/>
                        <owl:someValuesFrom rdf:resource="&ont;pelvic_inflammatory_disease"/>
                    </owl:Restriction>
                    <owl:Restriction>
                        <owl:onProperty rdf:resource="&ont;causes"/>
                        <owl:someValuesFrom rdf:resource="&ont;pharyngitis"/>
                    </owl:Restriction>
                    <owl:Restriction>
                        <owl:onProperty rdf:resource="&ont;causes"/>
                        <owl:someValuesFrom rdf:resource="&ont;proctitis"/>
                    </owl:Restriction>
                    <owl:Restriction>
                        <owl:onProperty rdf:resource="&ont;causes"/>
                        <owl:someValuesFrom rdf:resource="&ont;sexually-transmitted_epididymo-orchitis"/>
                    </owl:Restriction>
                    <owl:Restriction>
                        <owl:onProperty rdf:resource="&ont;causes"/>
                        <owl:someValuesFrom rdf:resource="&ont;urethritis"/>
                    </owl:Restriction>
                </owl:unionOf>
            </owl:Class>
        </rdfs:subClassOf>
    </rdf:Description>
    


    <!-- http://purl.obolibrary.org/obo/NCBITaxon_487 -->

    <rdf:Description rdf:about="&obo;NCBITaxon_487">
        <rdfs:subClassOf>
            <owl:Class>
                <owl:unionOf rdf:parseType="Collection">
                    <owl:Restriction>
                        <owl:onProperty rdf:resource="&ont;causes"/>
                        <owl:someValuesFrom rdf:resource="&ont;acute_fever_and_maculopapular_rash"/>
                    </owl:Restriction>
                    <owl:Restriction>
                        <owl:onProperty rdf:resource="&ont;causes"/>
                        <owl:someValuesFrom rdf:resource="&ont;acute_fever_and_petechial_and_purpuric_eruptions"/>
                    </owl:Restriction>
                    <owl:Restriction>
                        <owl:onProperty rdf:resource="&ont;causes"/>
                        <owl:someValuesFrom rdf:resource="&ont;acute_meningitis"/>
                    </owl:Restriction>
                    <owl:Restriction>
                        <owl:onProperty rdf:resource="&ont;causes"/>
                        <owl:someValuesFrom rdf:resource="&ont;endophthalmitis"/>
                    </owl:Restriction>
                    <owl:Restriction>
                        <owl:onProperty rdf:resource="&ont;causes"/>
                        <owl:someValuesFrom rdf:resource="&ont;upper_respiratory_tract_infection"/>
                    </owl:Restriction>
                </owl:unionOf>
            </owl:Class>
        </rdfs:subClassOf>
    </rdf:Description>
    


    <!-- http://purl.obolibrary.org/obo/NCBITaxon_48736 -->

    <rdf:Description rdf:about="&obo;NCBITaxon_48736">
        <rdfs:subClassOf rdf:resource="&ont;Ralstoniaceae"/>
    </rdf:Description>
    


    <!-- http://purl.obolibrary.org/obo/NCBITaxon_504 -->

    <rdf:Description rdf:about="&obo;NCBITaxon_504">
        <rdfs:subClassOf>
            <owl:Class>
                <owl:unionOf rdf:parseType="Collection">
                    <owl:Restriction>
                        <owl:onProperty rdf:resource="&ont;causes"/>
                        <owl:someValuesFrom rdf:resource="&ont;acute_infective_arthritis"/>
                    </owl:Restriction>
                    <owl:Restriction>
                        <owl:onProperty rdf:resource="&ont;causes"/>
                        <owl:someValuesFrom rdf:resource="&ont;infective_endocarditis"/>
                    </owl:Restriction>
                    <owl:Restriction>
                        <owl:onProperty rdf:resource="&ont;causes"/>
                        <owl:someValuesFrom rdf:resource="&ont;osteomyelitis"/>
                    </owl:Restriction>
                </owl:unionOf>
            </owl:Class>
        </rdfs:subClassOf>
    </rdf:Description>
    


    <!-- http://purl.obolibrary.org/obo/NCBITaxon_506 -->

    <rdf:Description rdf:about="&obo;NCBITaxon_506">
        <rdfs:subClassOf>
            <owl:Restriction>
                <owl:onProperty rdf:resource="&ont;has_characteristic_stain_result"/>
                <owl:allValuesFrom rdf:resource="&ont;Gram-negative"/>
            </owl:Restriction>
        </rdfs:subClassOf>
    </rdf:Description>
    


    <!-- http://purl.obolibrary.org/obo/NCBITaxon_507 -->

    <rdf:Description rdf:about="&obo;NCBITaxon_507">
        <rdfs:subClassOf rdf:resource="&obo;NCBITaxon_506"/>
        <rdfs:subClassOf>
            <owl:Restriction>
                <owl:onProperty rdf:resource="&ont;causes"/>
                <owl:someValuesFrom rdf:resource="&ont;opportunitistic_infection"/>
            </owl:Restriction>
        </rdfs:subClassOf>
    </rdf:Description>
    


    <!-- http://purl.obolibrary.org/obo/NCBITaxon_517 -->

    <rdf:Description rdf:about="&obo;NCBITaxon_517">
        <rdfs:subClassOf>
            <owl:Restriction>
                <owl:onProperty rdf:resource="&ont;has_shape"/>
                <owl:allValuesFrom rdf:resource="&ont;rod"/>
            </owl:Restriction>
        </rdfs:subClassOf>
    </rdf:Description>
    


    <!-- http://purl.obolibrary.org/obo/NCBITaxon_520 -->

    <rdf:Description rdf:about="&obo;NCBITaxon_520">
        <rdfs:subClassOf>
            <owl:Class>
                <owl:unionOf rdf:parseType="Collection">
                    <owl:Restriction>
                        <owl:onProperty rdf:resource="&ont;causes"/>
                        <owl:someValuesFrom rdf:resource="&ont;pertussis"/>
                    </owl:Restriction>
                    <owl:Restriction>
                        <owl:onProperty rdf:resource="&ont;causes"/>
                        <owl:someValuesFrom rdf:resource="&ont;pneumonia"/>
                    </owl:Restriction>
                    <owl:Restriction>
                        <owl:onProperty rdf:resource="&ont;causes"/>
                        <owl:someValuesFrom rdf:resource="&ont;upper_respiratory_tract_infection"/>
                    </owl:Restriction>
                </owl:unionOf>
            </owl:Class>
        </rdfs:subClassOf>
    </rdf:Description>
    


    <!-- http://purl.obolibrary.org/obo/NCBITaxon_526525 -->

    <rdf:Description rdf:about="&obo;NCBITaxon_526525">
        <rdfs:subClassOf rdf:resource="&obo;NCBITaxon_1239"/>
    </rdf:Description>
    


    <!-- http://purl.obolibrary.org/obo/NCBITaxon_538 -->

    <rdf:Description rdf:about="&obo;NCBITaxon_538">
        <rdfs:subClassOf rdf:resource="&obo;NCBITaxon_942"/>
    </rdf:Description>
    


    <!-- http://purl.obolibrary.org/obo/NCBITaxon_539 -->

    <rdf:Description rdf:about="&obo;NCBITaxon_539">
        <rdfs:subClassOf>
            <owl:Class>
                <owl:unionOf rdf:parseType="Collection">
                    <owl:Restriction>
                        <owl:onProperty rdf:resource="&ont;causes"/>
                        <owl:someValuesFrom rdf:resource="&ont;bite_infection"/>
                    </owl:Restriction>
                    <owl:Restriction>
                        <owl:onProperty rdf:resource="&ont;causes"/>
                        <owl:someValuesFrom rdf:resource="&ont;deep_fascial_neck_space_infection"/>
                    </owl:Restriction>
                </owl:unionOf>
            </owl:Class>
        </rdfs:subClassOf>
    </rdf:Description>
    


    <!-- http://purl.obolibrary.org/obo/NCBITaxon_543 -->

    <rdf:Description rdf:about="&obo;NCBITaxon_543">
        <rdfs:subClassOf>
            <owl:Class>
                <owl:intersectionOf rdf:parseType="Collection">
                    <owl:Restriction>
                        <owl:onProperty rdf:resource="&ont;has_characteristic_stain_result"/>
                        <owl:allValuesFrom rdf:resource="&ont;Gram-negative"/>
                    </owl:Restriction>
                    <owl:Restriction>
                        <owl:onProperty rdf:resource="&ont;has_shape"/>
                        <owl:allValuesFrom rdf:resource="&ont;rod"/>
                    </owl:Restriction>
                </owl:intersectionOf>
            </owl:Class>
        </rdfs:subClassOf>
        <rdfs:subClassOf>
            <owl:Class>
                <owl:unionOf rdf:parseType="Collection">
                    <owl:Restriction>
                        <owl:onProperty rdf:resource="&ont;causes"/>
                        <owl:someValuesFrom rdf:resource="&ont;diabetic_foot_infection"/>
                    </owl:Restriction>
                    <owl:Restriction>
                        <owl:onProperty rdf:resource="&ont;causes"/>
                        <owl:someValuesFrom rdf:resource="&ont;infective_arthritis_of_prosthetic_joint"/>
                    </owl:Restriction>
                </owl:unionOf>
            </owl:Class>
        </rdfs:subClassOf>
    </rdf:Description>
    


    <!-- http://purl.obolibrary.org/obo/NCBITaxon_54388 -->

    <rdf:Description rdf:about="&obo;NCBITaxon_54388">
        <rdfs:subClassOf>
            <owl:Restriction>
                <owl:onProperty rdf:resource="&ont;causes"/>
                <owl:someValuesFrom rdf:resource="&ont;enteric_fever"/>
            </owl:Restriction>
        </rdfs:subClassOf>
    </rdf:Description>
    


    <!-- http://purl.obolibrary.org/obo/NCBITaxon_544 -->

    <rdf:Description rdf:about="&obo;NCBITaxon_544">
        <rdfs:subClassOf>
            <owl:Class>
                <owl:unionOf rdf:parseType="Collection">
                    <owl:Restriction>
                        <owl:onProperty rdf:resource="&ont;causes"/>
                        <owl:someValuesFrom rdf:resource="&ont;catheter-associated_urinary_tract_infection"/>
                    </owl:Restriction>
                    <owl:Restriction>
                        <owl:onProperty rdf:resource="&ont;causes"/>
                        <owl:someValuesFrom rdf:resource="&ont;cholangitis"/>
                    </owl:Restriction>
                    <owl:Restriction>
                        <owl:onProperty rdf:resource="&ont;causes"/>
                        <owl:someValuesFrom rdf:resource="&ont;cholecystitis"/>
                    </owl:Restriction>
                    <owl:Restriction>
                        <owl:onProperty rdf:resource="&ont;causes"/>
                        <owl:someValuesFrom rdf:resource="&ont;febrile_neutropenia"/>
                    </owl:Restriction>
                    <owl:Restriction>
                        <owl:onProperty rdf:resource="&ont;causes"/>
                        <owl:someValuesFrom rdf:resource="&ont;liver_abscess"/>
                    </owl:Restriction>
                    <owl:Restriction>
                        <owl:onProperty rdf:resource="&ont;causes"/>
                        <owl:someValuesFrom rdf:resource="&ont;nosocomial_pneumonia"/>
                    </owl:Restriction>
                    <owl:Restriction>
                        <owl:onProperty rdf:resource="&ont;causes"/>
                        <owl:someValuesFrom rdf:resource="&ont;urinary_tract_infection"/>
                    </owl:Restriction>
                    <owl:Restriction>
                        <owl:onProperty rdf:resource="&ont;causes"/>
                        <owl:someValuesFrom rdf:resource="&ont;ventilator-associated_pneumonia"/>
                    </owl:Restriction>
                </owl:unionOf>
            </owl:Class>
        </rdfs:subClassOf>
        <obo:IAO_0000118>enteric gram negative</obo:IAO_0000118>
    </rdf:Description>
    


    <!-- http://purl.obolibrary.org/obo/NCBITaxon_545 -->

    <rdf:Description rdf:about="&obo;NCBITaxon_545">
        <rdfs:comment>Formerly known as Citrobacter diversus.</rdfs:comment>
    </rdf:Description>
    


    <!-- http://purl.obolibrary.org/obo/NCBITaxon_547 -->

    <rdf:Description rdf:about="&obo;NCBITaxon_547">
        <rdfs:subClassOf>
            <owl:Class>
                <owl:unionOf rdf:parseType="Collection">
                    <owl:Restriction>
                        <owl:onProperty rdf:resource="&ont;causes"/>
                        <owl:someValuesFrom rdf:resource="&ont;acute_otitis_externa"/>
                    </owl:Restriction>
                    <owl:Restriction>
                        <owl:onProperty rdf:resource="&ont;causes"/>
                        <owl:someValuesFrom rdf:resource="&ont;acute_prostatitis"/>
                    </owl:Restriction>
                    <owl:Restriction>
                        <owl:onProperty rdf:resource="&ont;causes"/>
                        <owl:someValuesFrom rdf:resource="&ont;appendicitis"/>
                    </owl:Restriction>
                    <owl:Restriction>
                        <owl:onProperty rdf:resource="&ont;causes"/>
                        <owl:someValuesFrom rdf:resource="&ont;brain_abscess"/>
                    </owl:Restriction>
                    <owl:Restriction>
                        <owl:onProperty rdf:resource="&ont;causes"/>
                        <owl:someValuesFrom rdf:resource="&ont;catheter-associated_urinary_tract_infection"/>
                    </owl:Restriction>
                    <owl:Restriction>
                        <owl:onProperty rdf:resource="&ont;causes"/>
                        <owl:someValuesFrom rdf:resource="&ont;cerebrospinal_fluid_shunt_infection"/>
                    </owl:Restriction>
                    <owl:Restriction>
                        <owl:onProperty rdf:resource="&ont;causes"/>
                        <owl:someValuesFrom rdf:resource="&ont;chronic_osteomyelitis"/>
                    </owl:Restriction>
                    <owl:Restriction>
                        <owl:onProperty rdf:resource="&ont;causes"/>
                        <owl:someValuesFrom rdf:resource="&ont;chronic_prostatitis"/>
                    </owl:Restriction>
                    <owl:Restriction>
                        <owl:onProperty rdf:resource="&ont;causes"/>
                        <owl:someValuesFrom rdf:resource="&ont;decubitis_ulcers"/>
                    </owl:Restriction>
                    <owl:Restriction>
                        <owl:onProperty rdf:resource="&ont;causes"/>
                        <owl:someValuesFrom rdf:resource="&ont;diabetic_ulcer"/>
                    </owl:Restriction>
                    <owl:Restriction>
                        <owl:onProperty rdf:resource="&ont;causes"/>
                        <owl:someValuesFrom rdf:resource="&ont;diverticulitis"/>
                    </owl:Restriction>
                    <owl:Restriction>
                        <owl:onProperty rdf:resource="&ont;causes"/>
                        <owl:someValuesFrom rdf:resource="&ont;epididymo-orchitis"/>
                    </owl:Restriction>
                    <owl:Restriction>
                        <owl:onProperty rdf:resource="&ont;causes"/>
                        <owl:someValuesFrom rdf:resource="&ont;episiotomy_infection"/>
                    </owl:Restriction>
                    <owl:Restriction>
                        <owl:onProperty rdf:resource="&ont;causes"/>
                        <owl:someValuesFrom rdf:resource="&ont;infection_following_pancreatitis"/>
                    </owl:Restriction>
                    <owl:Restriction>
                        <owl:onProperty rdf:resource="&ont;causes"/>
                        <owl:someValuesFrom rdf:resource="&ont;intraperitoneal_abscess"/>
                    </owl:Restriction>
                    <owl:Restriction>
                        <owl:onProperty rdf:resource="&ont;causes"/>
                        <owl:someValuesFrom rdf:resource="&ont;intravascular_catheter_line_infection"/>
                    </owl:Restriction>
                    <owl:Restriction>
                        <owl:onProperty rdf:resource="&ont;causes"/>
                        <owl:someValuesFrom rdf:resource="&ont;lacrimal_system_infection"/>
                    </owl:Restriction>
                    <owl:Restriction>
                        <owl:onProperty rdf:resource="&ont;causes"/>
                        <owl:someValuesFrom rdf:resource="&ont;left_ventricular_assist_device_infection"/>
                    </owl:Restriction>
                    <owl:Restriction>
                        <owl:onProperty rdf:resource="&ont;causes"/>
                        <owl:someValuesFrom rdf:resource="&ont;liver_abscess"/>
                    </owl:Restriction>
                    <owl:Restriction>
                        <owl:onProperty rdf:resource="&ont;causes"/>
                        <owl:someValuesFrom rdf:resource="&ont;malignant_otitis_externa"/>
                    </owl:Restriction>
                    <owl:Restriction>
                        <owl:onProperty rdf:resource="&ont;causes"/>
                        <owl:someValuesFrom rdf:resource="&ont;mastoiditis_associated_with_chronic_otitis_media"/>
                    </owl:Restriction>
                    <owl:Restriction>
                        <owl:onProperty rdf:resource="&ont;causes"/>
                        <owl:someValuesFrom rdf:resource="&ont;mediastinitis"/>
                    </owl:Restriction>
                    <owl:Restriction>
                        <owl:onProperty rdf:resource="&ont;causes"/>
                        <owl:someValuesFrom rdf:resource="&ont;microbial_keratitis"/>
                    </owl:Restriction>
                    <owl:Restriction>
                        <owl:onProperty rdf:resource="&ont;causes"/>
                        <owl:someValuesFrom rdf:resource="&ont;osteomyelitis"/>
                    </owl:Restriction>
                    <owl:Restriction>
                        <owl:onProperty rdf:resource="&ont;causes"/>
                        <owl:someValuesFrom rdf:resource="&ont;pelvic_abscess"/>
                    </owl:Restriction>
                    <owl:Restriction>
                        <owl:onProperty rdf:resource="&ont;causes"/>
                        <owl:someValuesFrom rdf:resource="&ont;pelvic_inflammatory_disease"/>
                    </owl:Restriction>
                    <owl:Restriction>
                        <owl:onProperty rdf:resource="&ont;causes"/>
                        <owl:someValuesFrom rdf:resource="&ont;peritonitis"/>
                    </owl:Restriction>
                    <owl:Restriction>
                        <owl:onProperty rdf:resource="&ont;causes"/>
                        <owl:someValuesFrom rdf:resource="&ont;polymicrobial_necrotizing_fasciitis"/>
                    </owl:Restriction>
                    <owl:Restriction>
                        <owl:onProperty rdf:resource="&ont;causes"/>
                        <owl:someValuesFrom rdf:resource="&ont;post-partum_endometritis"/>
                    </owl:Restriction>
                    <owl:Restriction>
                        <owl:onProperty rdf:resource="&ont;causes"/>
                        <owl:someValuesFrom rdf:resource="&ont;post-traumatic_skin_infection"/>
                    </owl:Restriction>
                    <owl:Restriction>
                        <owl:onProperty rdf:resource="&ont;causes"/>
                        <owl:someValuesFrom rdf:resource="&ont;postabortal_infection"/>
                    </owl:Restriction>
                    <owl:Restriction>
                        <owl:onProperty rdf:resource="&ont;causes"/>
                        <owl:someValuesFrom rdf:resource="&ont;prostatic_abscess"/>
                    </owl:Restriction>
                    <owl:Restriction>
                        <owl:onProperty rdf:resource="&ont;causes"/>
                        <owl:someValuesFrom rdf:resource="&ont;prosthetic_valve_endocarditis"/>
                    </owl:Restriction>
                    <owl:Restriction>
                        <owl:onProperty rdf:resource="&ont;causes"/>
                        <owl:someValuesFrom rdf:resource="&ont;prosthetic_vascular_graft_infection"/>
                    </owl:Restriction>
                    <owl:Restriction>
                        <owl:onProperty rdf:resource="&ont;causes"/>
                        <owl:someValuesFrom rdf:resource="&ont;pyelonephritis"/>
                    </owl:Restriction>
                    <owl:Restriction>
                        <owl:onProperty rdf:resource="&ont;causes"/>
                        <owl:someValuesFrom rdf:resource="&ont;renal_abscess"/>
                    </owl:Restriction>
                    <owl:Restriction>
                        <owl:onProperty rdf:resource="&ont;causes"/>
                        <owl:someValuesFrom rdf:resource="&ont;uncomplicated_urinary_tract_infection"/>
                    </owl:Restriction>
                </owl:unionOf>
            </owl:Class>
        </rdfs:subClassOf>
        <rdfs:subClassOf>
            <owl:Class>
                <owl:unionOf rdf:parseType="Collection">
                    <owl:Restriction>
                        <owl:onProperty rdf:resource="&ont;causes"/>
                        <owl:someValuesFrom rdf:resource="&ont;acute_osteomyelitis_with_prosthesis"/>
                    </owl:Restriction>
                    <owl:Restriction>
                        <owl:onProperty rdf:resource="&ont;causes"/>
                        <owl:someValuesFrom rdf:resource="&ont;burn_infection"/>
                    </owl:Restriction>
                    <owl:Restriction>
                        <owl:onProperty rdf:resource="&ont;causes"/>
                        <owl:someValuesFrom rdf:resource="&ont;infective_arthritis_of_prosthetic_joint"/>
                    </owl:Restriction>
                    <owl:Restriction>
                        <owl:onProperty rdf:resource="&ont;causes"/>
                        <owl:someValuesFrom rdf:resource="&ont;nosocomial_pneumonia"/>
                    </owl:Restriction>
                    <owl:Restriction>
                        <owl:onProperty rdf:resource="&ont;causes"/>
                        <owl:someValuesFrom rdf:resource="&ont;ventilator-associated_pneumonia"/>
                    </owl:Restriction>
                </owl:unionOf>
            </owl:Class>
        </rdfs:subClassOf>
        <obo:IAO_0000118>enteric gram negative</obo:IAO_0000118>
    </rdf:Description>
    


    <!-- http://purl.obolibrary.org/obo/NCBITaxon_561 -->

    <rdf:Description rdf:about="&obo;NCBITaxon_561">
        <rdfs:subClassOf>
            <owl:Class>
                <owl:unionOf rdf:parseType="Collection">
                    <owl:Restriction>
                        <owl:onProperty rdf:resource="&ont;causes"/>
                        <owl:someValuesFrom rdf:resource="&ont;acute_otitis_externa"/>
                    </owl:Restriction>
                    <owl:Restriction>
                        <owl:onProperty rdf:resource="&ont;causes"/>
                        <owl:someValuesFrom rdf:resource="&ont;acute_prostatitis"/>
                    </owl:Restriction>
                    <owl:Restriction>
                        <owl:onProperty rdf:resource="&ont;causes"/>
                        <owl:someValuesFrom rdf:resource="&ont;appendicitis"/>
                    </owl:Restriction>
                    <owl:Restriction>
                        <owl:onProperty rdf:resource="&ont;causes"/>
                        <owl:someValuesFrom rdf:resource="&ont;brain_abscess"/>
                    </owl:Restriction>
                    <owl:Restriction>
                        <owl:onProperty rdf:resource="&ont;causes"/>
                        <owl:someValuesFrom rdf:resource="&ont;catheter-associated_urinary_tract_infection"/>
                    </owl:Restriction>
                    <owl:Restriction>
                        <owl:onProperty rdf:resource="&ont;causes"/>
                        <owl:someValuesFrom rdf:resource="&ont;cerebrospinal_fluid_shunt_infection"/>
                    </owl:Restriction>
                    <owl:Restriction>
                        <owl:onProperty rdf:resource="&ont;causes"/>
                        <owl:someValuesFrom rdf:resource="&ont;chronic_osteomyelitis"/>
                    </owl:Restriction>
                    <owl:Restriction>
                        <owl:onProperty rdf:resource="&ont;causes"/>
                        <owl:someValuesFrom rdf:resource="&ont;chronic_prostatitis"/>
                    </owl:Restriction>
                    <owl:Restriction>
                        <owl:onProperty rdf:resource="&ont;causes"/>
                        <owl:someValuesFrom rdf:resource="&ont;decubitis_ulcers"/>
                    </owl:Restriction>
                    <owl:Restriction>
                        <owl:onProperty rdf:resource="&ont;causes"/>
                        <owl:someValuesFrom rdf:resource="&ont;diabetic_ulcer"/>
                    </owl:Restriction>
                    <owl:Restriction>
                        <owl:onProperty rdf:resource="&ont;causes"/>
                        <owl:someValuesFrom rdf:resource="&ont;diverticulitis"/>
                    </owl:Restriction>
                    <owl:Restriction>
                        <owl:onProperty rdf:resource="&ont;causes"/>
                        <owl:someValuesFrom rdf:resource="&ont;epididymo-orchitis"/>
                    </owl:Restriction>
                    <owl:Restriction>
                        <owl:onProperty rdf:resource="&ont;causes"/>
                        <owl:someValuesFrom rdf:resource="&ont;episiotomy_infection"/>
                    </owl:Restriction>
                    <owl:Restriction>
                        <owl:onProperty rdf:resource="&ont;causes"/>
                        <owl:someValuesFrom rdf:resource="&ont;infection_following_pancreatitis"/>
                    </owl:Restriction>
                    <owl:Restriction>
                        <owl:onProperty rdf:resource="&ont;causes"/>
                        <owl:someValuesFrom rdf:resource="&ont;intraperitoneal_abscess"/>
                    </owl:Restriction>
                    <owl:Restriction>
                        <owl:onProperty rdf:resource="&ont;causes"/>
                        <owl:someValuesFrom rdf:resource="&ont;intravascular_catheter_line_infection"/>
                    </owl:Restriction>
                    <owl:Restriction>
                        <owl:onProperty rdf:resource="&ont;causes"/>
                        <owl:someValuesFrom rdf:resource="&ont;lacrimal_system_infection"/>
                    </owl:Restriction>
                    <owl:Restriction>
                        <owl:onProperty rdf:resource="&ont;causes"/>
                        <owl:someValuesFrom rdf:resource="&ont;left_ventricular_assist_device_infection"/>
                    </owl:Restriction>
                    <owl:Restriction>
                        <owl:onProperty rdf:resource="&ont;causes"/>
                        <owl:someValuesFrom rdf:resource="&ont;liver_abscess"/>
                    </owl:Restriction>
                    <owl:Restriction>
                        <owl:onProperty rdf:resource="&ont;causes"/>
                        <owl:someValuesFrom rdf:resource="&ont;malignant_otitis_externa"/>
                    </owl:Restriction>
                    <owl:Restriction>
                        <owl:onProperty rdf:resource="&ont;causes"/>
                        <owl:someValuesFrom rdf:resource="&ont;mastoiditis_associated_with_chronic_otitis_media"/>
                    </owl:Restriction>
                    <owl:Restriction>
                        <owl:onProperty rdf:resource="&ont;causes"/>
                        <owl:someValuesFrom rdf:resource="&ont;mediastinitis"/>
                    </owl:Restriction>
                    <owl:Restriction>
                        <owl:onProperty rdf:resource="&ont;causes"/>
                        <owl:someValuesFrom rdf:resource="&ont;microbial_keratitis"/>
                    </owl:Restriction>
                    <owl:Restriction>
                        <owl:onProperty rdf:resource="&ont;causes"/>
                        <owl:someValuesFrom rdf:resource="&ont;osteomyelitis"/>
                    </owl:Restriction>
                    <owl:Restriction>
                        <owl:onProperty rdf:resource="&ont;causes"/>
                        <owl:someValuesFrom rdf:resource="&ont;pelvic_abscess"/>
                    </owl:Restriction>
                    <owl:Restriction>
                        <owl:onProperty rdf:resource="&ont;causes"/>
                        <owl:someValuesFrom rdf:resource="&ont;pelvic_inflammatory_disease"/>
                    </owl:Restriction>
                    <owl:Restriction>
                        <owl:onProperty rdf:resource="&ont;causes"/>
                        <owl:someValuesFrom rdf:resource="&ont;peritonitis"/>
                    </owl:Restriction>
                    <owl:Restriction>
                        <owl:onProperty rdf:resource="&ont;causes"/>
                        <owl:someValuesFrom rdf:resource="&ont;polymicrobial_necrotizing_fasciitis"/>
                    </owl:Restriction>
                    <owl:Restriction>
                        <owl:onProperty rdf:resource="&ont;causes"/>
                        <owl:someValuesFrom rdf:resource="&ont;post-partum_endometritis"/>
                    </owl:Restriction>
                    <owl:Restriction>
                        <owl:onProperty rdf:resource="&ont;causes"/>
                        <owl:someValuesFrom rdf:resource="&ont;post-traumatic_skin_infection"/>
                    </owl:Restriction>
                    <owl:Restriction>
                        <owl:onProperty rdf:resource="&ont;causes"/>
                        <owl:someValuesFrom rdf:resource="&ont;postabortal_infection"/>
                    </owl:Restriction>
                    <owl:Restriction>
                        <owl:onProperty rdf:resource="&ont;causes"/>
                        <owl:someValuesFrom rdf:resource="&ont;prostatic_abscess"/>
                    </owl:Restriction>
                    <owl:Restriction>
                        <owl:onProperty rdf:resource="&ont;causes"/>
                        <owl:someValuesFrom rdf:resource="&ont;prosthetic_valve_endocarditis"/>
                    </owl:Restriction>
                    <owl:Restriction>
                        <owl:onProperty rdf:resource="&ont;causes"/>
                        <owl:someValuesFrom rdf:resource="&ont;prosthetic_vascular_graft_infection"/>
                    </owl:Restriction>
                    <owl:Restriction>
                        <owl:onProperty rdf:resource="&ont;causes"/>
                        <owl:someValuesFrom rdf:resource="&ont;pyelonephritis"/>
                    </owl:Restriction>
                    <owl:Restriction>
                        <owl:onProperty rdf:resource="&ont;causes"/>
                        <owl:someValuesFrom rdf:resource="&ont;renal_abscess"/>
                    </owl:Restriction>
                    <owl:Restriction>
                        <owl:onProperty rdf:resource="&ont;causes"/>
                        <owl:someValuesFrom rdf:resource="&ont;uncomplicated_urinary_tract_infection"/>
                    </owl:Restriction>
                </owl:unionOf>
            </owl:Class>
        </rdfs:subClassOf>
    </rdf:Description>
    


    <!-- http://purl.obolibrary.org/obo/NCBITaxon_562 -->

    <rdf:Description rdf:about="&obo;NCBITaxon_562">
        <owl:equivalentClass>
            <owl:Restriction>
                <owl:onProperty rdf:resource="&ont;causes"/>
                <owl:someValuesFrom rdf:resource="&ont;acute_osteomyelitis"/>
            </owl:Restriction>
        </owl:equivalentClass>
        <rdfs:subClassOf>
            <owl:Class>
                <owl:unionOf rdf:parseType="Collection">
                    <owl:Restriction>
                        <owl:onProperty rdf:resource="&ont;causes"/>
                        <owl:someValuesFrom rdf:resource="&ont;acute_dysentery"/>
                    </owl:Restriction>
                    <owl:Restriction>
                        <owl:onProperty rdf:resource="&ont;causes"/>
                        <owl:someValuesFrom rdf:resource="&ont;appendicitis"/>
                    </owl:Restriction>
                    <owl:Restriction>
                        <owl:onProperty rdf:resource="&ont;causes"/>
                        <owl:someValuesFrom rdf:resource="&ont;burn_infection"/>
                    </owl:Restriction>
                    <owl:Restriction>
                        <owl:onProperty rdf:resource="&ont;causes"/>
                        <owl:someValuesFrom rdf:resource="&ont;cerebrospinal_fluid_shunt_infection"/>
                    </owl:Restriction>
                    <owl:Restriction>
                        <owl:onProperty rdf:resource="&ont;causes"/>
                        <owl:someValuesFrom rdf:resource="&ont;cystitis"/>
                    </owl:Restriction>
                    <owl:Restriction>
                        <owl:onProperty rdf:resource="&ont;causes"/>
                        <owl:someValuesFrom rdf:resource="&ont;febrile_neutropenia"/>
                    </owl:Restriction>
                    <owl:Restriction>
                        <owl:onProperty rdf:resource="&ont;causes"/>
                        <owl:someValuesFrom rdf:resource="&ont;infective_arthritis"/>
                    </owl:Restriction>
                    <owl:Restriction>
                        <owl:onProperty rdf:resource="&ont;causes"/>
                        <owl:someValuesFrom rdf:resource="&ont;intravascular_catheter_line_infection"/>
                    </owl:Restriction>
                    <owl:Restriction>
                        <owl:onProperty rdf:resource="&ont;causes"/>
                        <owl:someValuesFrom rdf:resource="&ont;neonatal_sepsis"/>
                    </owl:Restriction>
                    <owl:Restriction>
                        <owl:onProperty rdf:resource="&ont;causes"/>
                        <owl:someValuesFrom rdf:resource="&ont;noninflammatory_diarrhea"/>
                    </owl:Restriction>
                    <owl:Restriction>
                        <owl:onProperty rdf:resource="&ont;causes"/>
                        <owl:someValuesFrom rdf:resource="&ont;nosocomial_pneumonia"/>
                    </owl:Restriction>
                    <owl:Restriction>
                        <owl:onProperty rdf:resource="&ont;causes"/>
                        <owl:someValuesFrom rdf:resource="&ont;otitis_externa"/>
                    </owl:Restriction>
                    <owl:Restriction>
                        <owl:onProperty rdf:resource="&ont;causes"/>
                        <owl:someValuesFrom rdf:resource="&ont;peritonitis"/>
                    </owl:Restriction>
                    <owl:Restriction>
                        <owl:onProperty rdf:resource="&ont;causes"/>
                        <owl:someValuesFrom rdf:resource="&ont;proctitis"/>
                    </owl:Restriction>
                    <owl:Restriction>
                        <owl:onProperty rdf:resource="&ont;causes"/>
                        <owl:someValuesFrom rdf:resource="&ont;suppurative_thyroiditis"/>
                    </owl:Restriction>
                    <owl:Restriction>
                        <owl:onProperty rdf:resource="&ont;causes"/>
                        <owl:someValuesFrom rdf:resource="&ont;surgical_wound_infection"/>
                    </owl:Restriction>
                    <owl:Restriction>
                        <owl:onProperty rdf:resource="&ont;causes"/>
                        <owl:someValuesFrom rdf:resource="&ont;urinary_tract_infection"/>
                    </owl:Restriction>
                    <owl:Restriction>
                        <owl:onProperty rdf:resource="&ont;causes"/>
                        <owl:someValuesFrom rdf:resource="&ont;ventilator-associated_pneumonia"/>
                    </owl:Restriction>
                </owl:unionOf>
            </owl:Class>
        </rdfs:subClassOf>
        <obo:IAO_0000118>enteric gram negative</obo:IAO_0000118>
    </rdf:Description>
    


    <!-- http://purl.obolibrary.org/obo/NCBITaxon_570 -->

    <rdf:Description rdf:about="&obo;NCBITaxon_570">
        <obo:IAO_0000118>enteric gram negative</obo:IAO_0000118>
    </rdf:Description>
    


    <!-- http://purl.obolibrary.org/obo/NCBITaxon_57045 -->

    <rdf:Description rdf:about="&obo;NCBITaxon_57045">
        <rdfs:subClassOf>
            <owl:Restriction>
                <owl:onProperty rdf:resource="&ont;causes"/>
                <owl:someValuesFrom rdf:resource="&ont;enteric_fever"/>
            </owl:Restriction>
        </rdfs:subClassOf>
    </rdf:Description>
    


    <!-- http://purl.obolibrary.org/obo/NCBITaxon_57046 -->

    <rdf:Description rdf:about="&obo;NCBITaxon_57046">
        <rdfs:subClassOf>
            <owl:Restriction>
                <owl:onProperty rdf:resource="&ont;causes"/>
                <owl:someValuesFrom rdf:resource="&ont;enteric_fever"/>
            </owl:Restriction>
        </rdfs:subClassOf>
    </rdf:Description>
    


    <!-- http://purl.obolibrary.org/obo/NCBITaxon_571 -->

    <rdf:Description rdf:about="&obo;NCBITaxon_571">
        <rdfs:subClassOf>
            <owl:Class>
                <owl:unionOf rdf:parseType="Collection">
                    <owl:Restriction>
                        <owl:onProperty rdf:resource="&ont;causes"/>
                        <owl:someValuesFrom rdf:resource="&ont;cystitis"/>
                    </owl:Restriction>
                    <owl:Restriction>
                        <owl:onProperty rdf:resource="&ont;causes"/>
                        <owl:someValuesFrom rdf:resource="&ont;pyelonephritis"/>
                    </owl:Restriction>
                    <owl:Restriction>
                        <owl:onProperty rdf:resource="&ont;causes"/>
                        <owl:someValuesFrom rdf:resource="&ont;renal_abscess"/>
                    </owl:Restriction>
                    <owl:Restriction>
                        <owl:onProperty rdf:resource="&ont;causes"/>
                        <owl:someValuesFrom rdf:resource="&ont;uncomplicated_urinary_tract_infection"/>
                    </owl:Restriction>
                </owl:unionOf>
            </owl:Class>
        </rdfs:subClassOf>
    </rdf:Description>
    


    <!-- http://purl.obolibrary.org/obo/NCBITaxon_573 -->

    <rdf:Description rdf:about="&obo;NCBITaxon_573">
        <rdfs:subClassOf>
            <owl:Class>
                <owl:unionOf rdf:parseType="Collection">
                    <owl:Restriction>
                        <owl:onProperty rdf:resource="&ont;causes"/>
                        <owl:someValuesFrom rdf:resource="&ont;acute_otitis_externa"/>
                    </owl:Restriction>
                    <owl:Restriction>
                        <owl:onProperty rdf:resource="&ont;causes"/>
                        <owl:someValuesFrom rdf:resource="&ont;acute_prostatitis"/>
                    </owl:Restriction>
                    <owl:Restriction>
                        <owl:onProperty rdf:resource="&ont;causes"/>
                        <owl:someValuesFrom rdf:resource="&ont;appendicitis"/>
                    </owl:Restriction>
                    <owl:Restriction>
                        <owl:onProperty rdf:resource="&ont;causes"/>
                        <owl:someValuesFrom rdf:resource="&ont;brain_abscess"/>
                    </owl:Restriction>
                    <owl:Restriction>
                        <owl:onProperty rdf:resource="&ont;causes"/>
                        <owl:someValuesFrom rdf:resource="&ont;catheter-associated_urinary_tract_infection"/>
                    </owl:Restriction>
                    <owl:Restriction>
                        <owl:onProperty rdf:resource="&ont;causes"/>
                        <owl:someValuesFrom rdf:resource="&ont;cerebrospinal_fluid_shunt_infection"/>
                    </owl:Restriction>
                    <owl:Restriction>
                        <owl:onProperty rdf:resource="&ont;causes"/>
                        <owl:someValuesFrom rdf:resource="&ont;chronic_osteomyelitis"/>
                    </owl:Restriction>
                    <owl:Restriction>
                        <owl:onProperty rdf:resource="&ont;causes"/>
                        <owl:someValuesFrom rdf:resource="&ont;chronic_prostatitis"/>
                    </owl:Restriction>
                    <owl:Restriction>
                        <owl:onProperty rdf:resource="&ont;causes"/>
                        <owl:someValuesFrom rdf:resource="&ont;cystitis"/>
                    </owl:Restriction>
                    <owl:Restriction>
                        <owl:onProperty rdf:resource="&ont;causes"/>
                        <owl:someValuesFrom rdf:resource="&ont;decubitis_ulcers"/>
                    </owl:Restriction>
                    <owl:Restriction>
                        <owl:onProperty rdf:resource="&ont;causes"/>
                        <owl:someValuesFrom rdf:resource="&ont;diabetic_ulcer"/>
                    </owl:Restriction>
                    <owl:Restriction>
                        <owl:onProperty rdf:resource="&ont;causes"/>
                        <owl:someValuesFrom rdf:resource="&ont;diverticulitis"/>
                    </owl:Restriction>
                    <owl:Restriction>
                        <owl:onProperty rdf:resource="&ont;causes"/>
                        <owl:someValuesFrom rdf:resource="&ont;epididymo-orchitis"/>
                    </owl:Restriction>
                    <owl:Restriction>
                        <owl:onProperty rdf:resource="&ont;causes"/>
                        <owl:someValuesFrom rdf:resource="&ont;episiotomy_infection"/>
                    </owl:Restriction>
                    <owl:Restriction>
                        <owl:onProperty rdf:resource="&ont;causes"/>
                        <owl:someValuesFrom rdf:resource="&ont;infection_following_pancreatitis"/>
                    </owl:Restriction>
                    <owl:Restriction>
                        <owl:onProperty rdf:resource="&ont;causes"/>
                        <owl:someValuesFrom rdf:resource="&ont;intraperitoneal_abscess"/>
                    </owl:Restriction>
                    <owl:Restriction>
                        <owl:onProperty rdf:resource="&ont;causes"/>
                        <owl:someValuesFrom rdf:resource="&ont;intravascular_catheter_line_infection"/>
                    </owl:Restriction>
                    <owl:Restriction>
                        <owl:onProperty rdf:resource="&ont;causes"/>
                        <owl:someValuesFrom rdf:resource="&ont;lacrimal_system_infection"/>
                    </owl:Restriction>
                    <owl:Restriction>
                        <owl:onProperty rdf:resource="&ont;causes"/>
                        <owl:someValuesFrom rdf:resource="&ont;left_ventricular_assist_device_infection"/>
                    </owl:Restriction>
                    <owl:Restriction>
                        <owl:onProperty rdf:resource="&ont;causes"/>
                        <owl:someValuesFrom rdf:resource="&ont;liver_abscess"/>
                    </owl:Restriction>
                    <owl:Restriction>
                        <owl:onProperty rdf:resource="&ont;causes"/>
                        <owl:someValuesFrom rdf:resource="&ont;malignant_otitis_externa"/>
                    </owl:Restriction>
                    <owl:Restriction>
                        <owl:onProperty rdf:resource="&ont;causes"/>
                        <owl:someValuesFrom rdf:resource="&ont;mastoiditis_associated_with_chronic_otitis_media"/>
                    </owl:Restriction>
                    <owl:Restriction>
                        <owl:onProperty rdf:resource="&ont;causes"/>
                        <owl:someValuesFrom rdf:resource="&ont;mediastinitis"/>
                    </owl:Restriction>
                    <owl:Restriction>
                        <owl:onProperty rdf:resource="&ont;causes"/>
                        <owl:someValuesFrom rdf:resource="&ont;microbial_keratitis"/>
                    </owl:Restriction>
                    <owl:Restriction>
                        <owl:onProperty rdf:resource="&ont;causes"/>
                        <owl:someValuesFrom rdf:resource="&ont;osteomyelitis"/>
                    </owl:Restriction>
                    <owl:Restriction>
                        <owl:onProperty rdf:resource="&ont;causes"/>
                        <owl:someValuesFrom rdf:resource="&ont;pelvic_abscess"/>
                    </owl:Restriction>
                    <owl:Restriction>
                        <owl:onProperty rdf:resource="&ont;causes"/>
                        <owl:someValuesFrom rdf:resource="&ont;pelvic_inflammatory_disease"/>
                    </owl:Restriction>
                    <owl:Restriction>
                        <owl:onProperty rdf:resource="&ont;causes"/>
                        <owl:someValuesFrom rdf:resource="&ont;peritonitis"/>
                    </owl:Restriction>
                    <owl:Restriction>
                        <owl:onProperty rdf:resource="&ont;causes"/>
                        <owl:someValuesFrom rdf:resource="&ont;pneumonia"/>
                    </owl:Restriction>
                    <owl:Restriction>
                        <owl:onProperty rdf:resource="&ont;causes"/>
                        <owl:someValuesFrom rdf:resource="&ont;polymicrobial_necrotizing_fasciitis"/>
                    </owl:Restriction>
                    <owl:Restriction>
                        <owl:onProperty rdf:resource="&ont;causes"/>
                        <owl:someValuesFrom rdf:resource="&ont;post-partum_endometritis"/>
                    </owl:Restriction>
                    <owl:Restriction>
                        <owl:onProperty rdf:resource="&ont;causes"/>
                        <owl:someValuesFrom rdf:resource="&ont;post-traumatic_skin_infection"/>
                    </owl:Restriction>
                    <owl:Restriction>
                        <owl:onProperty rdf:resource="&ont;causes"/>
                        <owl:someValuesFrom rdf:resource="&ont;postabortal_infection"/>
                    </owl:Restriction>
                    <owl:Restriction>
                        <owl:onProperty rdf:resource="&ont;causes"/>
                        <owl:someValuesFrom rdf:resource="&ont;prostatic_abscess"/>
                    </owl:Restriction>
                    <owl:Restriction>
                        <owl:onProperty rdf:resource="&ont;causes"/>
                        <owl:someValuesFrom rdf:resource="&ont;prosthetic_valve_endocarditis"/>
                    </owl:Restriction>
                    <owl:Restriction>
                        <owl:onProperty rdf:resource="&ont;causes"/>
                        <owl:someValuesFrom rdf:resource="&ont;prosthetic_vascular_graft_infection"/>
                    </owl:Restriction>
                    <owl:Restriction>
                        <owl:onProperty rdf:resource="&ont;causes"/>
                        <owl:someValuesFrom rdf:resource="&ont;pyelonephritis"/>
                    </owl:Restriction>
                    <owl:Restriction>
                        <owl:onProperty rdf:resource="&ont;causes"/>
                        <owl:someValuesFrom rdf:resource="&ont;renal_abscess"/>
                    </owl:Restriction>
                    <owl:Restriction>
                        <owl:onProperty rdf:resource="&ont;causes"/>
                        <owl:someValuesFrom rdf:resource="&ont;uncomplicated_urinary_tract_infection"/>
                    </owl:Restriction>
                </owl:unionOf>
            </owl:Class>
        </rdfs:subClassOf>
    </rdf:Description>
    


    <!-- http://purl.obolibrary.org/obo/NCBITaxon_581 -->

    <rdf:Description rdf:about="&obo;NCBITaxon_581">
        <rdfs:subClassOf>
            <owl:Class>
                <owl:unionOf rdf:parseType="Collection">
                    <owl:Restriction>
                        <owl:onProperty rdf:resource="&ont;causes"/>
                        <owl:someValuesFrom rdf:resource="&ont;acute_otitis_externa"/>
                    </owl:Restriction>
                    <owl:Restriction>
                        <owl:onProperty rdf:resource="&ont;causes"/>
                        <owl:someValuesFrom rdf:resource="&ont;acute_prostatitis"/>
                    </owl:Restriction>
                    <owl:Restriction>
                        <owl:onProperty rdf:resource="&ont;causes"/>
                        <owl:someValuesFrom rdf:resource="&ont;appendicitis"/>
                    </owl:Restriction>
                    <owl:Restriction>
                        <owl:onProperty rdf:resource="&ont;causes"/>
                        <owl:someValuesFrom rdf:resource="&ont;brain_abscess"/>
                    </owl:Restriction>
                    <owl:Restriction>
                        <owl:onProperty rdf:resource="&ont;causes"/>
                        <owl:someValuesFrom rdf:resource="&ont;catheter-associated_urinary_tract_infection"/>
                    </owl:Restriction>
                    <owl:Restriction>
                        <owl:onProperty rdf:resource="&ont;causes"/>
                        <owl:someValuesFrom rdf:resource="&ont;cerebrospinal_fluid_shunt_infection"/>
                    </owl:Restriction>
                    <owl:Restriction>
                        <owl:onProperty rdf:resource="&ont;causes"/>
                        <owl:someValuesFrom rdf:resource="&ont;chronic_osteomyelitis"/>
                    </owl:Restriction>
                    <owl:Restriction>
                        <owl:onProperty rdf:resource="&ont;causes"/>
                        <owl:someValuesFrom rdf:resource="&ont;chronic_prostatitis"/>
                    </owl:Restriction>
                    <owl:Restriction>
                        <owl:onProperty rdf:resource="&ont;causes"/>
                        <owl:someValuesFrom rdf:resource="&ont;decubitis_ulcers"/>
                    </owl:Restriction>
                    <owl:Restriction>
                        <owl:onProperty rdf:resource="&ont;causes"/>
                        <owl:someValuesFrom rdf:resource="&ont;diabetic_ulcer"/>
                    </owl:Restriction>
                    <owl:Restriction>
                        <owl:onProperty rdf:resource="&ont;causes"/>
                        <owl:someValuesFrom rdf:resource="&ont;diverticulitis"/>
                    </owl:Restriction>
                    <owl:Restriction>
                        <owl:onProperty rdf:resource="&ont;causes"/>
                        <owl:someValuesFrom rdf:resource="&ont;epididymo-orchitis"/>
                    </owl:Restriction>
                    <owl:Restriction>
                        <owl:onProperty rdf:resource="&ont;causes"/>
                        <owl:someValuesFrom rdf:resource="&ont;episiotomy_infection"/>
                    </owl:Restriction>
                    <owl:Restriction>
                        <owl:onProperty rdf:resource="&ont;causes"/>
                        <owl:someValuesFrom rdf:resource="&ont;infection_following_pancreatitis"/>
                    </owl:Restriction>
                    <owl:Restriction>
                        <owl:onProperty rdf:resource="&ont;causes"/>
                        <owl:someValuesFrom rdf:resource="&ont;intraperitoneal_abscess"/>
                    </owl:Restriction>
                    <owl:Restriction>
                        <owl:onProperty rdf:resource="&ont;causes"/>
                        <owl:someValuesFrom rdf:resource="&ont;intravascular_catheter_line_infection"/>
                    </owl:Restriction>
                    <owl:Restriction>
                        <owl:onProperty rdf:resource="&ont;causes"/>
                        <owl:someValuesFrom rdf:resource="&ont;lacrimal_system_infection"/>
                    </owl:Restriction>
                    <owl:Restriction>
                        <owl:onProperty rdf:resource="&ont;causes"/>
                        <owl:someValuesFrom rdf:resource="&ont;left_ventricular_assist_device_infection"/>
                    </owl:Restriction>
                    <owl:Restriction>
                        <owl:onProperty rdf:resource="&ont;causes"/>
                        <owl:someValuesFrom rdf:resource="&ont;liver_abscess"/>
                    </owl:Restriction>
                    <owl:Restriction>
                        <owl:onProperty rdf:resource="&ont;causes"/>
                        <owl:someValuesFrom rdf:resource="&ont;malignant_otitis_externa"/>
                    </owl:Restriction>
                    <owl:Restriction>
                        <owl:onProperty rdf:resource="&ont;causes"/>
                        <owl:someValuesFrom rdf:resource="&ont;mastoiditis_associated_with_chronic_otitis_media"/>
                    </owl:Restriction>
                    <owl:Restriction>
                        <owl:onProperty rdf:resource="&ont;causes"/>
                        <owl:someValuesFrom rdf:resource="&ont;mediastinitis"/>
                    </owl:Restriction>
                    <owl:Restriction>
                        <owl:onProperty rdf:resource="&ont;causes"/>
                        <owl:someValuesFrom rdf:resource="&ont;microbial_keratitis"/>
                    </owl:Restriction>
                    <owl:Restriction>
                        <owl:onProperty rdf:resource="&ont;causes"/>
                        <owl:someValuesFrom rdf:resource="&ont;osteomyelitis"/>
                    </owl:Restriction>
                    <owl:Restriction>
                        <owl:onProperty rdf:resource="&ont;causes"/>
                        <owl:someValuesFrom rdf:resource="&ont;pelvic_abscess"/>
                    </owl:Restriction>
                    <owl:Restriction>
                        <owl:onProperty rdf:resource="&ont;causes"/>
                        <owl:someValuesFrom rdf:resource="&ont;pelvic_inflammatory_disease"/>
                    </owl:Restriction>
                    <owl:Restriction>
                        <owl:onProperty rdf:resource="&ont;causes"/>
                        <owl:someValuesFrom rdf:resource="&ont;peritonitis"/>
                    </owl:Restriction>
                    <owl:Restriction>
                        <owl:onProperty rdf:resource="&ont;causes"/>
                        <owl:someValuesFrom rdf:resource="&ont;polymicrobial_necrotizing_fasciitis"/>
                    </owl:Restriction>
                    <owl:Restriction>
                        <owl:onProperty rdf:resource="&ont;causes"/>
                        <owl:someValuesFrom rdf:resource="&ont;post-partum_endometritis"/>
                    </owl:Restriction>
                    <owl:Restriction>
                        <owl:onProperty rdf:resource="&ont;causes"/>
                        <owl:someValuesFrom rdf:resource="&ont;post-traumatic_skin_infection"/>
                    </owl:Restriction>
                    <owl:Restriction>
                        <owl:onProperty rdf:resource="&ont;causes"/>
                        <owl:someValuesFrom rdf:resource="&ont;postabortal_infection"/>
                    </owl:Restriction>
                    <owl:Restriction>
                        <owl:onProperty rdf:resource="&ont;causes"/>
                        <owl:someValuesFrom rdf:resource="&ont;prostatic_abscess"/>
                    </owl:Restriction>
                    <owl:Restriction>
                        <owl:onProperty rdf:resource="&ont;causes"/>
                        <owl:someValuesFrom rdf:resource="&ont;prosthetic_valve_endocarditis"/>
                    </owl:Restriction>
                    <owl:Restriction>
                        <owl:onProperty rdf:resource="&ont;causes"/>
                        <owl:someValuesFrom rdf:resource="&ont;prosthetic_vascular_graft_infection"/>
                    </owl:Restriction>
                    <owl:Restriction>
                        <owl:onProperty rdf:resource="&ont;causes"/>
                        <owl:someValuesFrom rdf:resource="&ont;pyelonephritis"/>
                    </owl:Restriction>
                    <owl:Restriction>
                        <owl:onProperty rdf:resource="&ont;causes"/>
                        <owl:someValuesFrom rdf:resource="&ont;renal_abscess"/>
                    </owl:Restriction>
                    <owl:Restriction>
                        <owl:onProperty rdf:resource="&ont;causes"/>
                        <owl:someValuesFrom rdf:resource="&ont;uncomplicated_urinary_tract_infection"/>
                    </owl:Restriction>
                </owl:unionOf>
            </owl:Class>
        </rdfs:subClassOf>
    </rdf:Description>
    


    <!-- http://purl.obolibrary.org/obo/NCBITaxon_582 -->

    <rdf:Description rdf:about="&obo;NCBITaxon_582">
        <obo:IAO_0000118>enteric gram negative</obo:IAO_0000118>
    </rdf:Description>
    


    <!-- http://purl.obolibrary.org/obo/NCBITaxon_583 -->

    <rdf:Description rdf:about="&obo;NCBITaxon_583">
        <rdfs:subClassOf>
            <owl:Restriction>
                <owl:onProperty rdf:resource="&ont;causes"/>
                <owl:someValuesFrom rdf:resource="&ont;acute_osteomyelitis"/>
            </owl:Restriction>
        </rdfs:subClassOf>
        <rdfs:subClassOf>
            <owl:Class>
                <owl:unionOf rdf:parseType="Collection">
                    <owl:Restriction>
                        <owl:onProperty rdf:resource="&ont;causes"/>
                        <owl:someValuesFrom rdf:resource="&ont;acute_otitis_externa"/>
                    </owl:Restriction>
                    <owl:Restriction>
                        <owl:onProperty rdf:resource="&ont;causes"/>
                        <owl:someValuesFrom rdf:resource="&ont;acute_prostatitis"/>
                    </owl:Restriction>
                    <owl:Restriction>
                        <owl:onProperty rdf:resource="&ont;causes"/>
                        <owl:someValuesFrom rdf:resource="&ont;appendicitis"/>
                    </owl:Restriction>
                    <owl:Restriction>
                        <owl:onProperty rdf:resource="&ont;causes"/>
                        <owl:someValuesFrom rdf:resource="&ont;brain_abscess"/>
                    </owl:Restriction>
                    <owl:Restriction>
                        <owl:onProperty rdf:resource="&ont;causes"/>
                        <owl:someValuesFrom rdf:resource="&ont;catheter-associated_urinary_tract_infection"/>
                    </owl:Restriction>
                    <owl:Restriction>
                        <owl:onProperty rdf:resource="&ont;causes"/>
                        <owl:someValuesFrom rdf:resource="&ont;cerebrospinal_fluid_shunt_infection"/>
                    </owl:Restriction>
                    <owl:Restriction>
                        <owl:onProperty rdf:resource="&ont;causes"/>
                        <owl:someValuesFrom rdf:resource="&ont;chronic_osteomyelitis"/>
                    </owl:Restriction>
                    <owl:Restriction>
                        <owl:onProperty rdf:resource="&ont;causes"/>
                        <owl:someValuesFrom rdf:resource="&ont;chronic_prostatitis"/>
                    </owl:Restriction>
                    <owl:Restriction>
                        <owl:onProperty rdf:resource="&ont;causes"/>
                        <owl:someValuesFrom rdf:resource="&ont;decubitis_ulcers"/>
                    </owl:Restriction>
                    <owl:Restriction>
                        <owl:onProperty rdf:resource="&ont;causes"/>
                        <owl:someValuesFrom rdf:resource="&ont;diabetic_ulcer"/>
                    </owl:Restriction>
                    <owl:Restriction>
                        <owl:onProperty rdf:resource="&ont;causes"/>
                        <owl:someValuesFrom rdf:resource="&ont;diverticulitis"/>
                    </owl:Restriction>
                    <owl:Restriction>
                        <owl:onProperty rdf:resource="&ont;causes"/>
                        <owl:someValuesFrom rdf:resource="&ont;epididymo-orchitis"/>
                    </owl:Restriction>
                    <owl:Restriction>
                        <owl:onProperty rdf:resource="&ont;causes"/>
                        <owl:someValuesFrom rdf:resource="&ont;episiotomy_infection"/>
                    </owl:Restriction>
                    <owl:Restriction>
                        <owl:onProperty rdf:resource="&ont;causes"/>
                        <owl:someValuesFrom rdf:resource="&ont;infection_following_pancreatitis"/>
                    </owl:Restriction>
                    <owl:Restriction>
                        <owl:onProperty rdf:resource="&ont;causes"/>
                        <owl:someValuesFrom rdf:resource="&ont;intra-abdominal_infection"/>
                    </owl:Restriction>
                    <owl:Restriction>
                        <owl:onProperty rdf:resource="&ont;causes"/>
                        <owl:someValuesFrom rdf:resource="&ont;intraperitoneal_abscess"/>
                    </owl:Restriction>
                    <owl:Restriction>
                        <owl:onProperty rdf:resource="&ont;causes"/>
                        <owl:someValuesFrom rdf:resource="&ont;intravascular_catheter_line_infection"/>
                    </owl:Restriction>
                    <owl:Restriction>
                        <owl:onProperty rdf:resource="&ont;causes"/>
                        <owl:someValuesFrom rdf:resource="&ont;lacrimal_system_infection"/>
                    </owl:Restriction>
                    <owl:Restriction>
                        <owl:onProperty rdf:resource="&ont;causes"/>
                        <owl:someValuesFrom rdf:resource="&ont;left_ventricular_assist_device_infection"/>
                    </owl:Restriction>
                    <owl:Restriction>
                        <owl:onProperty rdf:resource="&ont;causes"/>
                        <owl:someValuesFrom rdf:resource="&ont;liver_abscess"/>
                    </owl:Restriction>
                    <owl:Restriction>
                        <owl:onProperty rdf:resource="&ont;causes"/>
                        <owl:someValuesFrom rdf:resource="&ont;malignant_otitis_externa"/>
                    </owl:Restriction>
                    <owl:Restriction>
                        <owl:onProperty rdf:resource="&ont;causes"/>
                        <owl:someValuesFrom rdf:resource="&ont;mastoiditis_associated_with_chronic_otitis_media"/>
                    </owl:Restriction>
                    <owl:Restriction>
                        <owl:onProperty rdf:resource="&ont;causes"/>
                        <owl:someValuesFrom rdf:resource="&ont;mediastinitis"/>
                    </owl:Restriction>
                    <owl:Restriction>
                        <owl:onProperty rdf:resource="&ont;causes"/>
                        <owl:someValuesFrom rdf:resource="&ont;microbial_keratitis"/>
                    </owl:Restriction>
                    <owl:Restriction>
                        <owl:onProperty rdf:resource="&ont;causes"/>
                        <owl:someValuesFrom rdf:resource="&ont;necrotizing_fasciitis"/>
                    </owl:Restriction>
                    <owl:Restriction>
                        <owl:onProperty rdf:resource="&ont;causes"/>
                        <owl:someValuesFrom rdf:resource="&ont;osteomyelitis"/>
                    </owl:Restriction>
                    <owl:Restriction>
                        <owl:onProperty rdf:resource="&ont;causes"/>
                        <owl:someValuesFrom rdf:resource="&ont;pelvic_abscess"/>
                    </owl:Restriction>
                    <owl:Restriction>
                        <owl:onProperty rdf:resource="&ont;causes"/>
                        <owl:someValuesFrom rdf:resource="&ont;pelvic_inflammatory_disease"/>
                    </owl:Restriction>
                    <owl:Restriction>
                        <owl:onProperty rdf:resource="&ont;causes"/>
                        <owl:someValuesFrom rdf:resource="&ont;peritonitis"/>
                    </owl:Restriction>
                    <owl:Restriction>
                        <owl:onProperty rdf:resource="&ont;causes"/>
                        <owl:someValuesFrom rdf:resource="&ont;polymicrobial_necrotizing_fasciitis"/>
                    </owl:Restriction>
                    <owl:Restriction>
                        <owl:onProperty rdf:resource="&ont;causes"/>
                        <owl:someValuesFrom rdf:resource="&ont;post-partum_endometritis"/>
                    </owl:Restriction>
                    <owl:Restriction>
                        <owl:onProperty rdf:resource="&ont;causes"/>
                        <owl:someValuesFrom rdf:resource="&ont;post-traumatic_skin_infection"/>
                    </owl:Restriction>
                    <owl:Restriction>
                        <owl:onProperty rdf:resource="&ont;causes"/>
                        <owl:someValuesFrom rdf:resource="&ont;postabortal_infection"/>
                    </owl:Restriction>
                    <owl:Restriction>
                        <owl:onProperty rdf:resource="&ont;causes"/>
                        <owl:someValuesFrom rdf:resource="&ont;prostatic_abscess"/>
                    </owl:Restriction>
                    <owl:Restriction>
                        <owl:onProperty rdf:resource="&ont;causes"/>
                        <owl:someValuesFrom rdf:resource="&ont;prosthetic_valve_endocarditis"/>
                    </owl:Restriction>
                    <owl:Restriction>
                        <owl:onProperty rdf:resource="&ont;causes"/>
                        <owl:someValuesFrom rdf:resource="&ont;prosthetic_vascular_graft_infection"/>
                    </owl:Restriction>
                    <owl:Restriction>
                        <owl:onProperty rdf:resource="&ont;causes"/>
                        <owl:someValuesFrom rdf:resource="&ont;pyelonephritis"/>
                    </owl:Restriction>
                    <owl:Restriction>
                        <owl:onProperty rdf:resource="&ont;causes"/>
                        <owl:someValuesFrom rdf:resource="&ont;renal_abscess"/>
                    </owl:Restriction>
                    <owl:Restriction>
                        <owl:onProperty rdf:resource="&ont;causes"/>
                        <owl:someValuesFrom rdf:resource="&ont;surgical_wound_infection"/>
                    </owl:Restriction>
                    <owl:Restriction>
                        <owl:onProperty rdf:resource="&ont;causes"/>
                        <owl:someValuesFrom rdf:resource="&ont;uncomplicated_urinary_tract_infection"/>
                    </owl:Restriction>
                </owl:unionOf>
            </owl:Class>
        </rdfs:subClassOf>
        <obo:IAO_0000118>enteric gram negatives</obo:IAO_0000118>
    </rdf:Description>
    


    <!-- http://purl.obolibrary.org/obo/NCBITaxon_588 -->

    <rdf:Description rdf:about="&obo;NCBITaxon_588">
        <rdfs:subClassOf>
            <owl:Restriction>
                <owl:onProperty rdf:resource="&ont;causes"/>
                <owl:someValuesFrom rdf:resource="&ont;catheter-associated_urinary_tract_infection"/>
            </owl:Restriction>
        </rdfs:subClassOf>
    </rdf:Description>
    


    <!-- http://purl.obolibrary.org/obo/NCBITaxon_590 -->

    <rdf:Description rdf:about="&obo;NCBITaxon_590">
        <rdfs:subClassOf>
            <owl:Class>
                <owl:unionOf rdf:parseType="Collection">
                    <owl:Restriction>
                        <owl:onProperty rdf:resource="&ont;causes"/>
                        <owl:someValuesFrom rdf:resource="&ont;noninflammatory_diarrhea"/>
                    </owl:Restriction>
                    <owl:Restriction>
                        <owl:onProperty rdf:resource="&ont;causes"/>
                        <owl:someValuesFrom rdf:resource="&ont;salmonellosis"/>
                    </owl:Restriction>
                </owl:unionOf>
            </owl:Class>
        </rdfs:subClassOf>
    </rdf:Description>
    


    <!-- http://purl.obolibrary.org/obo/NCBITaxon_613 -->

    <rdf:Description rdf:about="&obo;NCBITaxon_613">
        <rdfs:subClassOf>
            <owl:Class>
                <owl:unionOf rdf:parseType="Collection">
                    <owl:Restriction>
                        <owl:onProperty rdf:resource="&ont;causes"/>
                        <owl:someValuesFrom rdf:resource="&ont;acute_otitis_externa"/>
                    </owl:Restriction>
                    <owl:Restriction>
                        <owl:onProperty rdf:resource="&ont;causes"/>
                        <owl:someValuesFrom rdf:resource="&ont;acute_prostatitis"/>
                    </owl:Restriction>
                    <owl:Restriction>
                        <owl:onProperty rdf:resource="&ont;causes"/>
                        <owl:someValuesFrom rdf:resource="&ont;appendicitis"/>
                    </owl:Restriction>
                    <owl:Restriction>
                        <owl:onProperty rdf:resource="&ont;causes"/>
                        <owl:someValuesFrom rdf:resource="&ont;brain_abscess"/>
                    </owl:Restriction>
                    <owl:Restriction>
                        <owl:onProperty rdf:resource="&ont;causes"/>
                        <owl:someValuesFrom rdf:resource="&ont;catheter-associated_urinary_tract_infection"/>
                    </owl:Restriction>
                    <owl:Restriction>
                        <owl:onProperty rdf:resource="&ont;causes"/>
                        <owl:someValuesFrom rdf:resource="&ont;cerebrospinal_fluid_shunt_infection"/>
                    </owl:Restriction>
                    <owl:Restriction>
                        <owl:onProperty rdf:resource="&ont;causes"/>
                        <owl:someValuesFrom rdf:resource="&ont;chronic_osteomyelitis"/>
                    </owl:Restriction>
                    <owl:Restriction>
                        <owl:onProperty rdf:resource="&ont;causes"/>
                        <owl:someValuesFrom rdf:resource="&ont;chronic_prostatitis"/>
                    </owl:Restriction>
                    <owl:Restriction>
                        <owl:onProperty rdf:resource="&ont;causes"/>
                        <owl:someValuesFrom rdf:resource="&ont;decubitis_ulcers"/>
                    </owl:Restriction>
                    <owl:Restriction>
                        <owl:onProperty rdf:resource="&ont;causes"/>
                        <owl:someValuesFrom rdf:resource="&ont;diabetic_ulcer"/>
                    </owl:Restriction>
                    <owl:Restriction>
                        <owl:onProperty rdf:resource="&ont;causes"/>
                        <owl:someValuesFrom rdf:resource="&ont;diverticulitis"/>
                    </owl:Restriction>
                    <owl:Restriction>
                        <owl:onProperty rdf:resource="&ont;causes"/>
                        <owl:someValuesFrom rdf:resource="&ont;epididymo-orchitis"/>
                    </owl:Restriction>
                    <owl:Restriction>
                        <owl:onProperty rdf:resource="&ont;causes"/>
                        <owl:someValuesFrom rdf:resource="&ont;episiotomy_infection"/>
                    </owl:Restriction>
                    <owl:Restriction>
                        <owl:onProperty rdf:resource="&ont;causes"/>
                        <owl:someValuesFrom rdf:resource="&ont;infection_following_pancreatitis"/>
                    </owl:Restriction>
                    <owl:Restriction>
                        <owl:onProperty rdf:resource="&ont;causes"/>
                        <owl:someValuesFrom rdf:resource="&ont;intraperitoneal_abscess"/>
                    </owl:Restriction>
                    <owl:Restriction>
                        <owl:onProperty rdf:resource="&ont;causes"/>
                        <owl:someValuesFrom rdf:resource="&ont;intravascular_catheter_line_infection"/>
                    </owl:Restriction>
                    <owl:Restriction>
                        <owl:onProperty rdf:resource="&ont;causes"/>
                        <owl:someValuesFrom rdf:resource="&ont;lacrimal_system_infection"/>
                    </owl:Restriction>
                    <owl:Restriction>
                        <owl:onProperty rdf:resource="&ont;causes"/>
                        <owl:someValuesFrom rdf:resource="&ont;left_ventricular_assist_device_infection"/>
                    </owl:Restriction>
                    <owl:Restriction>
                        <owl:onProperty rdf:resource="&ont;causes"/>
                        <owl:someValuesFrom rdf:resource="&ont;liver_abscess"/>
                    </owl:Restriction>
                    <owl:Restriction>
                        <owl:onProperty rdf:resource="&ont;causes"/>
                        <owl:someValuesFrom rdf:resource="&ont;malignant_otitis_externa"/>
                    </owl:Restriction>
                    <owl:Restriction>
                        <owl:onProperty rdf:resource="&ont;causes"/>
                        <owl:someValuesFrom rdf:resource="&ont;mastoiditis_associated_with_chronic_otitis_media"/>
                    </owl:Restriction>
                    <owl:Restriction>
                        <owl:onProperty rdf:resource="&ont;causes"/>
                        <owl:someValuesFrom rdf:resource="&ont;mediastinitis"/>
                    </owl:Restriction>
                    <owl:Restriction>
                        <owl:onProperty rdf:resource="&ont;causes"/>
                        <owl:someValuesFrom rdf:resource="&ont;microbial_keratitis"/>
                    </owl:Restriction>
                    <owl:Restriction>
                        <owl:onProperty rdf:resource="&ont;causes"/>
                        <owl:someValuesFrom rdf:resource="&ont;osteomyelitis"/>
                    </owl:Restriction>
                    <owl:Restriction>
                        <owl:onProperty rdf:resource="&ont;causes"/>
                        <owl:someValuesFrom rdf:resource="&ont;pelvic_abscess"/>
                    </owl:Restriction>
                    <owl:Restriction>
                        <owl:onProperty rdf:resource="&ont;causes"/>
                        <owl:someValuesFrom rdf:resource="&ont;pelvic_inflammatory_disease"/>
                    </owl:Restriction>
                    <owl:Restriction>
                        <owl:onProperty rdf:resource="&ont;causes"/>
                        <owl:someValuesFrom rdf:resource="&ont;peritonitis"/>
                    </owl:Restriction>
                    <owl:Restriction>
                        <owl:onProperty rdf:resource="&ont;causes"/>
                        <owl:someValuesFrom rdf:resource="&ont;polymicrobial_necrotizing_fasciitis"/>
                    </owl:Restriction>
                    <owl:Restriction>
                        <owl:onProperty rdf:resource="&ont;causes"/>
                        <owl:someValuesFrom rdf:resource="&ont;post-partum_endometritis"/>
                    </owl:Restriction>
                    <owl:Restriction>
                        <owl:onProperty rdf:resource="&ont;causes"/>
                        <owl:someValuesFrom rdf:resource="&ont;post-traumatic_skin_infection"/>
                    </owl:Restriction>
                    <owl:Restriction>
                        <owl:onProperty rdf:resource="&ont;causes"/>
                        <owl:someValuesFrom rdf:resource="&ont;postabortal_infection"/>
                    </owl:Restriction>
                    <owl:Restriction>
                        <owl:onProperty rdf:resource="&ont;causes"/>
                        <owl:someValuesFrom rdf:resource="&ont;prostatic_abscess"/>
                    </owl:Restriction>
                    <owl:Restriction>
                        <owl:onProperty rdf:resource="&ont;causes"/>
                        <owl:someValuesFrom rdf:resource="&ont;prosthetic_valve_endocarditis"/>
                    </owl:Restriction>
                    <owl:Restriction>
                        <owl:onProperty rdf:resource="&ont;causes"/>
                        <owl:someValuesFrom rdf:resource="&ont;prosthetic_vascular_graft_infection"/>
                    </owl:Restriction>
                    <owl:Restriction>
                        <owl:onProperty rdf:resource="&ont;causes"/>
                        <owl:someValuesFrom rdf:resource="&ont;pyelonephritis"/>
                    </owl:Restriction>
                    <owl:Restriction>
                        <owl:onProperty rdf:resource="&ont;causes"/>
                        <owl:someValuesFrom rdf:resource="&ont;renal_abscess"/>
                    </owl:Restriction>
                    <owl:Restriction>
                        <owl:onProperty rdf:resource="&ont;causes"/>
                        <owl:someValuesFrom rdf:resource="&ont;uncomplicated_urinary_tract_infection"/>
                    </owl:Restriction>
                </owl:unionOf>
            </owl:Class>
        </rdfs:subClassOf>
        <rdfs:subClassOf>
            <owl:Class>
                <owl:unionOf rdf:parseType="Collection">
                    <owl:Restriction>
                        <owl:onProperty rdf:resource="&ont;causes"/>
                        <owl:someValuesFrom rdf:resource="&ont;acute_osteomyelitis"/>
                    </owl:Restriction>
                    <owl:Restriction>
                        <owl:onProperty rdf:resource="&ont;causes"/>
                        <owl:someValuesFrom rdf:resource="&ont;nosocomial_pneumonia"/>
                    </owl:Restriction>
                    <owl:Restriction>
                        <owl:onProperty rdf:resource="&ont;causes"/>
                        <owl:someValuesFrom rdf:resource="&ont;ventilator-associated_pneumonia"/>
                    </owl:Restriction>
                </owl:unionOf>
            </owl:Class>
        </rdfs:subClassOf>
        <obo:IAO_0000118>enteric gram negative</obo:IAO_0000118>
    </rdf:Description>
    


    <!-- http://purl.obolibrary.org/obo/NCBITaxon_620 -->

    <rdf:Description rdf:about="&obo;NCBITaxon_620">
        <rdfs:subClassOf>
            <owl:Class>
                <owl:unionOf rdf:parseType="Collection">
                    <owl:Restriction>
                        <owl:onProperty rdf:resource="&ont;causes"/>
                        <owl:someValuesFrom rdf:resource="&ont;acute_dysentery"/>
                    </owl:Restriction>
                    <owl:Restriction>
                        <owl:onProperty rdf:resource="&ont;causes"/>
                        <owl:someValuesFrom rdf:resource="&ont;noninflammatory_diarrhea"/>
                    </owl:Restriction>
                </owl:unionOf>
            </owl:Class>
        </rdfs:subClassOf>
    </rdf:Description>
    


    <!-- http://purl.obolibrary.org/obo/NCBITaxon_632 -->

    <rdf:Description rdf:about="&obo;NCBITaxon_632">
        <rdfs:subClassOf>
            <owl:Class>
                <owl:unionOf rdf:parseType="Collection">
                    <owl:Restriction>
                        <owl:onProperty rdf:resource="&ont;causes"/>
                        <owl:someValuesFrom rdf:resource="&ont;community-acquired_pneumonia"/>
                    </owl:Restriction>
                    <owl:Restriction>
                        <owl:onProperty rdf:resource="&ont;causes"/>
                        <owl:someValuesFrom rdf:resource="&ont;lymphadenitis"/>
                    </owl:Restriction>
                    <owl:Restriction>
                        <owl:onProperty rdf:resource="&ont;causes"/>
                        <owl:someValuesFrom rdf:resource="&ont;plague"/>
                    </owl:Restriction>
                </owl:unionOf>
            </owl:Class>
        </rdfs:subClassOf>
    </rdf:Description>
    


    <!-- http://purl.obolibrary.org/obo/NCBITaxon_641 -->

    <rdf:Description rdf:about="&obo;NCBITaxon_641">
        <rdfs:subClassOf>
            <owl:Class>
                <owl:intersectionOf rdf:parseType="Collection">
                    <owl:Restriction>
                        <owl:onProperty rdf:resource="&ont;has_characteristic_stain_result"/>
                        <owl:allValuesFrom rdf:resource="&ont;Gram-negative"/>
                    </owl:Restriction>
                    <owl:Restriction>
                        <owl:onProperty rdf:resource="&ont;has_shape"/>
                        <owl:allValuesFrom rdf:resource="&ont;rod"/>
                    </owl:Restriction>
                </owl:intersectionOf>
            </owl:Class>
        </rdfs:subClassOf>
    </rdf:Description>
    


    <!-- http://purl.obolibrary.org/obo/NCBITaxon_642 -->

    <rdf:Description rdf:about="&obo;NCBITaxon_642">
        <rdfs:subClassOf>
            <owl:Restriction>
                <owl:onProperty rdf:resource="&ont;has_shape"/>
                <owl:allValuesFrom rdf:resource="&ont;rod"/>
            </owl:Restriction>
        </rdfs:subClassOf>
        <rdfs:subClassOf>
            <owl:Restriction>
                <owl:onProperty rdf:resource="&ont;causes"/>
                <owl:someValuesFrom rdf:resource="&ont;noninflammatory_diarrhea"/>
            </owl:Restriction>
        </rdfs:subClassOf>
    </rdf:Description>
    


    <!-- http://purl.obolibrary.org/obo/NCBITaxon_644 -->

    <rdf:Description rdf:about="&obo;NCBITaxon_644">
        <rdfs:subClassOf>
            <owl:Class>
                <owl:unionOf rdf:parseType="Collection">
                    <owl:Restriction>
                        <owl:onProperty rdf:resource="&ont;causes"/>
                        <owl:someValuesFrom rdf:resource="&ont;cellulitis"/>
                    </owl:Restriction>
                    <owl:Restriction>
                        <owl:onProperty rdf:resource="&ont;causes"/>
                        <owl:someValuesFrom rdf:resource="&ont;folliculitis"/>
                    </owl:Restriction>
                    <owl:Restriction>
                        <owl:onProperty rdf:resource="&ont;causes"/>
                        <owl:someValuesFrom rdf:resource="&ont;post-traumatic_skin_infection"/>
                    </owl:Restriction>
                    <owl:Restriction>
                        <owl:onProperty rdf:resource="&ont;causes"/>
                        <owl:someValuesFrom rdf:resource="&ont;pyomyositis"/>
                    </owl:Restriction>
                </owl:unionOf>
            </owl:Class>
        </rdfs:subClassOf>
    </rdf:Description>
    


    <!-- http://purl.obolibrary.org/obo/NCBITaxon_65058 -->

    <rdf:Description rdf:about="&obo;NCBITaxon_65058">
        <rdfs:subClassOf>
            <owl:Class>
                <owl:unionOf rdf:parseType="Collection">
                    <owl:Restriction>
                        <owl:onProperty rdf:resource="&ont;causes"/>
                        <owl:someValuesFrom rdf:resource="&ont;membranous_ulcer"/>
                    </owl:Restriction>
                    <owl:Restriction>
                        <owl:onProperty rdf:resource="&ont;causes"/>
                        <owl:someValuesFrom rdf:resource="&ont;pharyngitis"/>
                    </owl:Restriction>
                </owl:unionOf>
            </owl:Class>
        </rdfs:subClassOf>
    </rdf:Description>
    


    <!-- http://purl.obolibrary.org/obo/NCBITaxon_666 -->

    <rdf:Description rdf:about="&obo;NCBITaxon_666">
        <rdfs:subClassOf>
            <owl:Restriction>
                <owl:onProperty rdf:resource="&ont;causes"/>
                <owl:someValuesFrom rdf:resource="&ont;noninflammatory_diarrhea"/>
            </owl:Restriction>
        </rdfs:subClassOf>
    </rdf:Description>
    


    <!-- http://purl.obolibrary.org/obo/NCBITaxon_671232 -->

    <rdf:Description rdf:about="&obo;NCBITaxon_671232">
        <rdfs:subClassOf>
            <owl:Class>
                <owl:unionOf rdf:parseType="Collection">
                    <owl:Restriction>
                        <owl:onProperty rdf:resource="&ont;causes"/>
                        <owl:someValuesFrom rdf:resource="&ont;lung_abscess"/>
                    </owl:Restriction>
                    <owl:Restriction>
                        <owl:onProperty rdf:resource="&ont;causes"/>
                        <owl:someValuesFrom rdf:resource="&ont;pleural_empyema"/>
                    </owl:Restriction>
                </owl:unionOf>
            </owl:Class>
        </rdfs:subClassOf>
    </rdf:Description>
    


    <!-- http://purl.obolibrary.org/obo/NCBITaxon_672 -->

    <rdf:Description rdf:about="&obo;NCBITaxon_672">
        <rdfs:subClassOf>
            <owl:Class>
                <owl:unionOf rdf:parseType="Collection">
                    <owl:Restriction>
                        <owl:onProperty rdf:resource="&ont;causes"/>
                        <owl:someValuesFrom rdf:resource="&ont;cellulitis"/>
                    </owl:Restriction>
                    <owl:Restriction>
                        <owl:onProperty rdf:resource="&ont;causes"/>
                        <owl:someValuesFrom rdf:resource="&ont;necrotizing_fasciitis"/>
                    </owl:Restriction>
                </owl:unionOf>
            </owl:Class>
        </rdfs:subClassOf>
    </rdf:Description>
    


    <!-- http://purl.obolibrary.org/obo/NCBITaxon_69474 -->

    <rdf:Description rdf:about="&obo;NCBITaxon_69474">
        <rdfs:subClassOf>
            <owl:Restriction>
                <owl:onProperty rdf:resource="&ont;has_characteristic_stain_result"/>
                <owl:allValuesFrom rdf:resource="&ont;Gram-negative"/>
            </owl:Restriction>
        </rdfs:subClassOf>
    </rdf:Description>
    


    <!-- http://purl.obolibrary.org/obo/NCBITaxon_703 -->

    <rdf:Description rdf:about="&obo;NCBITaxon_703">
        <rdfs:subClassOf>
            <owl:Restriction>
                <owl:onProperty rdf:resource="&ont;causes"/>
                <owl:someValuesFrom rdf:resource="&ont;noninflammatory_diarrhea"/>
            </owl:Restriction>
        </rdfs:subClassOf>
    </rdf:Description>
    


    <!-- http://purl.obolibrary.org/obo/NCBITaxon_712 -->

    <rdf:Description rdf:about="&obo;NCBITaxon_712">
        <rdfs:subClassOf>
            <owl:Restriction>
                <owl:onProperty rdf:resource="&ont;has_characteristic_stain_result"/>
                <owl:allValuesFrom rdf:resource="&ont;Gram-negative"/>
            </owl:Restriction>
        </rdfs:subClassOf>
    </rdf:Description>
    


    <!-- http://purl.obolibrary.org/obo/NCBITaxon_714 -->

    <rdf:Description rdf:about="&obo;NCBITaxon_714">
        <rdfs:subClassOf>
            <owl:Class>
                <owl:unionOf rdf:parseType="Collection">
                    <owl:Restriction>
                        <owl:onProperty rdf:resource="&ont;causes"/>
                        <owl:someValuesFrom rdf:resource="&ont;culture-negative_endocarditis"/>
                    </owl:Restriction>
                    <owl:Restriction>
                        <owl:onProperty rdf:resource="&ont;causes"/>
                        <owl:someValuesFrom rdf:resource="&ont;periodontal_infection"/>
                    </owl:Restriction>
                </owl:unionOf>
            </owl:Class>
        </rdfs:subClassOf>
    </rdf:Description>
    


    <!-- http://purl.obolibrary.org/obo/NCBITaxon_72293 -->

    <rdf:Description rdf:about="&obo;NCBITaxon_72293">
        <rdfs:subClassOf>
            <owl:Class>
                <owl:intersectionOf rdf:parseType="Collection">
                    <owl:Restriction>
                        <owl:onProperty rdf:resource="&ont;has_characteristic_stain_result"/>
                        <owl:allValuesFrom rdf:resource="&ont;Gram-negative"/>
                    </owl:Restriction>
                    <owl:Restriction>
                        <owl:onProperty rdf:resource="&ont;has_shape"/>
                        <owl:allValuesFrom rdf:resource="&ont;rod"/>
                    </owl:Restriction>
                </owl:intersectionOf>
            </owl:Class>
        </rdfs:subClassOf>
    </rdf:Description>
    


    <!-- http://purl.obolibrary.org/obo/NCBITaxon_72294 -->

    <rdf:Description rdf:about="&obo;NCBITaxon_72294">
        <rdfs:subClassOf>
            <owl:Class>
                <owl:intersectionOf rdf:parseType="Collection">
                    <owl:Restriction>
                        <owl:onProperty rdf:resource="&ont;has_characteristic_stain_result"/>
                        <owl:allValuesFrom rdf:resource="&ont;Gram-negative"/>
                    </owl:Restriction>
                    <owl:Restriction>
                        <owl:onProperty rdf:resource="&ont;has_shape"/>
                        <owl:allValuesFrom rdf:resource="&ont;rod"/>
                    </owl:Restriction>
                </owl:intersectionOf>
            </owl:Class>
        </rdfs:subClassOf>
    </rdf:Description>
    


    <!-- http://purl.obolibrary.org/obo/NCBITaxon_724 -->

    <rdf:Description rdf:about="&obo;NCBITaxon_724">
        <rdfs:subClassOf>
            <owl:Restriction>
                <owl:onProperty rdf:resource="&ont;has_shape"/>
                <owl:allValuesFrom rdf:resource="&ont;rod"/>
            </owl:Restriction>
        </rdfs:subClassOf>
    </rdf:Description>
    


    <!-- http://purl.obolibrary.org/obo/NCBITaxon_727 -->

    <rdf:Description rdf:about="&obo;NCBITaxon_727">
        <rdfs:subClassOf>
            <owl:Class>
                <owl:unionOf rdf:parseType="Collection">
                    <owl:Restriction>
                        <owl:onProperty rdf:resource="&ont;causes"/>
                        <owl:someValuesFrom rdf:resource="&ont;acute_mastoiditis"/>
                    </owl:Restriction>
                    <owl:Restriction>
                        <owl:onProperty rdf:resource="&ont;causes"/>
                        <owl:someValuesFrom rdf:resource="&ont;acute_meningitis"/>
                    </owl:Restriction>
                    <owl:Restriction>
                        <owl:onProperty rdf:resource="&ont;causes"/>
                        <owl:someValuesFrom rdf:resource="&ont;acute_osteomyelitis_without_prosthesis"/>
                    </owl:Restriction>
                    <owl:Restriction>
                        <owl:onProperty rdf:resource="&ont;causes"/>
                        <owl:someValuesFrom rdf:resource="&ont;acute_otitis_media"/>
                    </owl:Restriction>
                    <owl:Restriction>
                        <owl:onProperty rdf:resource="&ont;causes"/>
                        <owl:someValuesFrom rdf:resource="&ont;chronic_purulent_otitis_media"/>
                    </owl:Restriction>
                    <owl:Restriction>
                        <owl:onProperty rdf:resource="&ont;causes"/>
                        <owl:someValuesFrom rdf:resource="&ont;community-acquired_pneumonia"/>
                    </owl:Restriction>
                    <owl:Restriction>
                        <owl:onProperty rdf:resource="&ont;causes"/>
                        <owl:someValuesFrom rdf:resource="&ont;epiglottitis"/>
                    </owl:Restriction>
                    <owl:Restriction>
                        <owl:onProperty rdf:resource="&ont;causes"/>
                        <owl:someValuesFrom rdf:resource="&ont;infective_arthritis_of_native_joint"/>
                    </owl:Restriction>
                    <owl:Restriction>
                        <owl:onProperty rdf:resource="&ont;causes"/>
                        <owl:someValuesFrom rdf:resource="&ont;infective_endocarditis"/>
                    </owl:Restriction>
                    <owl:Restriction>
                        <owl:onProperty rdf:resource="&ont;causes"/>
                        <owl:someValuesFrom rdf:resource="&ont;lung_abscess"/>
                    </owl:Restriction>
                    <owl:Restriction>
                        <owl:onProperty rdf:resource="&ont;causes"/>
                        <owl:someValuesFrom rdf:resource="&ont;neonatal_sepsis"/>
                    </owl:Restriction>
                    <owl:Restriction>
                        <owl:onProperty rdf:resource="&ont;causes"/>
                        <owl:someValuesFrom rdf:resource="&ont;pleural_empyema"/>
                    </owl:Restriction>
                    <owl:Restriction>
                        <owl:onProperty rdf:resource="&ont;causes"/>
                        <owl:someValuesFrom rdf:resource="&ont;pneumonia_in_the_immunocompromised_host"/>
                    </owl:Restriction>
                    <owl:Restriction>
                        <owl:onProperty rdf:resource="&ont;causes"/>
                        <owl:someValuesFrom rdf:resource="&ont;sinusitis"/>
                    </owl:Restriction>
                </owl:unionOf>
            </owl:Class>
        </rdfs:subClassOf>
    </rdf:Description>
    


    <!-- http://purl.obolibrary.org/obo/NCBITaxon_730 -->

    <rdf:Description rdf:about="&obo;NCBITaxon_730">
        <rdfs:subClassOf>
            <owl:Class>
                <owl:unionOf rdf:parseType="Collection">
                    <owl:Restriction>
                        <owl:onProperty rdf:resource="&ont;causes"/>
                        <owl:someValuesFrom rdf:resource="&ont;genital_skin_and_mucous_membrane_lesions"/>
                    </owl:Restriction>
                    <owl:Restriction>
                        <owl:onProperty rdf:resource="&ont;causes"/>
                        <owl:someValuesFrom rdf:resource="&ont;lymphadenitis"/>
                    </owl:Restriction>
                </owl:unionOf>
            </owl:Class>
        </rdfs:subClassOf>
    </rdf:Description>
    


    <!-- http://purl.obolibrary.org/obo/NCBITaxon_745 -->

    <rdf:Description rdf:about="&obo;NCBITaxon_745">
        <rdfs:subClassOf>
            <owl:Restriction>
                <owl:onProperty rdf:resource="&ont;causes"/>
                <owl:someValuesFrom rdf:resource="&ont;infective_endocarditis"/>
            </owl:Restriction>
        </rdfs:subClassOf>
        <rdfs:subClassOf>
            <owl:Restriction>
                <owl:onProperty rdf:resource="&ont;has_shape"/>
                <owl:allValuesFrom rdf:resource="&ont;rod"/>
            </owl:Restriction>
        </rdfs:subClassOf>
    </rdf:Description>
    


    <!-- http://purl.obolibrary.org/obo/NCBITaxon_747 -->

    <rdf:Description rdf:about="&obo;NCBITaxon_747">
        <rdfs:subClassOf>
            <owl:Class>
                <owl:unionOf rdf:parseType="Collection">
                    <owl:Restriction>
                        <owl:onProperty rdf:resource="&ont;causes"/>
                        <owl:someValuesFrom rdf:resource="&ont;bite_infection"/>
                    </owl:Restriction>
                    <owl:Restriction>
                        <owl:onProperty rdf:resource="&ont;causes"/>
                        <owl:someValuesFrom rdf:resource="&ont;cellulitis"/>
                    </owl:Restriction>
                </owl:unionOf>
            </owl:Class>
        </rdfs:subClassOf>
    </rdf:Description>
    


    <!-- http://purl.obolibrary.org/obo/NCBITaxon_766 -->

    <rdf:Description rdf:about="&obo;NCBITaxon_766">
        <rdfs:subClassOf>
            <owl:Restriction>
                <owl:onProperty rdf:resource="&ont;has_shape"/>
                <owl:allValuesFrom rdf:resource="&ont;pleomorphic"/>
            </owl:Restriction>
        </rdfs:subClassOf>
    </rdf:Description>
    


    <!-- http://purl.obolibrary.org/obo/NCBITaxon_768 -->

    <rdf:Description rdf:about="&obo;NCBITaxon_768">
        <rdfs:subClassOf>
            <owl:Restriction>
                <owl:onProperty rdf:resource="&ont;has_characteristic_stain_result"/>
                <owl:allValuesFrom rdf:resource="&ont;Gram-negative"/>
            </owl:Restriction>
        </rdfs:subClassOf>
    </rdf:Description>
    


    <!-- http://purl.obolibrary.org/obo/NCBITaxon_772 -->

    <rdf:Description rdf:about="&obo;NCBITaxon_772">
        <rdfs:subClassOf>
            <owl:Restriction>
                <owl:onProperty rdf:resource="&ont;has_characteristic_stain_result"/>
                <owl:allValuesFrom rdf:resource="&ont;Gram-negative"/>
            </owl:Restriction>
        </rdfs:subClassOf>
    </rdf:Description>
    


    <!-- http://purl.obolibrary.org/obo/NCBITaxon_773 -->

    <rdf:Description rdf:about="&obo;NCBITaxon_773">
        <rdfs:subClassOf>
            <owl:Restriction>
                <owl:onProperty rdf:resource="&ont;has_shape"/>
                <owl:allValuesFrom rdf:resource="&ont;rod"/>
            </owl:Restriction>
        </rdfs:subClassOf>
        <rdfs:subClassOf>
            <owl:Class>
                <owl:unionOf rdf:parseType="Collection">
                    <owl:Restriction>
                        <owl:onProperty rdf:resource="&ont;causes"/>
                        <owl:someValuesFrom rdf:resource="&ont;bacillary_angiomatosis"/>
                    </owl:Restriction>
                    <owl:Restriction>
                        <owl:onProperty rdf:resource="&ont;causes"/>
                        <owl:someValuesFrom rdf:resource="&ont;bacteremia"/>
                    </owl:Restriction>
                    <owl:Restriction>
                        <owl:onProperty rdf:resource="&ont;causes"/>
                        <owl:someValuesFrom rdf:resource="&ont;encephalitis"/>
                    </owl:Restriction>
                    <owl:Restriction>
                        <owl:onProperty rdf:resource="&ont;causes"/>
                        <owl:someValuesFrom rdf:resource="&ont;lymphadenitis"/>
                    </owl:Restriction>
                    <owl:Restriction>
                        <owl:onProperty rdf:resource="&ont;causes"/>
                        <owl:someValuesFrom rdf:resource="&ont;native_valve_infective_endocarditis"/>
                    </owl:Restriction>
                </owl:unionOf>
            </owl:Class>
        </rdfs:subClassOf>
    </rdf:Description>
    


    <!-- http://purl.obolibrary.org/obo/NCBITaxon_774 -->

    <rdf:Description rdf:about="&obo;NCBITaxon_774">
        <rdfs:subClassOf>
            <owl:Class>
                <owl:unionOf rdf:parseType="Collection">
                    <owl:Restriction>
                        <owl:onProperty rdf:resource="&ont;causes"/>
                        <owl:someValuesFrom rdf:resource="&ont;oroya_fever"/>
                    </owl:Restriction>
                    <owl:Restriction>
                        <owl:onProperty rdf:resource="&ont;causes"/>
                        <owl:someValuesFrom rdf:resource="&ont;verruga_peruana"/>
                    </owl:Restriction>
                </owl:unionOf>
            </owl:Class>
        </rdfs:subClassOf>
    </rdf:Description>
    


    <!-- http://purl.obolibrary.org/obo/NCBITaxon_776 -->

    <rdf:Description rdf:about="&obo;NCBITaxon_776">
        <rdfs:subClassOf>
            <owl:Class>
                <owl:intersectionOf rdf:parseType="Collection">
                    <owl:Restriction>
                        <owl:onProperty rdf:resource="&ont;has_characteristic_stain_result"/>
                        <owl:allValuesFrom rdf:resource="&ont;Gram-negative"/>
                    </owl:Restriction>
                    <owl:Restriction>
                        <owl:onProperty rdf:resource="&ont;has_shape"/>
                        <owl:allValuesFrom rdf:resource="&ont;rod"/>
                    </owl:Restriction>
                </owl:intersectionOf>
            </owl:Class>
        </rdfs:subClassOf>
    </rdf:Description>
    


    <!-- http://purl.obolibrary.org/obo/NCBITaxon_777 -->

    <rdf:Description rdf:about="&obo;NCBITaxon_777">
        <rdfs:subClassOf>
            <owl:Class>
                <owl:unionOf rdf:parseType="Collection">
                    <owl:Restriction>
                        <owl:onProperty rdf:resource="&ont;causes"/>
                        <owl:someValuesFrom rdf:resource="&ont;Q_fever"/>
                    </owl:Restriction>
                    <owl:Restriction>
                        <owl:onProperty rdf:resource="&ont;causes"/>
                        <owl:someValuesFrom rdf:resource="&ont;hepatitis"/>
                    </owl:Restriction>
                    <owl:Restriction>
                        <owl:onProperty rdf:resource="&ont;causes"/>
                        <owl:someValuesFrom rdf:resource="&ont;infective_endocarditis"/>
                    </owl:Restriction>
                    <owl:Restriction>
                        <owl:onProperty rdf:resource="&ont;causes"/>
                        <owl:someValuesFrom rdf:resource="&ont;pneumonia"/>
                    </owl:Restriction>
                </owl:unionOf>
            </owl:Class>
        </rdfs:subClassOf>
    </rdf:Description>
    


    <!-- http://purl.obolibrary.org/obo/NCBITaxon_780 -->

    <rdf:Description rdf:about="&obo;NCBITaxon_780">
        <rdfs:subClassOf>
            <owl:Class>
                <owl:unionOf rdf:parseType="Collection">
                    <owl:Restriction>
                        <owl:onProperty rdf:resource="&ont;causes"/>
                        <owl:someValuesFrom rdf:resource="&ont;acute_fever_and_maculopapular_rash"/>
                    </owl:Restriction>
                    <owl:Restriction>
                        <owl:onProperty rdf:resource="&ont;causes"/>
                        <owl:someValuesFrom rdf:resource="&ont;acute_fever_and_petechial_and_purpuric_eruptions"/>
                    </owl:Restriction>
                    <owl:Restriction>
                        <owl:onProperty rdf:resource="&ont;causes"/>
                        <owl:someValuesFrom rdf:resource="&ont;encephalitis"/>
                    </owl:Restriction>
                </owl:unionOf>
            </owl:Class>
        </rdfs:subClassOf>
        <rdfs:subClassOf>
            <owl:Restriction>
                <owl:onProperty rdf:resource="&ont;has_characteristic_stain_result"/>
                <owl:allValuesFrom rdf:resource="&ont;Gram-negative"/>
            </owl:Restriction>
        </rdfs:subClassOf>
    </rdf:Description>
    


    <!-- http://purl.obolibrary.org/obo/NCBITaxon_781 -->

    <rdf:Description rdf:about="&obo;NCBITaxon_781">
        <rdfs:subClassOf>
            <owl:Restriction>
                <owl:onProperty rdf:resource="&ont;causes"/>
                <owl:someValuesFrom rdf:resource="&ont;mediterranean_spotted_fever"/>
            </owl:Restriction>
        </rdfs:subClassOf>
    </rdf:Description>
    


    <!-- http://purl.obolibrary.org/obo/NCBITaxon_782 -->

    <rdf:Description rdf:about="&obo;NCBITaxon_782">
        <rdfs:subClassOf>
            <owl:Restriction>
                <owl:onProperty rdf:resource="&ont;causes"/>
                <owl:someValuesFrom rdf:resource="&ont;epidemic_typhus"/>
            </owl:Restriction>
        </rdfs:subClassOf>
    </rdf:Description>
    


    <!-- http://purl.obolibrary.org/obo/NCBITaxon_783 -->

    <rdf:Description rdf:about="&obo;NCBITaxon_783">
        <rdfs:subClassOf>
            <owl:Restriction>
                <owl:onProperty rdf:resource="&ont;causes"/>
                <owl:someValuesFrom rdf:resource="&ont;rocky_mountain_spotted_fever"/>
            </owl:Restriction>
        </rdfs:subClassOf>
    </rdf:Description>
    


    <!-- http://purl.obolibrary.org/obo/NCBITaxon_784 -->

    <rdf:Description rdf:about="&obo;NCBITaxon_784">
        <rdfs:subClassOf>
            <owl:Class>
                <owl:unionOf rdf:parseType="Collection">
                    <owl:Restriction>
                        <owl:onProperty rdf:resource="&ont;causes"/>
                        <owl:someValuesFrom rdf:resource="&ont;acute_fever_and_maculopapular_rash"/>
                    </owl:Restriction>
                    <owl:Restriction>
                        <owl:onProperty rdf:resource="&ont;causes"/>
                        <owl:someValuesFrom rdf:resource="&ont;scrub_typhus"/>
                    </owl:Restriction>
                </owl:unionOf>
            </owl:Class>
        </rdfs:subClassOf>
    </rdf:Description>
    


    <!-- http://purl.obolibrary.org/obo/NCBITaxon_785 -->

    <rdf:Description rdf:about="&obo;NCBITaxon_785">
        <rdfs:subClassOf>
            <owl:Restriction>
                <owl:onProperty rdf:resource="&ont;causes"/>
                <owl:someValuesFrom rdf:resource="&ont;murine_typhus"/>
            </owl:Restriction>
        </rdfs:subClassOf>
    </rdf:Description>
    


    <!-- http://purl.obolibrary.org/obo/NCBITaxon_78535 -->

    <rdf:Description rdf:about="&obo;NCBITaxon_78535">
        <rdfs:subClassOf>
            <owl:Class>
                <owl:unionOf rdf:parseType="Collection">
                    <owl:Restriction>
                        <owl:onProperty rdf:resource="&ont;causes"/>
                        <owl:someValuesFrom rdf:resource="&ont;bite_infection"/>
                    </owl:Restriction>
                    <owl:Restriction>
                        <owl:onProperty rdf:resource="&ont;causes"/>
                        <owl:someValuesFrom rdf:resource="&ont;native_valve_infective_endocarditis"/>
                    </owl:Restriction>
                    <owl:Restriction>
                        <owl:onProperty rdf:resource="&ont;causes"/>
                        <owl:someValuesFrom rdf:resource="&ont;prosthetic_valve_endocarditis"/>
                    </owl:Restriction>
                </owl:unionOf>
            </owl:Class>
        </rdfs:subClassOf>
    </rdf:Description>
    


    <!-- http://purl.obolibrary.org/obo/NCBITaxon_787 -->

    <rdf:Description rdf:about="&obo;NCBITaxon_787">
        <rdfs:subClassOf>
            <owl:Restriction>
                <owl:onProperty rdf:resource="&ont;causes"/>
                <owl:someValuesFrom rdf:resource="&ont;Queensland_tick_typhus"/>
            </owl:Restriction>
        </rdfs:subClassOf>
    </rdf:Description>
    


    <!-- http://purl.obolibrary.org/obo/NCBITaxon_813 -->

    <rdf:Description rdf:about="&obo;NCBITaxon_813">
        <rdfs:subClassOf>
            <owl:Class>
                <owl:unionOf rdf:parseType="Collection">
                    <owl:Restriction>
                        <owl:onProperty rdf:resource="&ont;causes"/>
                        <owl:someValuesFrom rdf:resource="&ont;acute_prostatitis"/>
                    </owl:Restriction>
                    <owl:Restriction>
                        <owl:onProperty rdf:resource="&ont;causes"/>
                        <owl:someValuesFrom rdf:resource="&ont;conjunctivitis"/>
                    </owl:Restriction>
                    <owl:Restriction>
                        <owl:onProperty rdf:resource="&ont;causes"/>
                        <owl:someValuesFrom rdf:resource="&ont;genital_skin_and_mucous_membrane_lesions"/>
                    </owl:Restriction>
                    <owl:Restriction>
                        <owl:onProperty rdf:resource="&ont;causes"/>
                        <owl:someValuesFrom rdf:resource="&ont;lymphogranuloma_venereum"/>
                    </owl:Restriction>
                    <owl:Restriction>
                        <owl:onProperty rdf:resource="&ont;causes"/>
                        <owl:someValuesFrom rdf:resource="&ont;non-gonococcal_urethritis"/>
                    </owl:Restriction>
                    <owl:Restriction>
                        <owl:onProperty rdf:resource="&ont;causes"/>
                        <owl:someValuesFrom rdf:resource="&ont;pelvic_abscess"/>
                    </owl:Restriction>
                    <owl:Restriction>
                        <owl:onProperty rdf:resource="&ont;causes"/>
                        <owl:someValuesFrom rdf:resource="&ont;pelvic_inflammatory_disease"/>
                    </owl:Restriction>
                    <owl:Restriction>
                        <owl:onProperty rdf:resource="&ont;causes"/>
                        <owl:someValuesFrom rdf:resource="&ont;pneumonia"/>
                    </owl:Restriction>
                    <owl:Restriction>
                        <owl:onProperty rdf:resource="&ont;causes"/>
                        <owl:someValuesFrom rdf:resource="&ont;post-partum_endometritis"/>
                    </owl:Restriction>
                    <owl:Restriction>
                        <owl:onProperty rdf:resource="&ont;causes"/>
                        <owl:someValuesFrom rdf:resource="&ont;postabortal_infection"/>
                    </owl:Restriction>
                    <owl:Restriction>
                        <owl:onProperty rdf:resource="&ont;causes"/>
                        <owl:someValuesFrom rdf:resource="&ont;proctitis"/>
                    </owl:Restriction>
                    <owl:Restriction>
                        <owl:onProperty rdf:resource="&ont;causes"/>
                        <owl:someValuesFrom rdf:resource="&ont;sexually-transmitted_epididymo-orchitis"/>
                    </owl:Restriction>
                    <owl:Restriction>
                        <owl:onProperty rdf:resource="&ont;causes"/>
                        <owl:someValuesFrom rdf:resource="&ont;urethritis"/>
                    </owl:Restriction>
                </owl:unionOf>
            </owl:Class>
        </rdfs:subClassOf>
    </rdf:Description>
    


    <!-- http://purl.obolibrary.org/obo/NCBITaxon_815 -->

    <rdf:Description rdf:about="&obo;NCBITaxon_815">
        <rdfs:subClassOf>
            <owl:Class>
                <owl:intersectionOf rdf:parseType="Collection">
                    <owl:Restriction>
                        <owl:onProperty rdf:resource="&ont;has_characteristic_stain_result"/>
                        <owl:allValuesFrom rdf:resource="&ont;Gram-negative"/>
                    </owl:Restriction>
                    <owl:Restriction>
                        <owl:onProperty rdf:resource="&ont;has_shape"/>
                        <owl:allValuesFrom rdf:resource="&ont;rod"/>
                    </owl:Restriction>
                </owl:intersectionOf>
            </owl:Class>
        </rdfs:subClassOf>
    </rdf:Description>
    


    <!-- http://purl.obolibrary.org/obo/NCBITaxon_816 -->

    <rdf:Description rdf:about="&obo;NCBITaxon_816">
        <rdfs:subClassOf>
            <owl:Restriction>
                <owl:onProperty rdf:resource="&ont;has_metabolism_preference"/>
                <owl:allValuesFrom rdf:resource="&ont;obligate_anaerobe"/>
            </owl:Restriction>
        </rdfs:subClassOf>
    </rdf:Description>
    


    <!-- http://purl.obolibrary.org/obo/NCBITaxon_817 -->

    <rdf:Description rdf:about="&obo;NCBITaxon_817">
        <rdfs:subClassOf>
            <owl:Class>
                <owl:unionOf rdf:parseType="Collection">
                    <owl:Restriction>
                        <owl:onProperty rdf:resource="&ont;causes"/>
                        <owl:someValuesFrom rdf:resource="&ont;appendicitis"/>
                    </owl:Restriction>
                    <owl:Restriction>
                        <owl:onProperty rdf:resource="&ont;causes"/>
                        <owl:someValuesFrom rdf:resource="&ont;diabetic_ulcer"/>
                    </owl:Restriction>
                    <owl:Restriction>
                        <owl:onProperty rdf:resource="&ont;causes"/>
                        <owl:someValuesFrom rdf:resource="&ont;endometritis"/>
                    </owl:Restriction>
                    <owl:Restriction>
                        <owl:onProperty rdf:resource="&ont;causes"/>
                        <owl:someValuesFrom rdf:resource="&ont;intra-abdominal_abscess"/>
                    </owl:Restriction>
                    <owl:Restriction>
                        <owl:onProperty rdf:resource="&ont;causes"/>
                        <owl:someValuesFrom rdf:resource="&ont;necrotizing_fasciitis"/>
                    </owl:Restriction>
                    <owl:Restriction>
                        <owl:onProperty rdf:resource="&ont;causes"/>
                        <owl:someValuesFrom rdf:resource="&ont;post-neurosurgery_brain_abscess"/>
                    </owl:Restriction>
                    <owl:Restriction>
                        <owl:onProperty rdf:resource="&ont;causes"/>
                        <owl:someValuesFrom rdf:resource="&ont;surgical_wound_infection"/>
                    </owl:Restriction>
                </owl:unionOf>
            </owl:Class>
        </rdfs:subClassOf>
    </rdf:Description>
    


    <!-- http://purl.obolibrary.org/obo/NCBITaxon_81852 -->

    <rdf:Description rdf:about="&obo;NCBITaxon_81852">
        <rdfs:subClassOf>
            <owl:Class>
                <owl:intersectionOf rdf:parseType="Collection">
                    <owl:Restriction>
                        <owl:onProperty rdf:resource="&ont;has_characteristic_stain_result"/>
                        <owl:allValuesFrom rdf:resource="&ont;Gram-positive"/>
                    </owl:Restriction>
                    <owl:Restriction>
                        <owl:onProperty rdf:resource="&ont;has_shape"/>
                        <owl:allValuesFrom rdf:resource="&ont;spherical"/>
                    </owl:Restriction>
                </owl:intersectionOf>
            </owl:Class>
        </rdfs:subClassOf>
    </rdf:Description>
    


    <!-- http://purl.obolibrary.org/obo/NCBITaxon_83554 -->

    <rdf:Description rdf:about="&obo;NCBITaxon_83554">
        <rdfs:subClassOf>
            <owl:Class>
                <owl:unionOf rdf:parseType="Collection">
                    <owl:Restriction>
                        <owl:onProperty rdf:resource="&ont;causes"/>
                        <owl:someValuesFrom rdf:resource="&ont;atypical_pneumonia"/>
                    </owl:Restriction>
                    <owl:Restriction>
                        <owl:onProperty rdf:resource="&ont;causes"/>
                        <owl:someValuesFrom rdf:resource="&ont;native_valve_infective_endocarditis"/>
                    </owl:Restriction>
                    <owl:Restriction>
                        <owl:onProperty rdf:resource="&ont;causes"/>
                        <owl:someValuesFrom rdf:resource="&ont;psittacosis"/>
                    </owl:Restriction>
                </owl:unionOf>
            </owl:Class>
        </rdfs:subClassOf>
    </rdf:Description>
    


    <!-- http://purl.obolibrary.org/obo/NCBITaxon_83558 -->

    <rdf:Description rdf:about="&obo;NCBITaxon_83558">
        <rdfs:subClassOf>
            <owl:Class>
                <owl:unionOf rdf:parseType="Collection">
                    <owl:Restriction>
                        <owl:onProperty rdf:resource="&ont;causes"/>
                        <owl:someValuesFrom rdf:resource="&ont;atypical_pneumonia"/>
                    </owl:Restriction>
                    <owl:Restriction>
                        <owl:onProperty rdf:resource="&ont;causes"/>
                        <owl:someValuesFrom rdf:resource="&ont;bronchitis"/>
                    </owl:Restriction>
                    <owl:Restriction>
                        <owl:onProperty rdf:resource="&ont;causes"/>
                        <owl:someValuesFrom rdf:resource="&ont;native_valve_infective_endocarditis"/>
                    </owl:Restriction>
                </owl:unionOf>
            </owl:Class>
        </rdfs:subClassOf>
    </rdf:Description>
    


    <!-- http://purl.obolibrary.org/obo/NCBITaxon_836 -->

    <rdf:Description rdf:about="&obo;NCBITaxon_836">
        <rdfs:subClassOf>
            <owl:Restriction>
                <owl:onProperty rdf:resource="&ont;has_metabolism_preference"/>
                <owl:allValuesFrom rdf:resource="&ont;obligate_anaerobe"/>
            </owl:Restriction>
        </rdfs:subClassOf>
    </rdf:Description>
    


    <!-- http://purl.obolibrary.org/obo/NCBITaxon_838 -->

    <rdf:Description rdf:about="&obo;NCBITaxon_838">
        <rdfs:subClassOf>
            <owl:Restriction>
                <owl:onProperty rdf:resource="&ont;has_metabolism_preference"/>
                <owl:allValuesFrom rdf:resource="&ont;obligate_anaerobe"/>
            </owl:Restriction>
        </rdfs:subClassOf>
        <rdfs:subClassOf>
            <owl:Class>
                <owl:unionOf rdf:parseType="Collection">
                    <owl:Restriction>
                        <owl:onProperty rdf:resource="&ont;causes"/>
                        <owl:someValuesFrom rdf:resource="&ont;bite_infection"/>
                    </owl:Restriction>
                    <owl:Restriction>
                        <owl:onProperty rdf:resource="&ont;causes"/>
                        <owl:someValuesFrom rdf:resource="&ont;deep_fascial_neck_space_infection"/>
                    </owl:Restriction>
                    <owl:Restriction>
                        <owl:onProperty rdf:resource="&ont;causes"/>
                        <owl:someValuesFrom rdf:resource="&ont;intra-abdominal_infection"/>
                    </owl:Restriction>
                    <owl:Restriction>
                        <owl:onProperty rdf:resource="&ont;causes"/>
                        <owl:someValuesFrom rdf:resource="&ont;post-partum_endometritis"/>
                    </owl:Restriction>
                    <owl:Restriction>
                        <owl:onProperty rdf:resource="&ont;causes"/>
                        <owl:someValuesFrom rdf:resource="&ont;postabortal_infection"/>
                    </owl:Restriction>
                    <owl:Restriction>
                        <owl:onProperty rdf:resource="&ont;causes"/>
                        <owl:someValuesFrom rdf:resource="&ont;sinusitis"/>
                    </owl:Restriction>
                    <owl:Restriction>
                        <owl:onProperty rdf:resource="&ont;causes"/>
                        <owl:someValuesFrom rdf:resource="&ont;surgical_wound_infection"/>
                    </owl:Restriction>
                </owl:unionOf>
            </owl:Class>
        </rdfs:subClassOf>
    </rdf:Description>
    


    <!-- http://purl.obolibrary.org/obo/NCBITaxon_84642 -->

    <rdf:Description rdf:about="&obo;NCBITaxon_84642">
        <rdfs:subClassOf>
            <owl:Restriction>
                <owl:onProperty rdf:resource="&ont;has_characteristic_stain_result"/>
                <owl:allValuesFrom rdf:resource="&ont;Gram-negative"/>
            </owl:Restriction>
        </rdfs:subClassOf>
    </rdf:Description>
    


    <!-- http://purl.obolibrary.org/obo/NCBITaxon_848 -->

    <rdf:Description rdf:about="&obo;NCBITaxon_848">
        <rdfs:subClassOf>
            <owl:Class>
                <owl:unionOf rdf:parseType="Collection">
                    <owl:Restriction>
                        <owl:onProperty rdf:resource="&ont;causes"/>
                        <owl:someValuesFrom rdf:resource="&ont;deep_fascial_neck_space_infection"/>
                    </owl:Restriction>
                    <owl:Restriction>
                        <owl:onProperty rdf:resource="&ont;causes"/>
                        <owl:someValuesFrom rdf:resource="&ont;intra-abdominal_infection"/>
                    </owl:Restriction>
                    <owl:Restriction>
                        <owl:onProperty rdf:resource="&ont;causes"/>
                        <owl:someValuesFrom rdf:resource="&ont;liver_abscess"/>
                    </owl:Restriction>
                    <owl:Restriction>
                        <owl:onProperty rdf:resource="&ont;causes"/>
                        <owl:someValuesFrom rdf:resource="&ont;periodontal_infection"/>
                    </owl:Restriction>
                    <owl:Restriction>
                        <owl:onProperty rdf:resource="&ont;causes"/>
                        <owl:someValuesFrom rdf:resource="&ont;rhinosinusitis"/>
                    </owl:Restriction>
                    <owl:Restriction>
                        <owl:onProperty rdf:resource="&ont;causes"/>
                        <owl:someValuesFrom rdf:resource="&ont;suppurative_thyroiditis"/>
                    </owl:Restriction>
                </owl:unionOf>
            </owl:Class>
        </rdfs:subClassOf>
        <obo:IAO_0000118>oral anaerobe</obo:IAO_0000118>
    </rdf:Description>
    


    <!-- http://purl.obolibrary.org/obo/NCBITaxon_85004 -->

    <rdf:Description rdf:about="&obo;NCBITaxon_85004">
        <rdfs:subClassOf rdf:resource="&obo;NCBITaxon_85003"/>
    </rdf:Description>
    


    <!-- http://purl.obolibrary.org/obo/NCBITaxon_85006 -->

    <rdf:Description rdf:about="&obo;NCBITaxon_85006">
        <rdfs:subClassOf rdf:resource="&obo;NCBITaxon_2037"/>
    </rdf:Description>
    


    <!-- http://purl.obolibrary.org/obo/NCBITaxon_85016 -->

    <rdf:Description rdf:about="&obo;NCBITaxon_85016">
        <rdfs:subClassOf rdf:resource="&obo;NCBITaxon_2037"/>
    </rdf:Description>
    


    <!-- http://purl.obolibrary.org/obo/NCBITaxon_85698 -->

    <rdf:Description rdf:about="&obo;NCBITaxon_85698">
        <rdfs:subClassOf>
            <owl:Class>
                <owl:unionOf rdf:parseType="Collection">
                    <owl:Restriction>
                        <owl:onProperty rdf:resource="&ont;causes"/>
                        <owl:someValuesFrom rdf:resource="&ont;intra-abdominal_infection"/>
                    </owl:Restriction>
                    <owl:Restriction>
                        <owl:onProperty rdf:resource="&ont;causes"/>
                        <owl:someValuesFrom rdf:resource="&ont;intravascular_catheter_line_infection"/>
                    </owl:Restriction>
                    <owl:Restriction>
                        <owl:onProperty rdf:resource="&ont;causes"/>
                        <owl:someValuesFrom rdf:resource="&ont;pneumonia_in_the_immunocompromised_host"/>
                    </owl:Restriction>
                </owl:unionOf>
            </owl:Class>
        </rdfs:subClassOf>
    </rdf:Description>
    


    <!-- http://purl.obolibrary.org/obo/NCBITaxon_859 -->

    <rdf:Description rdf:about="&obo;NCBITaxon_859">
        <rdfs:subClassOf>
            <owl:Class>
                <owl:unionOf rdf:parseType="Collection">
                    <owl:Restriction>
                        <owl:onProperty rdf:resource="&ont;causes"/>
                        <owl:someValuesFrom rdf:resource="&ont;liver_abscess"/>
                    </owl:Restriction>
                    <owl:Restriction>
                        <owl:onProperty rdf:resource="&ont;causes"/>
                        <owl:someValuesFrom rdf:resource="&ont;pharyngitis"/>
                    </owl:Restriction>
                </owl:unionOf>
            </owl:Class>
        </rdfs:subClassOf>
    </rdf:Description>
    


    <!-- http://purl.obolibrary.org/obo/NCBITaxon_87882 -->

    <rdf:Description rdf:about="&obo;NCBITaxon_87882">
        <rdfs:subClassOf>
            <owl:Class>
                <owl:unionOf rdf:parseType="Collection">
                    <owl:Restriction>
                        <owl:onProperty rdf:resource="&ont;causes"/>
                        <owl:someValuesFrom rdf:resource="&ont;acute_infective_exacerbation_of_bronchiectasis"/>
                    </owl:Restriction>
                    <owl:Restriction>
                        <owl:onProperty rdf:resource="&ont;causes"/>
                        <owl:someValuesFrom rdf:resource="&ont;bronchitis"/>
                    </owl:Restriction>
                    <owl:Restriction>
                        <owl:onProperty rdf:resource="&ont;causes"/>
                        <owl:someValuesFrom rdf:resource="&ont;lung_abscess"/>
                    </owl:Restriction>
                    <owl:Restriction>
                        <owl:onProperty rdf:resource="&ont;causes"/>
                        <owl:someValuesFrom rdf:resource="&ont;nosocomial_pneumonia"/>
                    </owl:Restriction>
                    <owl:Restriction>
                        <owl:onProperty rdf:resource="&ont;causes"/>
                        <owl:someValuesFrom rdf:resource="&ont;pneumonia_in_the_immunocompromised_host"/>
                    </owl:Restriction>
                    <owl:Restriction>
                        <owl:onProperty rdf:resource="&ont;causes"/>
                        <owl:someValuesFrom rdf:resource="&ont;ventilator-associated_pneumonia"/>
                    </owl:Restriction>
                </owl:unionOf>
            </owl:Class>
        </rdfs:subClassOf>
    </rdf:Description>
    


    <!-- http://purl.obolibrary.org/obo/NCBITaxon_90370 -->

    <rdf:Description rdf:about="&obo;NCBITaxon_90370">
        <rdfs:subClassOf>
            <owl:Class>
                <owl:unionOf rdf:parseType="Collection">
                    <owl:Restriction>
                        <owl:onProperty rdf:resource="&ont;causes"/>
                        <owl:someValuesFrom rdf:resource="&ont;cholangitis"/>
                    </owl:Restriction>
                    <owl:Restriction>
                        <owl:onProperty rdf:resource="&ont;causes"/>
                        <owl:someValuesFrom rdf:resource="&ont;cholecystitis"/>
                    </owl:Restriction>
                    <owl:Restriction>
                        <owl:onProperty rdf:resource="&ont;causes"/>
                        <owl:someValuesFrom rdf:resource="&ont;enteric_fever"/>
                    </owl:Restriction>
                </owl:unionOf>
            </owl:Class>
        </rdfs:subClassOf>
    </rdf:Description>
    


    <!-- http://purl.obolibrary.org/obo/NCBITaxon_90371 -->

    <rdf:Description rdf:about="&obo;NCBITaxon_90371">
        <obo:IAO_0000118>non-typhoidal salmonella</obo:IAO_0000118>
    </rdf:Description>
    


    <!-- http://purl.obolibrary.org/obo/NCBITaxon_90964 -->

    <rdf:Description rdf:about="&obo;NCBITaxon_90964">
        <rdfs:subClassOf>
            <owl:Class>
                <owl:intersectionOf rdf:parseType="Collection">
                    <owl:Restriction>
                        <owl:onProperty rdf:resource="&ont;has_characteristic_stain_result"/>
                        <owl:allValuesFrom rdf:resource="&ont;Gram-positive"/>
                    </owl:Restriction>
                    <owl:Restriction>
                        <owl:onProperty rdf:resource="&ont;has_shape"/>
                        <owl:allValuesFrom rdf:resource="&ont;spherical"/>
                    </owl:Restriction>
                </owl:intersectionOf>
            </owl:Class>
        </rdfs:subClassOf>
    </rdf:Description>
    


    <!-- http://purl.obolibrary.org/obo/NCBITaxon_909932 -->

    <rdf:Description rdf:about="&obo;NCBITaxon_909932">
        <rdfs:subClassOf rdf:resource="&obo;NCBITaxon_1239"/>
    </rdf:Description>
    


    <!-- http://purl.obolibrary.org/obo/NCBITaxon_943 -->

    <rdf:Description rdf:about="&obo;NCBITaxon_943">
        <rdfs:subClassOf>
            <owl:Restriction>
                <owl:onProperty rdf:resource="&ont;has_characteristic_stain_result"/>
                <owl:allValuesFrom rdf:resource="&ont;Gram-negative"/>
            </owl:Restriction>
        </rdfs:subClassOf>
        <rdfs:subClassOf>
            <owl:Class>
                <owl:unionOf rdf:parseType="Collection">
                    <owl:Restriction>
                        <owl:onProperty rdf:resource="&ont;causes"/>
                        <owl:someValuesFrom rdf:resource="&ont;acute_fever_and_maculopapular_rash"/>
                    </owl:Restriction>
                    <owl:Restriction>
                        <owl:onProperty rdf:resource="&ont;causes"/>
                        <owl:someValuesFrom rdf:resource="&ont;ehrlichiosis"/>
                    </owl:Restriction>
                    <owl:Restriction>
                        <owl:onProperty rdf:resource="&ont;causes"/>
                        <owl:someValuesFrom rdf:resource="&ont;primary_infection_of_leukocytes"/>
                    </owl:Restriction>
                </owl:unionOf>
            </owl:Class>
        </rdfs:subClassOf>
    </rdf:Description>
    


    <!-- http://purl.obolibrary.org/obo/NCBITaxon_948 -->

    <rdf:Description rdf:about="&obo;NCBITaxon_948">
        <oboInOwl:hasExactSynonym>ehrlichia phagocytophila</oboInOwl:hasExactSynonym>
    </rdf:Description>
    


    <!-- http://purl.obolibrary.org/obo/OGMS_0000045 -->

    <owl:Class rdf:about="&obo;OGMS_0000045"/>
    


    <!-- http://purl.org/obo/owl/CARO#CARO_0000000 -->

    <owl:Class rdf:about="&CARO;CARO_0000000"/>
    


    <!-- http://purl.org/obo/owl/UBERON#UBERON_0000178 -->

    <owl:Class rdf:about="&UBERON;UBERON_0000178"/>
    


    <!-- http://www.co-ode.org/ontologies/ont.owl#&#39;Aeromonas_caviae&#39; -->

    <owl:Class rdf:about="&ont;&#39;Aeromonas_caviae&#39;">
        <rdfs:subClassOf rdf:resource="&obo;NCBITaxon_642"/>
    </owl:Class>
    


    <!-- http://www.co-ode.org/ontologies/ont.owl#&#39;Bacteroides_bivus&#39; -->

    <owl:Class rdf:about="&ont;&#39;Bacteroides_bivus&#39;">
        <rdfs:subClassOf rdf:resource="&obo;NCBITaxon_816"/>
        <rdfs:subClassOf>
            <owl:Restriction>
                <owl:onProperty rdf:resource="&ont;causes"/>
                <owl:someValuesFrom rdf:resource="&ont;endometritis"/>
            </owl:Restriction>
        </rdfs:subClassOf>
    </owl:Class>
    


    <!-- http://www.co-ode.org/ontologies/ont.owl#&#39;Borrelia_lonestari&#39; -->

    <owl:Class rdf:about="&ont;&#39;Borrelia_lonestari&#39;">
        <rdfs:subClassOf rdf:resource="&obo;NCBITaxon_138"/>
    </owl:Class>
    


    <!-- http://www.co-ode.org/ontologies/ont.owl#&#39;Borrelia_mazzottii&#39; -->

    <owl:Class rdf:about="&ont;&#39;Borrelia_mazzottii&#39;">
        <rdfs:subClassOf rdf:resource="&obo;NCBITaxon_138"/>
    </owl:Class>
    


    <!-- http://www.co-ode.org/ontologies/ont.owl#&#39;Borrelia_valaisiana&#39; -->

    <owl:Class rdf:about="&ont;&#39;Borrelia_valaisiana&#39;">
        <rdfs:subClassOf rdf:resource="&obo;NCBITaxon_138"/>
    </owl:Class>
    


    <!-- http://www.co-ode.org/ontologies/ont.owl#&#39;Burkholderia_mallei&#39; -->

    <owl:Class rdf:about="&ont;&#39;Burkholderia_mallei&#39;">
        <rdfs:subClassOf rdf:resource="&obo;NCBITaxon_28450"/>
    </owl:Class>
    


    <!-- http://www.co-ode.org/ontologies/ont.owl#&#39;Burkholderis_gladioli&#39; -->

    <owl:Class rdf:about="&ont;&#39;Burkholderis_gladioli&#39;">
        <rdfs:subClassOf rdf:resource="&obo;NCBITaxon_32008"/>
    </owl:Class>
    


    <!-- http://www.co-ode.org/ontologies/ont.owl#&#39;Chryseobacterium_mengosepticum&#39; -->

    <owl:Class rdf:about="&ont;&#39;Chryseobacterium_mengosepticum&#39;">
        <rdfs:subClassOf rdf:resource="&obo;NCBITaxon_59732"/>
        <rdfs:subClassOf>
            <owl:Class>
                <owl:unionOf rdf:parseType="Collection">
                    <owl:Restriction>
                        <owl:onProperty rdf:resource="&ont;causes"/>
                        <owl:someValuesFrom rdf:resource="&ont;meningitis"/>
                    </owl:Restriction>
                    <owl:Restriction>
                        <owl:onProperty rdf:resource="&ont;causes"/>
                        <owl:someValuesFrom rdf:resource="&ont;neonatal_sepsis"/>
                    </owl:Restriction>
                    <owl:Restriction>
                        <owl:onProperty rdf:resource="&ont;causes"/>
                        <owl:someValuesFrom rdf:resource="&ont;opportunitistic_infection"/>
                    </owl:Restriction>
                </owl:unionOf>
            </owl:Class>
        </rdfs:subClassOf>
    </owl:Class>
    


    <!-- http://www.co-ode.org/ontologies/ont.owl#&#39;Clostridium_difficle&#39; -->

    <owl:Class rdf:about="&ont;&#39;Clostridium_difficle&#39;">
        <rdfs:subClassOf rdf:resource="&obo;NCBITaxon_1485"/>
        <rdfs:subClassOf>
            <owl:Class>
                <owl:unionOf rdf:parseType="Collection">
                    <owl:Restriction>
                        <owl:onProperty rdf:resource="&ont;causes"/>
                        <owl:someValuesFrom rdf:resource="&ont;antibiotic-associated_colitis"/>
                    </owl:Restriction>
                    <owl:Restriction>
                        <owl:onProperty rdf:resource="&ont;causes"/>
                        <owl:someValuesFrom rdf:resource="&ont;noninflammatory_diarrhea"/>
                    </owl:Restriction>
                    <owl:Restriction>
                        <owl:onProperty rdf:resource="&ont;causes"/>
                        <owl:someValuesFrom rdf:resource="&ont;pseudomembranous_colitis"/>
                    </owl:Restriction>
                    <owl:Restriction>
                        <owl:onProperty rdf:resource="&ont;causes"/>
                        <owl:someValuesFrom rdf:resource="&ont;toxic_megacolon"/>
                    </owl:Restriction>
                </owl:unionOf>
            </owl:Class>
        </rdfs:subClassOf>
    </owl:Class>
    


    <!-- http://www.co-ode.org/ontologies/ont.owl#&#39;Clostridium_sordellii&#39; -->

    <owl:Class rdf:about="&ont;&#39;Clostridium_sordellii&#39;">
        <rdfs:subClassOf rdf:resource="&obo;NCBITaxon_1485"/>
        <rdfs:subClassOf>
            <owl:Class>
                <owl:unionOf rdf:parseType="Collection">
                    <owl:Restriction>
                        <owl:onProperty rdf:resource="&ont;causes"/>
                        <owl:someValuesFrom rdf:resource="&ont;endometritis"/>
                    </owl:Restriction>
                    <owl:Restriction>
                        <owl:onProperty rdf:resource="&ont;causes"/>
                        <owl:someValuesFrom rdf:resource="&ont;necrotizing_fasciitis"/>
                    </owl:Restriction>
                    <owl:Restriction>
                        <owl:onProperty rdf:resource="&ont;causes"/>
                        <owl:someValuesFrom rdf:resource="&ont;postabortal_infection"/>
                    </owl:Restriction>
                </owl:unionOf>
            </owl:Class>
        </rdfs:subClassOf>
    </owl:Class>
    


    <!-- http://www.co-ode.org/ontologies/ont.owl#&#39;Clostridum_novyi&#39; -->

    <owl:Class rdf:about="&ont;&#39;Clostridum_novyi&#39;">
        <rdfs:subClassOf rdf:resource="&obo;NCBITaxon_1485"/>
        <rdfs:subClassOf>
            <owl:Restriction>
                <owl:onProperty rdf:resource="&ont;causes"/>
                <owl:someValuesFrom rdf:resource="&ont;necrotizing_fasciitis"/>
            </owl:Restriction>
        </rdfs:subClassOf>
    </owl:Class>
    


    <!-- http://www.co-ode.org/ontologies/ont.owl#&#39;Ehrlichia_equi&#39; -->

    <owl:Class rdf:about="&ont;&#39;Ehrlichia_equi&#39;">
        <rdfs:subClassOf rdf:resource="&obo;NCBITaxon_106178"/>
    </owl:Class>
    


    <!-- http://www.co-ode.org/ontologies/ont.owl#&#39;Enterobacter_cancerogenus&#39; -->

    <owl:Class rdf:about="&ont;&#39;Enterobacter_cancerogenus&#39;">
        <rdfs:subClassOf rdf:resource="&obo;NCBITaxon_547"/>
    </owl:Class>
    


    <!-- http://www.co-ode.org/ontologies/ont.owl#&#39;Haemophilus_parainfluenzae&#39; -->

    <owl:Class rdf:about="&ont;&#39;Haemophilus_parainfluenzae&#39;">
        <rdfs:subClassOf rdf:resource="&obo;NCBITaxon_724"/>
        <rdfs:subClassOf>
            <owl:Restriction>
                <owl:onProperty rdf:resource="&ont;causes"/>
                <owl:someValuesFrom rdf:resource="&ont;infective_endocarditis"/>
            </owl:Restriction>
        </rdfs:subClassOf>
    </owl:Class>
    


    <!-- http://www.co-ode.org/ontologies/ont.owl#&#39;Lactobacillus_bulgaricus&#39; -->

    <owl:Class rdf:about="&ont;&#39;Lactobacillus_bulgaricus&#39;">
        <rdfs:subClassOf rdf:resource="&obo;NCBITaxon_1578"/>
    </owl:Class>
    


    <!-- http://www.co-ode.org/ontologies/ont.owl#&#39;Methicillin_resistant_Staphylococcus_aureus&#39; -->

    <owl:Class rdf:about="&ont;&#39;Methicillin_resistant_Staphylococcus_aureus&#39;">
        <rdfs:subClassOf rdf:resource="&obo;NCBITaxon_1280"/>
    </owl:Class>
    


    <!-- http://www.co-ode.org/ontologies/ont.owl#&#39;Neisseria_elongata_subspecies_nitroreducens&#39; -->

    <owl:Class rdf:about="&ont;&#39;Neisseria_elongata_subspecies_nitroreducens&#39;">
        <rdfs:subClassOf rdf:resource="&obo;NCBITaxon_482"/>
        <rdfs:subClassOf>
            <owl:Restriction>
                <owl:onProperty rdf:resource="&ont;causes"/>
                <owl:someValuesFrom rdf:resource="&ont;infective_endocarditis"/>
            </owl:Restriction>
        </rdfs:subClassOf>
    </owl:Class>
    


    <!-- http://www.co-ode.org/ontologies/ont.owl#&#39;Nocardia_brasiliensis&#39; -->

    <owl:Class rdf:about="&ont;&#39;Nocardia_brasiliensis&#39;">
        <rdfs:subClassOf rdf:resource="&obo;NCBITaxon_1817"/>
    </owl:Class>
    


    <!-- http://www.co-ode.org/ontologies/ont.owl#&#39;Nocardia_farcinica&#39; -->

    <owl:Class rdf:about="&ont;&#39;Nocardia_farcinica&#39;">
        <rdfs:subClassOf rdf:resource="&obo;NCBITaxon_1817"/>
    </owl:Class>
    


    <!-- http://www.co-ode.org/ontologies/ont.owl#&#39;Pasteurella_canis&#39; -->

    <owl:Class rdf:about="&ont;&#39;Pasteurella_canis&#39;">
        <rdfs:subClassOf rdf:resource="&obo;NCBITaxon_745"/>
        <rdfs:subClassOf>
            <owl:Class>
                <owl:unionOf rdf:parseType="Collection">
                    <owl:Restriction>
                        <owl:onProperty rdf:resource="&ont;causes"/>
                        <owl:someValuesFrom rdf:resource="&ont;bite_infection"/>
                    </owl:Restriction>
                    <owl:Restriction>
                        <owl:onProperty rdf:resource="&ont;causes"/>
                        <owl:someValuesFrom rdf:resource="&ont;cellulitis"/>
                    </owl:Restriction>
                </owl:unionOf>
            </owl:Class>
        </rdfs:subClassOf>
    </owl:Class>
    


    <!-- http://www.co-ode.org/ontologies/ont.owl#&#39;Porphyromonas_gingivalis&#39; -->

    <owl:Class rdf:about="&ont;&#39;Porphyromonas_gingivalis&#39;">
        <rdfs:subClassOf rdf:resource="&obo;NCBITaxon_836"/>
        <rdfs:subClassOf>
            <owl:Restriction>
                <owl:onProperty rdf:resource="&ont;causes"/>
                <owl:someValuesFrom rdf:resource="&ont;periodontal_infection"/>
            </owl:Restriction>
        </rdfs:subClassOf>
    </owl:Class>
    


    <!-- http://www.co-ode.org/ontologies/ont.owl#&#39;Pseudomonas_paucimobilis&#39; -->

    <owl:Class rdf:about="&ont;&#39;Pseudomonas_paucimobilis&#39;">
        <rdfs:subClassOf rdf:resource="&obo;NCBITaxon_286"/>
    </owl:Class>
    


    <!-- http://www.co-ode.org/ontologies/ont.owl#&#39;Salmonella_agona&#39; -->

    <owl:Class rdf:about="&ont;&#39;Salmonella_agona&#39;">
        <rdfs:subClassOf rdf:resource="&obo;NCBITaxon_590"/>
    </owl:Class>
    


    <!-- http://www.co-ode.org/ontologies/ont.owl#&#39;Salmonella_marina&#39; -->

    <owl:Class rdf:about="&ont;&#39;Salmonella_marina&#39;">
        <rdfs:subClassOf rdf:resource="&obo;NCBITaxon_590"/>
    </owl:Class>
    


    <!-- http://www.co-ode.org/ontologies/ont.owl#&#39;Staphylococcus_intermedius&#39; -->

    <owl:Class rdf:about="&ont;&#39;Staphylococcus_intermedius&#39;">
        <rdfs:subClassOf rdf:resource="&obo;NCBITaxon_1279"/>
        <obo:IAO_0000118>coagulase-negative staphylococci</obo:IAO_0000118>
    </owl:Class>
    


    <!-- http://www.co-ode.org/ontologies/ont.owl#&#39;Streptococcus_bovis&#39; -->

    <owl:Class rdf:about="&ont;&#39;Streptococcus_bovis&#39;">
        <rdfs:subClassOf rdf:resource="&obo;NCBITaxon_1301"/>
        <rdfs:subClassOf>
            <owl:Restriction>
                <owl:onProperty rdf:resource="&ont;causes"/>
                <owl:someValuesFrom rdf:resource="&ont;native_valve_infective_endocarditis"/>
            </owl:Restriction>
        </rdfs:subClassOf>
        <oboInOwl:hasBroadSynonym>Group D Streptococci</oboInOwl:hasBroadSynonym>
    </owl:Class>
    


    <!-- http://www.co-ode.org/ontologies/ont.owl#&#39;Treponema_pallidum_subsp._carateum&#39; -->

    <owl:Class rdf:about="&ont;&#39;Treponema_pallidum_subsp._carateum&#39;">
        <rdfs:subClassOf rdf:resource="&obo;NCBITaxon_160"/>
        <rdfs:subClassOf>
            <owl:Restriction>
                <owl:onProperty rdf:resource="&ont;causes"/>
                <owl:someValuesFrom rdf:resource="&ont;pinta"/>
            </owl:Restriction>
        </rdfs:subClassOf>
    </owl:Class>
    


    <!-- http://www.co-ode.org/ontologies/ont.owl#&#39;Treponema_pallidum_subsp._endemicum&#39; -->

    <owl:Class rdf:about="&ont;&#39;Treponema_pallidum_subsp._endemicum&#39;">
        <rdfs:subClassOf rdf:resource="&obo;NCBITaxon_160"/>
    </owl:Class>
    


    <!-- http://www.co-ode.org/ontologies/ont.owl#&#39;Vancomycin_resistant_Enterococcus_faecalis&#39; -->

    <owl:Class rdf:about="&ont;&#39;Vancomycin_resistant_Enterococcus_faecalis&#39;">
        <rdfs:subClassOf rdf:resource="&obo;NCBITaxon_1351"/>
    </owl:Class>
    


    <!-- http://www.co-ode.org/ontologies/ont.owl#&#39;Vancomycin_resistant_Enterococcus_faecium&#39; -->

    <owl:Class rdf:about="&ont;&#39;Vancomycin_resistant_Enterococcus_faecium&#39;">
        <rdfs:subClassOf rdf:resource="&obo;NCBITaxon_1352"/>
    </owl:Class>
    


    <!-- http://www.co-ode.org/ontologies/ont.owl#&#39;Vibrio_parahemolyticus&#39; -->

    <owl:Class rdf:about="&ont;&#39;Vibrio_parahemolyticus&#39;">
        <rdfs:subClassOf rdf:resource="&obo;NCBITaxon_662"/>
        <rdfs:subClassOf>
            <owl:Class>
                <owl:unionOf rdf:parseType="Collection">
                    <owl:Restriction>
                        <owl:onProperty rdf:resource="&ont;causes"/>
                        <owl:someValuesFrom rdf:resource="&ont;noninflammatory_diarrhea"/>
                    </owl:Restriction>
                    <owl:Restriction>
                        <owl:onProperty rdf:resource="&ont;causes"/>
                        <owl:someValuesFrom rdf:resource="&ont;skin_and_soft_tissue_infection"/>
                    </owl:Restriction>
                </owl:unionOf>
            </owl:Class>
        </rdfs:subClassOf>
    </owl:Class>
    


    <!-- http://www.co-ode.org/ontologies/ont.owl#&#39;Yersinia_enterocolitica&#39; -->

    <owl:Class rdf:about="&ont;&#39;Yersinia_enterocolitica&#39;">
        <rdfs:subClassOf rdf:resource="&obo;NCBITaxon_629"/>
        <rdfs:subClassOf>
            <owl:Restriction>
                <owl:onProperty rdf:resource="&ont;causes"/>
                <owl:someValuesFrom rdf:resource="&ont;pharyngitis"/>
            </owl:Restriction>
        </rdfs:subClassOf>
    </owl:Class>
    


    <!-- http://www.co-ode.org/ontologies/ont.owl#&#39;infectious_disease_of_cardiovascular_system&#39; -->

    <owl:Class rdf:about="&ont;&#39;infectious_disease_of_cardiovascular_system&#39;">
        <rdfs:subClassOf rdf:resource="&obo;IDO_0000436"/>
    </owl:Class>
    


    <!-- http://www.co-ode.org/ontologies/ont.owl#&#39;infectious_disease_of_gastrointestinal_tract&#39; -->

    <owl:Class rdf:about="&ont;&#39;infectious_disease_of_gastrointestinal_tract&#39;">
        <rdfs:subClassOf rdf:resource="&obo;IDO_0000436"/>
    </owl:Class>
    


    <!-- http://www.co-ode.org/ontologies/ont.owl#&#39;infectious_disease_of_nervous_system&#39; -->

    <owl:Class rdf:about="&ont;&#39;infectious_disease_of_nervous_system&#39;">
        <rdfs:subClassOf rdf:resource="&obo;IDO_0000436"/>
    </owl:Class>
    


    <!-- http://www.co-ode.org/ontologies/ont.owl#&#39;infectious_disease_of_respiratory_tract&#39; -->

    <owl:Class rdf:about="&ont;&#39;infectious_disease_of_respiratory_tract&#39;">
        <rdfs:subClassOf rdf:resource="&obo;IDO_0000436"/>
    </owl:Class>
    


    <!-- http://www.co-ode.org/ontologies/ont.owl#&#39;infectious_disease_of_the_ear&#39; -->

    <owl:Class rdf:about="&ont;&#39;infectious_disease_of_the_ear&#39;">
        <rdfs:subClassOf rdf:resource="&obo;IDO_0000436"/>
    </owl:Class>
    


    <!-- http://www.co-ode.org/ontologies/ont.owl#&#39;infectious_disease_of_the_eye&#39; -->

    <owl:Class rdf:about="&ont;&#39;infectious_disease_of_the_eye&#39;">
        <rdfs:subClassOf rdf:resource="&obo;IDO_0000436"/>
    </owl:Class>
    


    <!-- http://www.co-ode.org/ontologies/ont.owl#&#39;infectious_disease_of_the_muskuloskeletal_system&#39; -->

    <owl:Class rdf:about="&ont;&#39;infectious_disease_of_the_muskuloskeletal_system&#39;">
        <rdfs:subClassOf rdf:resource="&obo;IDO_0000436"/>
    </owl:Class>
    


    <!-- http://www.co-ode.org/ontologies/ont.owl#&#39;infectious_disease_of_the_skin_and_surrounding_soft_tissue&#39; -->

    <owl:Class rdf:about="&ont;&#39;infectious_disease_of_the_skin_and_surrounding_soft_tissue&#39;">
        <rdfs:subClassOf rdf:resource="&obo;IDO_0000436"/>
    </owl:Class>
    


    <!-- http://www.co-ode.org/ontologies/ont.owl#&#39;infectious_disease_of_urogenital_tract&#39; -->

    <owl:Class rdf:about="&ont;&#39;infectious_disease_of_urogenital_tract&#39;">
        <rdfs:subClassOf rdf:resource="&obo;IDO_0000436"/>
    </owl:Class>
    


    <!-- http://www.co-ode.org/ontologies/ont.owl#African_tick_typhus -->

    <owl:Class rdf:about="&ont;African_tick_typhus">
        <rdfs:subClassOf rdf:resource="&obo;IDO_0000586"/>
        <oboInOwl:hasRelatedSynonym>African tick bite fever</oboInOwl:hasRelatedSynonym>
        <dc:identifier>UMLS CUI C1320317</dc:identifier>
    </owl:Class>
    


    <!-- http://www.co-ode.org/ontologies/ont.owl#Gram-negative -->

    <owl:Class rdf:about="&ont;Gram-negative">
        <rdfs:subClassOf rdf:resource="&ont;Gram_stain"/>
        <owl:disjointWith rdf:resource="&ont;Gram-positive"/>
    </owl:Class>
    


    <!-- http://www.co-ode.org/ontologies/ont.owl#Gram-positive -->

    <owl:Class rdf:about="&ont;Gram-positive">
        <rdfs:subClassOf rdf:resource="&ont;Gram_stain"/>
    </owl:Class>
    


    <!-- http://www.co-ode.org/ontologies/ont.owl#Gram_stain -->

    <owl:Class rdf:about="&ont;Gram_stain">
        <rdfs:subClassOf rdf:resource="&ont;bacterial_stain"/>
        <owl:disjointWith rdf:resource="&ont;acid_fast_stain"/>
    </owl:Class>
    


    <!-- http://www.co-ode.org/ontologies/ont.owl#Lyme_arthritis -->

    <owl:Class rdf:about="&ont;Lyme_arthritis">
        <rdfs:subClassOf rdf:resource="&ont;Lyme_disease"/>
        <dc:identifier>UMLS CUI C0242381</dc:identifier>
    </owl:Class>
    


    <!-- http://www.co-ode.org/ontologies/ont.owl#Lyme_carditis -->

    <owl:Class rdf:about="&ont;Lyme_carditis">
        <rdfs:subClassOf rdf:resource="&ont;Lyme_disease"/>
        <dc:identifier>UMLS CUI C0275778</dc:identifier>
    </owl:Class>
    


    <!-- http://www.co-ode.org/ontologies/ont.owl#Lyme_disease -->

    <owl:Class rdf:about="&ont;Lyme_disease">
        <rdfs:subClassOf rdf:resource="&obo;IDO_0000586"/>
        <dc:identifier>UMLS CUI C0024198</dc:identifier>
    </owl:Class>
    


    <!-- http://www.co-ode.org/ontologies/ont.owl#Lyme_encephalomyelitis -->

    <owl:Class rdf:about="&ont;Lyme_encephalomyelitis">
        <rdfs:subClassOf rdf:resource="&ont;lyme_disease_of_central_nervous_system"/>
        <dc:identifier>UMLS CUI C0338394</dc:identifier>
    </owl:Class>
    


    <!-- http://www.co-ode.org/ontologies/ont.owl#Lyme_encephalopathy -->

    <owl:Class rdf:about="&ont;Lyme_encephalopathy">
        <rdfs:subClassOf rdf:resource="&ont;lyme_disease_of_central_nervous_system"/>
        <dc:identifier>UMLS CUI C0752234</dc:identifier>
    </owl:Class>
    


    <!-- http://www.co-ode.org/ontologies/ont.owl#Muscle_abscess_originating_from_contiguous_foci -->

    <owl:Class rdf:about="&ont;Muscle_abscess_originating_from_contiguous_foci">
        <rdfs:subClassOf rdf:resource="&ont;muscle_abscess"/>
        <owl:disjointWith rdf:resource="&ont;Primary_muscle_abscess"/>
    </owl:Class>
    


    <!-- http://www.co-ode.org/ontologies/ont.owl#Peptostreptococcus -->

    <owl:Class rdf:about="&ont;Peptostreptococcus">
        <rdfs:subClassOf rdf:resource="&obo;NCBITaxon_186804"/>
        <rdfs:subClassOf>
            <owl:Restriction>
                <owl:onProperty rdf:resource="&ont;causes"/>
                <owl:someValuesFrom rdf:resource="&ont;periodontal_infection"/>
            </owl:Restriction>
        </rdfs:subClassOf>
        <obo:IAO_0000118>oral anaerobe</obo:IAO_0000118>
    </owl:Class>
    


    <!-- http://www.co-ode.org/ontologies/ont.owl#Primary_lung_abscess -->

    <owl:Class rdf:about="&ont;Primary_lung_abscess">
        <rdfs:subClassOf rdf:resource="&ont;lung_abscess"/>
        <owl:disjointWith rdf:resource="&ont;Secondary_lung_abscess"/>
    </owl:Class>
    


    <!-- http://www.co-ode.org/ontologies/ont.owl#Primary_muscle_abscess -->

    <owl:Class rdf:about="&ont;Primary_muscle_abscess">
        <rdfs:subClassOf rdf:resource="&ont;muscle_abscess"/>
    </owl:Class>
    


    <!-- http://www.co-ode.org/ontologies/ont.owl#Q_fever -->

    <owl:Class rdf:about="&ont;Q_fever">
        <rdfs:subClassOf rdf:resource="&obo;IDO_0000586"/>
        <dc:identifier>UMLS CUI C0034362</dc:identifier>
    </owl:Class>
    


    <!-- http://www.co-ode.org/ontologies/ont.owl#Queensland_tick_typhus -->

    <owl:Class rdf:about="&ont;Queensland_tick_typhus">
        <rdfs:subClassOf rdf:resource="&ont;typhus"/>
        <dc:identifier>UMLS CUI C2979888</dc:identifier>
    </owl:Class>
    


    <!-- http://www.co-ode.org/ontologies/ont.owl#Ralstoniaceae -->

    <owl:Class rdf:about="&ont;Ralstoniaceae">
        <rdfs:subClassOf rdf:resource="&obo;NCBITaxon_80840"/>
    </owl:Class>
    


    <!-- http://www.co-ode.org/ontologies/ont.owl#Secondary_lung_abscess -->

    <owl:Class rdf:about="&ont;Secondary_lung_abscess">
        <rdfs:subClassOf rdf:resource="&ont;lung_abscess"/>
    </owl:Class>
    


    <!-- http://www.co-ode.org/ontologies/ont.owl#UMLS_CUI -->

    <owl:Class rdf:about="&ont;UMLS_CUI">
        <rdfs:subClassOf rdf:resource="&obo;IAO_0000102"/>
    </owl:Class>
    


    <!-- http://www.co-ode.org/ontologies/ont.owl#Whipple&#39;s_disease -->

    <owl:Class rdf:about="&ont;Whipple&#39;s_disease">
        <rdfs:subClassOf rdf:resource="&obo;IDO_0000586"/>
        <dc:identifier>UMLS CUI C0023788</dc:identifier>
    </owl:Class>
    


    <!-- http://www.co-ode.org/ontologies/ont.owl#abscess -->

    <owl:Class rdf:about="&ont;abscess">
        <rdfs:subClassOf rdf:resource="&obo;OGMS_0000045"/>
        <dc:identifier>UMLS CUI C0000833	
  </dc:identifier>
    </owl:Class>
    


    <!-- http://www.co-ode.org/ontologies/ont.owl#acalculous_cholecystitis -->

    <owl:Class rdf:about="&ont;acalculous_cholecystitis">
        <rdfs:subClassOf rdf:resource="&ont;cholecystitis"/>
        <rdfs:subClassOf>
            <owl:Restriction>
                <owl:onProperty rdf:resource="&obo;IDO_0000664"/>
                <owl:someValuesFrom>
                    <owl:Class>
                        <owl:intersectionOf rdf:parseType="Collection">
                            <rdf:Description rdf:about="&ont;intra-abdominal_and_gastrointestinal_infection"/>
                            <owl:Restriction>
                                <owl:onProperty rdf:resource="&ro;located_in"/>
                                <owl:someValuesFrom rdf:resource="&obo;FMA_7202"/>
                            </owl:Restriction>
                        </owl:intersectionOf>
                    </owl:Class>
                </owl:someValuesFrom>
            </owl:Restriction>
        </rdfs:subClassOf>
        <owl:disjointWith rdf:resource="&ont;antibiotic-associated_colitis"/>
        <dc:identifier>UMLS CUI C0267841</dc:identifier>
        <dc:identifier>SNOMED CT 19968009</dc:identifier>
    </owl:Class>
    


    <!-- http://www.co-ode.org/ontologies/ont.owl#acid_fast -->

    <owl:Class rdf:about="&ont;acid_fast">
        <rdfs:subClassOf rdf:resource="&ont;acid_fast_stain"/>
    </owl:Class>
    


    <!-- http://www.co-ode.org/ontologies/ont.owl#acid_fast_stain -->

    <owl:Class rdf:about="&ont;acid_fast_stain">
        <rdfs:subClassOf rdf:resource="&ont;bacterial_stain"/>
    </owl:Class>
    


    <!-- http://www.co-ode.org/ontologies/ont.owl#acquired_immunodeficiency_syndrome -->

    <owl:Class rdf:about="&ont;acquired_immunodeficiency_syndrome">
        <rdfs:subClassOf rdf:resource="&obo;IDO_0000436"/>
        <dc:identifier>SNOMED CT 62479008</dc:identifier>
        <dc:identifier>UMLS CUI C0001175</dc:identifier>
    </owl:Class>
    


    <!-- http://www.co-ode.org/ontologies/ont.owl#acrodermatitis_chronica_atrophicans -->

    <owl:Class rdf:about="&ont;acrodermatitis_chronica_atrophicans">
        <rdfs:subClassOf rdf:resource="&ont;Lyme_disease"/>
        <dc:identifier>UMLS CUI C0263421</dc:identifier>
    </owl:Class>
    


    <!-- http://www.co-ode.org/ontologies/ont.owl#actinomycosis -->

    <owl:Class rdf:about="&ont;actinomycosis">
        <rdfs:subClassOf rdf:resource="&obo;IDO_0000586"/>
        <dc:identifier>UMLS CUI C0001261</dc:identifier>
    </owl:Class>
    


    <!-- http://www.co-ode.org/ontologies/ont.owl#acute_bronchitis -->

    <owl:Class rdf:about="&ont;acute_bronchitis">
        <rdfs:subClassOf rdf:resource="&ont;bronchitis"/>
        <rdfs:subClassOf>
            <owl:Restriction>
                <owl:onProperty rdf:resource="&OBO_REL;realized_by"/>
                <owl:allValuesFrom rdf:resource="&obo;IDO_0000477"/>
            </owl:Restriction>
        </rdfs:subClassOf>
        <owl:disjointWith rdf:resource="&ont;chronic_bronchitis"/>
        <dc:identifier>SNOMED CT 10509002</dc:identifier>
        <dc:identifier>UMLS CUI C0149514</dc:identifier>
    </owl:Class>
    


    <!-- http://www.co-ode.org/ontologies/ont.owl#acute_cholecystitis -->

    <owl:Class rdf:about="&ont;acute_cholecystitis">
        <rdfs:subClassOf rdf:resource="&ont;cholecystitis"/>
        <dc:identifier>UMLS CUI C0149520</dc:identifier>
    </owl:Class>
    


    <!-- http://www.co-ode.org/ontologies/ont.owl#acute_dysentery -->

    <owl:Class rdf:about="&ont;acute_dysentery">
        <rdfs:subClassOf rdf:resource="&ont;inflammatory_enteritides"/>
        <rdfs:subClassOf>
            <owl:Restriction>
                <owl:onProperty rdf:resource="&OBO_REL;realized_by"/>
                <owl:allValuesFrom rdf:resource="&obo;IDO_0000477"/>
            </owl:Restriction>
        </rdfs:subClassOf>
        <owl:disjointWith rdf:resource="&ont;chronic_inflammatory_enterides"/>
    </owl:Class>
    


    <!-- http://www.co-ode.org/ontologies/ont.owl#acute_endocarditis -->

    <owl:Class rdf:about="&ont;acute_endocarditis">
        <rdfs:subClassOf rdf:resource="&ont;infective_endocarditis"/>
        <dc:identifier>UMLS CUI C0375268</dc:identifier>
    </owl:Class>
    


    <!-- http://www.co-ode.org/ontologies/ont.owl#acute_fever_and_diffuse_erythema -->

    <owl:Class rdf:about="&ont;acute_fever_and_diffuse_erythema">
        <rdfs:subClassOf rdf:resource="&ont;acute_fever_and_rash"/>
    </owl:Class>
    


    <!-- http://www.co-ode.org/ontologies/ont.owl#acute_fever_and_maculopapular_rash -->

    <owl:Class rdf:about="&ont;acute_fever_and_maculopapular_rash">
        <rdfs:subClassOf rdf:resource="&ont;acute_fever_and_rash"/>
    </owl:Class>
    


    <!-- http://www.co-ode.org/ontologies/ont.owl#acute_fever_and_nodular_lesions -->

    <owl:Class rdf:about="&ont;acute_fever_and_nodular_lesions">
        <rdfs:subClassOf rdf:resource="&ont;acute_fever_and_rash"/>
    </owl:Class>
    


    <!-- http://www.co-ode.org/ontologies/ont.owl#acute_fever_and_petechial_and_purpuric_eruptions -->

    <owl:Class rdf:about="&ont;acute_fever_and_petechial_and_purpuric_eruptions">
        <rdfs:subClassOf rdf:resource="&ont;acute_fever_and_rash"/>
    </owl:Class>
    


    <!-- http://www.co-ode.org/ontologies/ont.owl#acute_fever_and_rash -->

    <owl:Class rdf:about="&ont;acute_fever_and_rash">
        <rdfs:subClassOf rdf:resource="&ont;syndrome"/>
        <rdfs:subClassOf>
            <owl:Restriction>
                <owl:onProperty rdf:resource="&OBO_REL;realized_by"/>
                <owl:allValuesFrom rdf:resource="&obo;IDO_0000477"/>
            </owl:Restriction>
        </rdfs:subClassOf>
    </owl:Class>
    


    <!-- http://www.co-ode.org/ontologies/ont.owl#acute_fever_and_vesiculobullous_eruption -->

    <owl:Class rdf:about="&ont;acute_fever_and_vesiculobullous_eruption">
        <rdfs:subClassOf rdf:resource="&ont;acute_fever_and_rash"/>
    </owl:Class>
    


    <!-- http://www.co-ode.org/ontologies/ont.owl#acute_hepatitis -->

    <owl:Class rdf:about="&ont;acute_hepatitis">
        <rdfs:subClassOf rdf:resource="&ont;hepatitis"/>
        <dc:identifier>UMLS CUI C0267797</dc:identifier>
    </owl:Class>
    


    <!-- http://www.co-ode.org/ontologies/ont.owl#acute_infective_arthritis -->

    <owl:Class rdf:about="&ont;acute_infective_arthritis">
        <rdfs:subClassOf rdf:resource="&ont;infective_arthritis_of_native_joint"/>
        <rdfs:subClassOf>
            <owl:Restriction>
                <owl:onProperty rdf:resource="&OBO_REL;realized_by"/>
                <owl:allValuesFrom rdf:resource="&obo;IDO_0000477"/>
            </owl:Restriction>
        </rdfs:subClassOf>
        <owl:disjointWith rdf:resource="&ont;chronic_infectious_arthritis"/>
    </owl:Class>
    


    <!-- http://www.co-ode.org/ontologies/ont.owl#acute_infective_exacerbation_of_bronchiectasis -->

    <owl:Class rdf:about="&ont;acute_infective_exacerbation_of_bronchiectasis">
        <rdfs:subClassOf rdf:resource="&ont;bronchiectasis"/>
    </owl:Class>
    


    <!-- http://www.co-ode.org/ontologies/ont.owl#acute_infective_exacerbation_of_chronic_obstructive_pulmonary_disease -->

    <owl:Class rdf:about="&ont;acute_infective_exacerbation_of_chronic_obstructive_pulmonary_disease">
        <rdfs:subClassOf rdf:resource="&ont;&#39;infectious_disease_of_respiratory_tract&#39;"/>
        <rdfs:subClassOf>
            <owl:Restriction>
                <owl:onProperty rdf:resource="&obo;IDO_0000664"/>
                <owl:someValuesFrom>
                    <owl:Class>
                        <owl:intersectionOf rdf:parseType="Collection">
                            <rdf:Description rdf:about="&ont;pleuropulmonary_and_bronchial_infection"/>
                            <owl:Restriction>
                                <owl:onProperty rdf:resource="&ro;located_in"/>
                                <owl:someValuesFrom rdf:resource="&obo;FMA_7195"/>
                            </owl:Restriction>
                            <owl:Restriction>
                                <owl:onProperty rdf:resource="&OBO_REL;realized_by"/>
                                <owl:allValuesFrom rdf:resource="&obo;IDO_0000477"/>
                            </owl:Restriction>
                        </owl:intersectionOf>
                    </owl:Class>
                </owl:someValuesFrom>
            </owl:Restriction>
        </rdfs:subClassOf>
        <dc:identifier>UMLS CUI C0856696</dc:identifier>
        <oboInOwl:hasExactSynonym>infective exacerbation of chronic obstructive airway disease</oboInOwl:hasExactSynonym>
        <dc:identifier>SNOMED CT 195951007</dc:identifier>
    </owl:Class>
    


    <!-- http://www.co-ode.org/ontologies/ont.owl#acute_laryngitis -->

    <owl:Class rdf:about="&ont;acute_laryngitis">
        <rdfs:subClassOf rdf:resource="&ont;&#39;infectious_disease_of_respiratory_tract&#39;"/>
        <rdfs:subClassOf>
            <owl:Restriction>
                <owl:onProperty rdf:resource="&obo;IDO_0000664"/>
                <owl:someValuesFrom>
                    <owl:Class>
                        <owl:intersectionOf rdf:parseType="Collection">
                            <rdf:Description rdf:about="&ont;upper_respiratory_tract_infection"/>
                            <owl:Restriction>
                                <owl:onProperty rdf:resource="&ro;located_in"/>
                                <owl:someValuesFrom rdf:resource="&obo;FMA_55097"/>
                            </owl:Restriction>
                            <owl:Restriction>
                                <owl:onProperty rdf:resource="&OBO_REL;realized_by"/>
                                <owl:allValuesFrom rdf:resource="&obo;IDO_0000477"/>
                            </owl:Restriction>
                        </owl:intersectionOf>
                    </owl:Class>
                </owl:someValuesFrom>
            </owl:Restriction>
        </rdfs:subClassOf>
        <dc:identifier>SNOMED CT 6655004</dc:identifier>
        <dc:identifier>UMLS CUI C0001327</dc:identifier>
    </owl:Class>
    


    <!-- http://www.co-ode.org/ontologies/ont.owl#acute_mastoiditis -->

    <owl:Class rdf:about="&ont;acute_mastoiditis">
        <rdfs:subClassOf rdf:resource="&ont;mastoiditis"/>
        <rdfs:subClassOf>
            <owl:Restriction>
                <owl:onProperty rdf:resource="&OBO_REL;realized_by"/>
                <owl:allValuesFrom rdf:resource="&obo;IDO_0000477"/>
            </owl:Restriction>
        </rdfs:subClassOf>
        <owl:disjointWith rdf:resource="&ont;mastoiditis_associated_with_chronic_otitis_media"/>
        <dc:identifier>SNOMED CT 386034005</dc:identifier>
        <dc:identifier>UMLS CUI C0701825</dc:identifier>
    </owl:Class>
    


    <!-- http://www.co-ode.org/ontologies/ont.owl#acute_meningitis -->

    <owl:Class rdf:about="&ont;acute_meningitis">
        <rdfs:subClassOf rdf:resource="&ont;meningitis"/>
        <rdfs:subClassOf>
            <owl:Restriction>
                <owl:onProperty rdf:resource="&OBO_REL;realized_by"/>
                <owl:allValuesFrom rdf:resource="&obo;IDO_0000477"/>
            </owl:Restriction>
        </rdfs:subClassOf>
        <owl:disjointWith rdf:resource="&ont;chronic_meningitis"/>
    </owl:Class>
    


    <!-- http://www.co-ode.org/ontologies/ont.owl#acute_meningitis_in_an_immunocompromised_host -->

    <owl:Class rdf:about="&ont;acute_meningitis_in_an_immunocompromised_host">
        <rdfs:subClassOf rdf:resource="&ont;acute_meningitis"/>
        <rdfs:subClassOf>
            <owl:Restriction>
                <owl:onProperty rdf:resource="&ro;part_of"/>
                <owl:someValuesFrom rdf:resource="&obo;IDO_0000589"/>
            </owl:Restriction>
        </rdfs:subClassOf>
    </owl:Class>
    


    <!-- http://www.co-ode.org/ontologies/ont.owl#acute_osteomyelitis -->

    <owl:Class rdf:about="&ont;acute_osteomyelitis">
        <rdfs:subClassOf rdf:resource="&ont;osteomyelitis"/>
        <rdfs:subClassOf>
            <owl:Restriction>
                <owl:onProperty rdf:resource="&OBO_REL;realized_by"/>
                <owl:allValuesFrom rdf:resource="&obo;IDO_0000477"/>
            </owl:Restriction>
        </rdfs:subClassOf>
        <dc:identifier>SNOMED CT 409780002</dc:identifier>
        <rdfs:comment>Osteomyelitis that has an acute disease course.</rdfs:comment>
        <dc:identifier>UMLS CUI C0158371</dc:identifier>
    </owl:Class>
    


    <!-- http://www.co-ode.org/ontologies/ont.owl#acute_osteomyelitis_with_prosthesis -->

    <owl:Class rdf:about="&ont;acute_osteomyelitis_with_prosthesis">
        <rdfs:subClassOf rdf:resource="&ont;acute_osteomyelitis"/>
        <rdfs:subClassOf>
            <owl:Restriction>
                <owl:onProperty rdf:resource="&ro;part_of"/>
                <owl:someValuesFrom>
                    <owl:Class>
                        <owl:intersectionOf rdf:parseType="Collection">
                            <rdf:Description rdf:about="&obo;OBI_0100026"/>
                            <owl:Restriction>
                                <owl:onProperty rdf:resource="&ro;has_part"/>
                                <owl:someValuesFrom rdf:resource="&ont;prosthetic_material"/>
                            </owl:Restriction>
                        </owl:intersectionOf>
                    </owl:Class>
                </owl:someValuesFrom>
            </owl:Restriction>
        </rdfs:subClassOf>
    </owl:Class>
    


    <!-- http://www.co-ode.org/ontologies/ont.owl#acute_osteomyelitis_without_prosthesis -->

    <owl:Class rdf:about="&ont;acute_osteomyelitis_without_prosthesis">
        <rdfs:subClassOf rdf:resource="&ont;acute_osteomyelitis"/>
    </owl:Class>
    


    <!-- http://www.co-ode.org/ontologies/ont.owl#acute_otitis_externa -->

    <owl:Class rdf:about="&ont;acute_otitis_externa">
        <rdfs:subClassOf rdf:resource="&ont;otitis_externa"/>
        <rdfs:subClassOf>
            <owl:Restriction>
                <owl:onProperty rdf:resource="&OBO_REL;realized_by"/>
                <owl:allValuesFrom rdf:resource="&obo;IDO_0000477"/>
            </owl:Restriction>
        </rdfs:subClassOf>
        <owl:disjointWith rdf:resource="&ont;malignant_otitis_externa"/>
        <dc:identifier>UMLS CUI C0149948</dc:identifier>
        <dc:identifier>SNOMED CT 30250000</dc:identifier>
    </owl:Class>
    


    <!-- http://www.co-ode.org/ontologies/ont.owl#acute_otitis_media -->

    <owl:Class rdf:about="&ont;acute_otitis_media">
        <rdfs:subClassOf rdf:resource="&ont;otitis_media"/>
        <rdfs:subClassOf>
            <owl:Restriction>
                <owl:onProperty rdf:resource="&OBO_REL;realized_by"/>
                <owl:allValuesFrom rdf:resource="&obo;IDO_0000477"/>
            </owl:Restriction>
        </rdfs:subClassOf>
        <owl:disjointWith rdf:resource="&ont;chronic_purulent_otitis_media"/>
        <dc:identifier>UMLS CUI C0271429</dc:identifier>
        <dc:identifier>SNOMED CT 3110003</dc:identifier>
    </owl:Class>
    


    <!-- http://www.co-ode.org/ontologies/ont.owl#acute_pneumonia -->

    <owl:Class rdf:about="&ont;acute_pneumonia">
        <rdfs:subClassOf rdf:resource="&ont;pneumonia"/>
        <dc:identifier>UMLS CUI C0740766</dc:identifier>
    </owl:Class>
    


    <!-- http://www.co-ode.org/ontologies/ont.owl#acute_prostatitis -->

    <owl:Class rdf:about="&ont;acute_prostatitis">
        <rdfs:subClassOf rdf:resource="&ont;prostatitis"/>
        <rdfs:subClassOf>
            <owl:Restriction>
                <owl:onProperty rdf:resource="&OBO_REL;realized_by"/>
                <owl:allValuesFrom rdf:resource="&obo;IDO_0000477"/>
            </owl:Restriction>
        </rdfs:subClassOf>
        <dc:identifier>SNOMED CT 79411002</dc:identifier>
        <dc:identifier>UMLS CUI C0149524	
</dc:identifier>
    </owl:Class>
    


    <!-- http://www.co-ode.org/ontologies/ont.owl#acute_pyelonephritis -->

    <owl:Class rdf:about="&ont;acute_pyelonephritis">
        <rdfs:subClassOf rdf:resource="&ont;pyelonephritis"/>
        <dc:identifier>UMLS CUI C0520575</dc:identifier>
    </owl:Class>
    


    <!-- http://www.co-ode.org/ontologies/ont.owl#acute_sinusitis -->

    <owl:Class rdf:about="&ont;acute_sinusitis">
        <rdfs:subClassOf rdf:resource="&ont;sinusitis"/>
        <rdfs:subClassOf>
            <owl:Restriction>
                <owl:onProperty rdf:resource="&OBO_REL;realized_by"/>
                <owl:allValuesFrom rdf:resource="&obo;IDO_0000477"/>
            </owl:Restriction>
        </rdfs:subClassOf>
        <owl:disjointWith rdf:resource="&ont;chronic_sinusitis"/>
    </owl:Class>
    


    <!-- http://www.co-ode.org/ontologies/ont.owl#almecillin -->

    <owl:Class rdf:about="&ont;almecillin">
        <rdfs:subClassOf rdf:resource="&ont;penicillin"/>
        <dc:identifier>UMLS CUI C0368637</dc:identifier>
    </owl:Class>
    


    <!-- http://www.co-ode.org/ontologies/ont.owl#amdinocillin -->

    <owl:Class rdf:about="&ont;amdinocillin">
        <rdfs:subClassOf rdf:resource="&ont;penicillin"/>
        <oboInOwl:hasExactSynonym>mecillinam</oboInOwl:hasExactSynonym>
        <dc:identifier>UMLS CUI C0002435	
 </dc:identifier>
    </owl:Class>
    


    <!-- http://www.co-ode.org/ontologies/ont.owl#amikacin -->

    <owl:Class rdf:about="&ont;amikacin">
        <rdfs:subClassOf rdf:resource="&ont;aminoglycoside"/>
        <rdfs:subClassOf>
            <owl:Class>
                <owl:unionOf rdf:parseType="Collection">
                    <owl:Restriction>
                        <owl:onProperty rdf:resource="&ont;is_antimicrobial_coverage_for"/>
                        <owl:someValuesFrom rdf:resource="&obo;NCBITaxon_1817"/>
                    </owl:Restriction>
                    <owl:Restriction>
                        <owl:onProperty rdf:resource="&ont;is_antimicrobial_coverage_for"/>
                        <owl:someValuesFrom rdf:resource="&obo;NCBITaxon_286"/>
                    </owl:Restriction>
                    <owl:Restriction>
                        <owl:onProperty rdf:resource="&ont;is_antimicrobial_coverage_for"/>
                        <owl:someValuesFrom rdf:resource="&obo;NCBITaxon_469"/>
                    </owl:Restriction>
                </owl:unionOf>
            </owl:Class>
        </rdfs:subClassOf>
        <dc:identifier>RxNorm_CUI	641</dc:identifier>
        <rdfs:comment>Amikacin is an aminoglycoside which is administered via the intravenous or intramuscular route.</rdfs:comment>
        <dc:identifier>UMLS CUI C0002499</dc:identifier>
    </owl:Class>
    


    <!-- http://www.co-ode.org/ontologies/ont.owl#aminocoumarin -->

    <owl:Class rdf:about="&ont;aminocoumarin">
        <rdfs:subClassOf rdf:resource="&obo;IDO_0000562"/>
        <oboInOwl:hasSynonym>Dicurin</oboInOwl:hasSynonym>
        <dc:identifier>UMLS CUI C0637810</dc:identifier>
    </owl:Class>
    


    <!-- http://www.co-ode.org/ontologies/ont.owl#aminoglycoside -->

    <owl:Class rdf:about="&ont;aminoglycoside">
        <rdfs:subClassOf rdf:resource="&obo;IDO_0000562"/>
        <rdfs:subClassOf>
            <owl:Class>
                <owl:unionOf rdf:parseType="Collection">
                    <owl:Restriction>
                        <owl:onProperty rdf:resource="&ont;is_antimicrobial_coverage_for"/>
                        <owl:someValuesFrom rdf:resource="&obo;NCBITaxon_1279"/>
                    </owl:Restriction>
                    <owl:Restriction>
                        <owl:onProperty rdf:resource="&ont;is_antimicrobial_coverage_for"/>
                        <owl:someValuesFrom rdf:resource="&obo;NCBITaxon_1637"/>
                    </owl:Restriction>
                    <owl:Restriction>
                        <owl:onProperty rdf:resource="&ont;is_antimicrobial_coverage_for"/>
                        <owl:someValuesFrom rdf:resource="&obo;NCBITaxon_234"/>
                    </owl:Restriction>
                    <owl:Restriction>
                        <owl:onProperty rdf:resource="&ont;is_antimicrobial_coverage_for"/>
                        <owl:someValuesFrom rdf:resource="&obo;NCBITaxon_469"/>
                    </owl:Restriction>
                    <owl:Restriction>
                        <owl:onProperty rdf:resource="&ont;is_antimicrobial_coverage_for"/>
                        <owl:someValuesFrom rdf:resource="&obo;NCBITaxon_480"/>
                    </owl:Restriction>
                    <owl:Restriction>
                        <owl:onProperty rdf:resource="&ont;is_antimicrobial_coverage_for"/>
                        <owl:someValuesFrom rdf:resource="&obo;NCBITaxon_543"/>
                    </owl:Restriction>
                    <owl:Restriction>
                        <owl:onProperty rdf:resource="&ont;is_antimicrobial_coverage_for"/>
                        <owl:someValuesFrom rdf:resource="&obo;NCBITaxon_629"/>
                    </owl:Restriction>
                    <owl:Restriction>
                        <owl:onProperty rdf:resource="&ont;is_antimicrobial_coverage_for"/>
                        <owl:someValuesFrom rdf:resource="&obo;NCBITaxon_727"/>
                    </owl:Restriction>
                    <owl:Restriction>
                        <owl:onProperty rdf:resource="&ont;is_antimicrobial_coverage_for"/>
                        <owl:someValuesFrom rdf:resource="&obo;NCBITaxon_773"/>
                    </owl:Restriction>
                </owl:unionOf>
            </owl:Class>
        </rdfs:subClassOf>
        <rdfs:comment>An aminoglycoside is an antibiotic which is a molecule or a portion of a molecule composed of amino-modified sugars.The aminoglycosides primarily act by binding to the aminoacyl site of 16S ribosomal RNA within the 30S ribosomal subunit, leading to misreading of the genetic code and inhibition of translocation. Aminoglycosides are bactericidal against aerobic Gram-negative bacteria inlcuding pseudomonas and has no activity against anaerobic bacteria.</rdfs:comment>
    </owl:Class>
    


    <!-- http://www.co-ode.org/ontologies/ont.owl#aminopenicillin -->

    <owl:Class rdf:about="&ont;aminopenicillin">
        <rdfs:subClassOf rdf:resource="&ont;penicillin"/>
        <rdfs:subClassOf>
            <owl:Class>
                <owl:unionOf rdf:parseType="Collection">
                    <owl:Restriction>
                        <owl:onProperty rdf:resource="&ont;is_antimicrobial_coverage_for"/>
                        <owl:someValuesFrom rdf:resource="&obo;NCBITaxon_1350"/>
                    </owl:Restriction>
                    <owl:Restriction>
                        <owl:onProperty rdf:resource="&ont;is_antimicrobial_coverage_for"/>
                        <owl:someValuesFrom rdf:resource="&obo;NCBITaxon_171"/>
                    </owl:Restriction>
                    <owl:Restriction>
                        <owl:onProperty rdf:resource="&ont;is_antimicrobial_coverage_for"/>
                        <owl:someValuesFrom rdf:resource="&obo;NCBITaxon_562"/>
                    </owl:Restriction>
                    <owl:Restriction>
                        <owl:onProperty rdf:resource="&ont;is_antimicrobial_coverage_for"/>
                        <owl:someValuesFrom rdf:resource="&obo;NCBITaxon_590"/>
                    </owl:Restriction>
                    <owl:Restriction>
                        <owl:onProperty rdf:resource="&ont;is_antimicrobial_coverage_for"/>
                        <owl:someValuesFrom rdf:resource="&obo;NCBITaxon_773"/>
                    </owl:Restriction>
                </owl:unionOf>
            </owl:Class>
        </rdfs:subClassOf>
        <rdfs:comment>Aminopenicllins are a subclass of penicillin and are differentiated by the presence of an extra amino group which improved the aminopenicllins activity against gram-negative bacterium while retaining its Gram-positive activity. Aminopenicillins have good activity against enterococcus, unlike other penicillins which require high doses to achieve a similar effect.</rdfs:comment>
        <dc:identifier>UMLS CUI C0304324</dc:identifier>
    </owl:Class>
    


    <!-- http://www.co-ode.org/ontologies/ont.owl#amoxicillin -->

    <owl:Class rdf:about="&ont;amoxicillin">
        <rdfs:subClassOf rdf:resource="&ont;aminopenicillin"/>
        <rdfs:subClassOf>
            <owl:Class>
                <owl:unionOf rdf:parseType="Collection">
                    <owl:Restriction>
                        <owl:onProperty rdf:resource="&ont;is_antimicrobial_coverage_for"/>
                        <owl:someValuesFrom rdf:resource="&obo;NCBITaxon_139"/>
                    </owl:Restriction>
                    <owl:Restriction>
                        <owl:onProperty rdf:resource="&ont;is_antimicrobial_coverage_for"/>
                        <owl:someValuesFrom rdf:resource="&obo;NCBITaxon_210"/>
                    </owl:Restriction>
                </owl:unionOf>
            </owl:Class>
        </rdfs:subClassOf>
        <owl:disjointWith rdf:resource="&ont;ampicillin"/>
        <rdfs:comment>Amoxicillin is a member of the aminopenicllin group.</rdfs:comment>
        <dc:identifier>RxNorm_CUI	723</dc:identifier>
        <dc:identifier>UMLS CUI C0002645</dc:identifier>
    </owl:Class>
    


    <!-- http://www.co-ode.org/ontologies/ont.owl#amoxicillin+clavulanate -->

    <owl:Class rdf:about="&ont;amoxicillin+clavulanate">
        <rdfs:subClassOf rdf:resource="&ont;amoxicillin"/>
        <rdfs:subClassOf>
            <owl:Class>
                <owl:unionOf rdf:parseType="Collection">
                    <owl:Restriction>
                        <owl:onProperty rdf:resource="&ont;is_antimicrobial_coverage_for"/>
                        <owl:someValuesFrom rdf:resource="&obo;NCBITaxon_44935"/>
                    </owl:Restriction>
                    <owl:Restriction>
                        <owl:onProperty rdf:resource="&ont;is_antimicrobial_coverage_for"/>
                        <owl:someValuesFrom rdf:resource="&obo;NCBITaxon_46226"/>
                    </owl:Restriction>
                    <owl:Restriction>
                        <owl:onProperty rdf:resource="&ont;is_antimicrobial_coverage_for"/>
                        <owl:someValuesFrom rdf:resource="&obo;NCBITaxon_480"/>
                    </owl:Restriction>
                    <owl:Restriction>
                        <owl:onProperty rdf:resource="&ont;is_antimicrobial_coverage_for"/>
                        <owl:someValuesFrom rdf:resource="&obo;NCBITaxon_562"/>
                    </owl:Restriction>
                    <owl:Restriction>
                        <owl:onProperty rdf:resource="&ont;is_antimicrobial_coverage_for"/>
                        <owl:someValuesFrom rdf:resource="&obo;NCBITaxon_570"/>
                    </owl:Restriction>
                    <owl:Restriction>
                        <owl:onProperty rdf:resource="&ont;is_antimicrobial_coverage_for"/>
                        <owl:someValuesFrom rdf:resource="&obo;NCBITaxon_584"/>
                    </owl:Restriction>
                    <owl:Restriction>
                        <owl:onProperty rdf:resource="&ont;is_antimicrobial_coverage_for"/>
                        <owl:someValuesFrom rdf:resource="&obo;NCBITaxon_585"/>
                    </owl:Restriction>
                    <owl:Restriction>
                        <owl:onProperty rdf:resource="&ont;is_antimicrobial_coverage_for"/>
                        <owl:someValuesFrom rdf:resource="&obo;NCBITaxon_590"/>
                    </owl:Restriction>
                    <owl:Restriction>
                        <owl:onProperty rdf:resource="&ont;is_antimicrobial_coverage_for"/>
                        <owl:someValuesFrom rdf:resource="&obo;NCBITaxon_817"/>
                    </owl:Restriction>
                </owl:unionOf>
            </owl:Class>
        </rdfs:subClassOf>
        <oboInOwl:hasBroadSynonym>coamoxiclav</oboInOwl:hasBroadSynonym>
        <rdfs:comment>Amoxicillin/clavulanate is the combination of an aminopenicillin and a beta-lactamase inhibitor. The beta-lactamase inhibitor inhibits the destruction of the beta-lactam ring by bacterial beta-lacatamases.  Amoxicillin/clavulanate can be administered via the oral or intravenous route.</rdfs:comment>
        <dc:identifier>UMLS CUI C0054066</dc:identifier>
        <dc:identifier>RxNorm_CUI	19711</dc:identifier>
    </owl:Class>
    


    <!-- http://www.co-ode.org/ontologies/ont.owl#amoxicillin+sulbactam -->

    <owl:Class rdf:about="&ont;amoxicillin+sulbactam">
        <rdfs:subClassOf rdf:resource="&ont;amoxicillin"/>
        <rdfs:subClassOf>
            <owl:Class>
                <owl:unionOf rdf:parseType="Collection">
                    <owl:Restriction>
                        <owl:onProperty rdf:resource="&ont;is_antimicrobial_coverage_for"/>
                        <owl:someValuesFrom rdf:resource="&obo;NCBITaxon_46226"/>
                    </owl:Restriction>
                    <owl:Restriction>
                        <owl:onProperty rdf:resource="&ont;is_antimicrobial_coverage_for"/>
                        <owl:someValuesFrom rdf:resource="&obo;NCBITaxon_562"/>
                    </owl:Restriction>
                    <owl:Restriction>
                        <owl:onProperty rdf:resource="&ont;is_antimicrobial_coverage_for"/>
                        <owl:someValuesFrom rdf:resource="&obo;NCBITaxon_570"/>
                    </owl:Restriction>
                    <owl:Restriction>
                        <owl:onProperty rdf:resource="&ont;is_antimicrobial_coverage_for"/>
                        <owl:someValuesFrom rdf:resource="&obo;NCBITaxon_584"/>
                    </owl:Restriction>
                    <owl:Restriction>
                        <owl:onProperty rdf:resource="&ont;is_antimicrobial_coverage_for"/>
                        <owl:someValuesFrom rdf:resource="&obo;NCBITaxon_585"/>
                    </owl:Restriction>
                    <owl:Restriction>
                        <owl:onProperty rdf:resource="&ont;is_antimicrobial_coverage_for"/>
                        <owl:someValuesFrom rdf:resource="&obo;NCBITaxon_590"/>
                    </owl:Restriction>
                    <owl:Restriction>
                        <owl:onProperty rdf:resource="&ont;is_antimicrobial_coverage_for"/>
                        <owl:someValuesFrom rdf:resource="&obo;NCBITaxon_817"/>
                    </owl:Restriction>
                </owl:unionOf>
            </owl:Class>
        </rdfs:subClassOf>
        <dc:identifier>UMLS CUI C2707536	
  </dc:identifier>
    </owl:Class>
    


    <!-- http://www.co-ode.org/ontologies/ont.owl#ampicillin -->

    <owl:Class rdf:about="&ont;ampicillin">
        <rdfs:subClassOf rdf:resource="&ont;aminopenicillin"/>
        <rdfs:subClassOf>
            <owl:Class>
                <owl:unionOf rdf:parseType="Collection">
                    <owl:Restriction>
                        <owl:onProperty rdf:resource="&ont;is_antimicrobial_coverage_for"/>
                        <owl:someValuesFrom rdf:resource="&obo;NCBITaxon_1392"/>
                    </owl:Restriction>
                    <owl:Restriction>
                        <owl:onProperty rdf:resource="&ont;is_antimicrobial_coverage_for"/>
                        <owl:someValuesFrom rdf:resource="&obo;NCBITaxon_1639"/>
                    </owl:Restriction>
                    <owl:Restriction>
                        <owl:onProperty rdf:resource="&ont;is_antimicrobial_coverage_for"/>
                        <owl:someValuesFrom rdf:resource="&obo;NCBITaxon_44935"/>
                    </owl:Restriction>
                    <owl:Restriction>
                        <owl:onProperty rdf:resource="&ont;is_antimicrobial_coverage_for"/>
                        <owl:someValuesFrom rdf:resource="&obo;NCBITaxon_624"/>
                    </owl:Restriction>
                </owl:unionOf>
            </owl:Class>
        </rdfs:subClassOf>
        <dc:identifier>UMLS CUI C0002680</dc:identifier>
        <oboInOwl:hasExactSynonym>ampicillin sodium</oboInOwl:hasExactSynonym>
        <dc:identifier>RxNorm_CUI	733</dc:identifier>
        <rdfs:comment>Ampicillin is a member of the aminopenicillin group.</rdfs:comment>
    </owl:Class>
    


    <!-- http://www.co-ode.org/ontologies/ont.owl#ampicillin+sulbactam -->

    <owl:Class rdf:about="&ont;ampicillin+sulbactam">
        <rdfs:subClassOf rdf:resource="&ont;ampicillin"/>
        <rdfs:subClassOf>
            <owl:Class>
                <owl:unionOf rdf:parseType="Collection">
                    <owl:Restriction>
                        <owl:onProperty rdf:resource="&ont;is_antimicrobial_coverage_for"/>
                        <owl:someValuesFrom rdf:resource="&obo;NCBITaxon_1730"/>
                    </owl:Restriction>
                    <owl:Restriction>
                        <owl:onProperty rdf:resource="&ont;is_antimicrobial_coverage_for"/>
                        <owl:someValuesFrom rdf:resource="&obo;NCBITaxon_46226"/>
                    </owl:Restriction>
                    <owl:Restriction>
                        <owl:onProperty rdf:resource="&ont;is_antimicrobial_coverage_for"/>
                        <owl:someValuesFrom rdf:resource="&obo;NCBITaxon_470"/>
                    </owl:Restriction>
                    <owl:Restriction>
                        <owl:onProperty rdf:resource="&ont;is_antimicrobial_coverage_for"/>
                        <owl:someValuesFrom rdf:resource="&obo;NCBITaxon_570"/>
                    </owl:Restriction>
                    <owl:Restriction>
                        <owl:onProperty rdf:resource="&ont;is_antimicrobial_coverage_for"/>
                        <owl:someValuesFrom rdf:resource="&obo;NCBITaxon_584"/>
                    </owl:Restriction>
                    <owl:Restriction>
                        <owl:onProperty rdf:resource="&ont;is_antimicrobial_coverage_for"/>
                        <owl:someValuesFrom rdf:resource="&obo;NCBITaxon_585"/>
                    </owl:Restriction>
                    <owl:Restriction>
                        <owl:onProperty rdf:resource="&ont;is_antimicrobial_coverage_for"/>
                        <owl:someValuesFrom rdf:resource="&obo;NCBITaxon_590"/>
                    </owl:Restriction>
                    <owl:Restriction>
                        <owl:onProperty rdf:resource="&ont;is_antimicrobial_coverage_for"/>
                        <owl:someValuesFrom rdf:resource="&obo;NCBITaxon_817"/>
                    </owl:Restriction>
                </owl:unionOf>
            </owl:Class>
        </rdfs:subClassOf>
        <rdfs:comment>Ampicillin/sulbactam is the combination of an aminopenicillin and a beta-lactamase inhibitor. The beta-lactamase inhibitor inhibits the destruction of the beta-lactam ring by bacterial beta-lacatamases. Ampicillin/sulbactam can be administered via the oral, intramuscular or intravenous route.</rdfs:comment>
        <dc:identifier>UMLS CUI C2930041</dc:identifier>
        <dc:identifier>RxNorm CUI	1009148</dc:identifier>
    </owl:Class>
    


    <!-- http://www.co-ode.org/ontologies/ont.owl#anaplasmosis -->

    <owl:Class rdf:about="&ont;anaplasmosis">
        <rdfs:subClassOf rdf:resource="&obo;IDO_0000586"/>
    </owl:Class>
    


    <!-- http://www.co-ode.org/ontologies/ont.owl#anthrax -->

    <owl:Class rdf:about="&ont;anthrax">
        <rdfs:subClassOf rdf:resource="&obo;IDO_0000586"/>
        <dc:identifier>UMLS CUI C1254288</dc:identifier>
    </owl:Class>
    


    <!-- http://www.co-ode.org/ontologies/ont.owl#anti-folate_antibiotic -->

    <owl:Class rdf:about="&ont;anti-folate_antibiotic">
        <rdfs:subClassOf rdf:resource="&obo;IDO_0000562"/>
        <rdfs:comment>Anti-folate antibiotics interrupt the folate metabolic pathway and prevents the generation of thymidine. Thymidine is needed by bacteria for DNA replication so dihydrofolate reductase inhibitors are bacteristatic.</rdfs:comment>
    </owl:Class>
    


    <!-- http://www.co-ode.org/ontologies/ont.owl#antibiotic-associated_colitis -->

    <owl:Class rdf:about="&ont;antibiotic-associated_colitis">
        <rdfs:subClassOf rdf:resource="&ont;&#39;infectious_disease_of_gastrointestinal_tract&#39;"/>
        <rdfs:subClassOf>
            <owl:Restriction>
                <owl:onProperty rdf:resource="&obo;IDO_0000664"/>
                <owl:someValuesFrom>
                    <owl:Class>
                        <owl:intersectionOf rdf:parseType="Collection">
                            <rdf:Description rdf:about="&ont;intra-abdominal_and_gastrointestinal_infection"/>
                            <owl:Restriction>
                                <owl:onProperty rdf:resource="&ro;located_in"/>
                                <owl:someValuesFrom rdf:resource="&obo;FMA_14543"/>
                            </owl:Restriction>
                        </owl:intersectionOf>
                    </owl:Class>
                </owl:someValuesFrom>
            </owl:Restriction>
        </rdfs:subClassOf>
        <dc:identifier>SNOMED CT 397696004</dc:identifier>
        <dc:identifier>UMLS CUI C0085819</dc:identifier>
    </owl:Class>
    


    <!-- http://www.co-ode.org/ontologies/ont.owl#appendiceal_abscess -->

    <owl:Class rdf:about="&ont;appendiceal_abscess">
        <rdfs:subClassOf rdf:resource="&ont;intra-abdominal_abscess"/>
        <dc:identifier>UMLS CUI C0238002 </dc:identifier>
        <oboInOwl:hasRelatedSynonym>Abscess of appendix</oboInOwl:hasRelatedSynonym>
    </owl:Class>
    


    <!-- http://www.co-ode.org/ontologies/ont.owl#appendicitis -->

    <owl:Class rdf:about="&ont;appendicitis">
        <rdfs:subClassOf rdf:resource="&ont;&#39;infectious_disease_of_gastrointestinal_tract&#39;"/>
        <rdfs:subClassOf>
            <owl:Restriction>
                <owl:onProperty rdf:resource="&obo;IDO_0000664"/>
                <owl:someValuesFrom>
                    <owl:Class>
                        <owl:intersectionOf rdf:parseType="Collection">
                            <rdf:Description rdf:about="&ont;intra-abdominal_and_gastrointestinal_infection"/>
                            <owl:Restriction>
                                <owl:onProperty rdf:resource="&ro;located_in"/>
                                <owl:someValuesFrom rdf:resource="&obo;FMA_14542"/>
                            </owl:Restriction>
                        </owl:intersectionOf>
                    </owl:Class>
                </owl:someValuesFrom>
            </owl:Restriction>
        </rdfs:subClassOf>
        <dc:identifier>UMLS CUI C0003615</dc:identifier>
        <dc:identifier>SNOMED CT 74400008</dc:identifier>
    </owl:Class>
    


    <!-- http://www.co-ode.org/ontologies/ont.owl#arbekacin -->

    <owl:Class rdf:about="&ont;arbekacin">
        <rdfs:subClassOf rdf:resource="&ont;aminoglycoside"/>
        <rdfs:subClassOf>
            <owl:Restriction>
                <owl:onProperty rdf:resource="&ont;is_antimicrobial_coverage_for"/>
                <owl:someValuesFrom rdf:resource="&obo;NCBITaxon_286"/>
            </owl:Restriction>
        </rdfs:subClassOf>
        <dc:identifier>UMLS CUI C0772381</dc:identifier>
    </owl:Class>
    


    <!-- http://www.co-ode.org/ontologies/ont.owl#atypical_pneumonia -->

    <owl:Class rdf:about="&ont;atypical_pneumonia">
        <rdfs:subClassOf rdf:resource="&ont;community-acquired_pneumonia"/>
        <dc:identifier>UMLS CUI C1412002</dc:identifier>
    </owl:Class>
    


    <!-- http://www.co-ode.org/ontologies/ont.owl#azithromycin -->

    <owl:Class rdf:about="&ont;azithromycin">
        <rdfs:subClassOf rdf:resource="&ont;macrolide"/>
        <rdfs:subClassOf>
            <owl:Class>
                <owl:unionOf rdf:parseType="Collection">
                    <owl:Restriction>
                        <owl:onProperty rdf:resource="&ont;is_antimicrobial_coverage_for"/>
                        <owl:someValuesFrom rdf:resource="&obo;NCBITaxon_1279"/>
                    </owl:Restriction>
                    <owl:Restriction>
                        <owl:onProperty rdf:resource="&ont;is_antimicrobial_coverage_for"/>
                        <owl:someValuesFrom rdf:resource="&obo;NCBITaxon_1301"/>
                    </owl:Restriction>
                    <owl:Restriction>
                        <owl:onProperty rdf:resource="&ont;is_antimicrobial_coverage_for"/>
                        <owl:someValuesFrom rdf:resource="&obo;NCBITaxon_139"/>
                    </owl:Restriction>
                    <owl:Restriction>
                        <owl:onProperty rdf:resource="&ont;is_antimicrobial_coverage_for"/>
                        <owl:someValuesFrom rdf:resource="&obo;NCBITaxon_160"/>
                    </owl:Restriction>
                    <owl:Restriction>
                        <owl:onProperty rdf:resource="&ont;is_antimicrobial_coverage_for"/>
                        <owl:someValuesFrom rdf:resource="&obo;NCBITaxon_1743"/>
                    </owl:Restriction>
                    <owl:Restriction>
                        <owl:onProperty rdf:resource="&ont;is_antimicrobial_coverage_for"/>
                        <owl:someValuesFrom rdf:resource="&obo;NCBITaxon_186804"/>
                    </owl:Restriction>
                    <owl:Restriction>
                        <owl:onProperty rdf:resource="&ont;is_antimicrobial_coverage_for"/>
                        <owl:someValuesFrom rdf:resource="&obo;NCBITaxon_197"/>
                    </owl:Restriction>
                    <owl:Restriction>
                        <owl:onProperty rdf:resource="&ont;is_antimicrobial_coverage_for"/>
                        <owl:someValuesFrom rdf:resource="&obo;NCBITaxon_2093"/>
                    </owl:Restriction>
                    <owl:Restriction>
                        <owl:onProperty rdf:resource="&ont;is_antimicrobial_coverage_for"/>
                        <owl:someValuesFrom rdf:resource="&obo;NCBITaxon_2130"/>
                    </owl:Restriction>
                    <owl:Restriction>
                        <owl:onProperty rdf:resource="&ont;is_antimicrobial_coverage_for"/>
                        <owl:someValuesFrom rdf:resource="&obo;NCBITaxon_445"/>
                    </owl:Restriction>
                    <owl:Restriction>
                        <owl:onProperty rdf:resource="&ont;is_antimicrobial_coverage_for"/>
                        <owl:someValuesFrom rdf:resource="&obo;NCBITaxon_480"/>
                    </owl:Restriction>
                    <owl:Restriction>
                        <owl:onProperty rdf:resource="&ont;is_antimicrobial_coverage_for"/>
                        <owl:someValuesFrom rdf:resource="&obo;NCBITaxon_482"/>
                    </owl:Restriction>
                    <owl:Restriction>
                        <owl:onProperty rdf:resource="&ont;is_antimicrobial_coverage_for"/>
                        <owl:someValuesFrom rdf:resource="&obo;NCBITaxon_485"/>
                    </owl:Restriction>
                    <owl:Restriction>
                        <owl:onProperty rdf:resource="&ont;is_antimicrobial_coverage_for"/>
                        <owl:someValuesFrom rdf:resource="&obo;NCBITaxon_520"/>
                    </owl:Restriction>
                    <owl:Restriction>
                        <owl:onProperty rdf:resource="&ont;is_antimicrobial_coverage_for"/>
                        <owl:someValuesFrom rdf:resource="&obo;NCBITaxon_590"/>
                    </owl:Restriction>
                    <owl:Restriction>
                        <owl:onProperty rdf:resource="&ont;is_antimicrobial_coverage_for"/>
                        <owl:someValuesFrom rdf:resource="&obo;NCBITaxon_620"/>
                    </owl:Restriction>
                    <owl:Restriction>
                        <owl:onProperty rdf:resource="&ont;is_antimicrobial_coverage_for"/>
                        <owl:someValuesFrom rdf:resource="&obo;NCBITaxon_727"/>
                    </owl:Restriction>
                    <owl:Restriction>
                        <owl:onProperty rdf:resource="&ont;is_antimicrobial_coverage_for"/>
                        <owl:someValuesFrom rdf:resource="&obo;NCBITaxon_810"/>
                    </owl:Restriction>
                    <owl:Restriction>
                        <owl:onProperty rdf:resource="&ont;is_antimicrobial_coverage_for"/>
                        <owl:someValuesFrom rdf:resource="&obo;NCBITaxon_838"/>
                    </owl:Restriction>
                </owl:unionOf>
            </owl:Class>
        </rdfs:subClassOf>
        <dc:identifier>UMLS CUI C0052796</dc:identifier>
        <rdfs:comment>Azithromycin is a macrolide antibiotic which is administered via the oral, intravenous or topical route. It has broad-spectrum activity against Gram-positive, Gram-negative, atypical bacteria.</rdfs:comment>
        <dc:identifier>RxNorm_CUI	18631</dc:identifier>
    </owl:Class>
    


    <!-- http://www.co-ode.org/ontologies/ont.owl#azlocillin -->

    <owl:Class rdf:about="&ont;azlocillin">
        <rdfs:subClassOf rdf:resource="&ont;ureidopenicillin"/>
        <oboInOwl:hasRelatedSynonym>antipseudomonal penicllin</oboInOwl:hasRelatedSynonym>
        <dc:identifier>UMLS CUI C0004499</dc:identifier>
    </owl:Class>
    


    <!-- http://www.co-ode.org/ontologies/ont.owl#aztreonam -->

    <owl:Class rdf:about="&ont;aztreonam">
        <rdfs:subClassOf rdf:resource="&ont;monobactam"/>
        <rdfs:subClassOf>
            <owl:Class>
                <owl:unionOf rdf:parseType="Collection">
                    <owl:Restriction>
                        <owl:onProperty rdf:resource="&ont;is_antimicrobial_coverage_for"/>
                        <owl:someValuesFrom rdf:resource="&obo;NCBITaxon_286"/>
                    </owl:Restriction>
                    <owl:Restriction>
                        <owl:onProperty rdf:resource="&ont;is_antimicrobial_coverage_for"/>
                        <owl:someValuesFrom rdf:resource="&obo;NCBITaxon_482"/>
                    </owl:Restriction>
                    <owl:Restriction>
                        <owl:onProperty rdf:resource="&ont;is_antimicrobial_coverage_for"/>
                        <owl:someValuesFrom rdf:resource="&obo;NCBITaxon_547"/>
                    </owl:Restriction>
                    <owl:Restriction>
                        <owl:onProperty rdf:resource="&ont;is_antimicrobial_coverage_for"/>
                        <owl:someValuesFrom rdf:resource="&obo;NCBITaxon_562"/>
                    </owl:Restriction>
                    <owl:Restriction>
                        <owl:onProperty rdf:resource="&ont;is_antimicrobial_coverage_for"/>
                        <owl:someValuesFrom rdf:resource="&obo;NCBITaxon_570"/>
                    </owl:Restriction>
                    <owl:Restriction>
                        <owl:onProperty rdf:resource="&ont;is_antimicrobial_coverage_for"/>
                        <owl:someValuesFrom rdf:resource="&obo;NCBITaxon_584"/>
                    </owl:Restriction>
                    <owl:Restriction>
                        <owl:onProperty rdf:resource="&ont;is_antimicrobial_coverage_for"/>
                        <owl:someValuesFrom rdf:resource="&obo;NCBITaxon_613"/>
                    </owl:Restriction>
                    <owl:Restriction>
                        <owl:onProperty rdf:resource="&ont;is_antimicrobial_coverage_for"/>
                        <owl:someValuesFrom rdf:resource="&obo;NCBITaxon_620"/>
                    </owl:Restriction>
                    <owl:Restriction>
                        <owl:onProperty rdf:resource="&ont;is_antimicrobial_coverage_for"/>
                        <owl:someValuesFrom rdf:resource="&obo;NCBITaxon_642"/>
                    </owl:Restriction>
                    <owl:Restriction>
                        <owl:onProperty rdf:resource="&ont;is_antimicrobial_coverage_for"/>
                        <owl:someValuesFrom rdf:resource="&ont;&#39;Yersinia_enterocolitica&#39;"/>
                    </owl:Restriction>
                </owl:unionOf>
            </owl:Class>
        </rdfs:subClassOf>
        <dc:identifier>UMLS CUI C0004521</dc:identifier>
        <rdfs:comment>Aztreonam is a bactericidal monobactam antibioitic which is administered via the intravenous route. Aztreonam inhibits mucopeptide synthesis in the bacterial cell wall, thereby blocking peptidoglycan crosslinking. Monobactams have activity only against Gram-negative bacteria, including pseudomonas.</rdfs:comment>
        <dc:identifier>RxNorm_CUI	1272</dc:identifier>
    </owl:Class>
    


    <!-- http://www.co-ode.org/ontologies/ont.owl#bacampicillin -->

    <owl:Class rdf:about="&ont;bacampicillin">
        <rdfs:subClassOf rdf:resource="&ont;aminopenicillin"/>
        <dc:identifier>UMLS CUI C0052865</dc:identifier>
    </owl:Class>
    


    <!-- http://www.co-ode.org/ontologies/ont.owl#bacillary_angiomatosis -->

    <owl:Class rdf:about="&ont;bacillary_angiomatosis">
        <rdfs:subClassOf rdf:resource="&obo;IDO_0000586"/>
        <dc:identifier>UMLS CUI C0085434</dc:identifier>
    </owl:Class>
    


    <!-- http://www.co-ode.org/ontologies/ont.owl#bacitracin -->

    <owl:Class rdf:about="&ont;bacitracin">
        <rdfs:subClassOf rdf:resource="&ont;polypeptide"/>
        <rdfs:subClassOf>
            <owl:Class>
                <owl:unionOf rdf:parseType="Collection">
                    <owl:Restriction>
                        <owl:onProperty rdf:resource="&ont;is_antimicrobial_coverage_for"/>
                        <owl:someValuesFrom rdf:resource="&obo;NCBITaxon_1279"/>
                    </owl:Restriction>
                    <owl:Restriction>
                        <owl:onProperty rdf:resource="&ont;is_antimicrobial_coverage_for"/>
                        <owl:someValuesFrom rdf:resource="&obo;NCBITaxon_1301"/>
                    </owl:Restriction>
                    <owl:Restriction>
                        <owl:onProperty rdf:resource="&ont;is_antimicrobial_coverage_for"/>
                        <owl:someValuesFrom rdf:resource="&obo;NCBITaxon_1485"/>
                    </owl:Restriction>
                    <owl:Restriction>
                        <owl:onProperty rdf:resource="&ont;is_antimicrobial_coverage_for"/>
                        <owl:someValuesFrom rdf:resource="&obo;NCBITaxon_1716"/>
                    </owl:Restriction>
                </owl:unionOf>
            </owl:Class>
        </rdfs:subClassOf>
        <rdfs:comment>Topical antibioitic</rdfs:comment>
        <dc:identifier>UMLS CUI C0004599</dc:identifier>
    </owl:Class>
    


    <!-- http://www.co-ode.org/ontologies/ont.owl#bacteremia -->

    <owl:Class rdf:about="&ont;bacteremia">
        <rdfs:subClassOf rdf:resource="&ont;&#39;infectious_disease_of_cardiovascular_system&#39;"/>
        <rdfs:subClassOf>
            <owl:Restriction>
                <owl:onProperty rdf:resource="&obo;IDO_0000664"/>
                <owl:someValuesFrom>
                    <owl:Class>
                        <owl:intersectionOf rdf:parseType="Collection">
                            <rdf:Description rdf:about="&ont;cardiovascular_infection"/>
                            <owl:Restriction>
                                <owl:onProperty rdf:resource="&ro;located_in"/>
                                <owl:someValuesFrom rdf:resource="&UBERON;UBERON_0000178"/>
                            </owl:Restriction>
                        </owl:intersectionOf>
                    </owl:Class>
                </owl:someValuesFrom>
            </owl:Restriction>
        </rdfs:subClassOf>
        <dc:identifier>UMLS CUI C0004610</dc:identifier>
        <oboInOwl:hasBroadSynonym>blood stream infection</oboInOwl:hasBroadSynonym>
        <dc:identifier>SNOMED CT 5758002</dc:identifier>
    </owl:Class>
    


    <!-- http://www.co-ode.org/ontologies/ont.owl#bacterial_aspiration_pneumonia -->

    <owl:Class rdf:about="&ont;bacterial_aspiration_pneumonia">
        <rdfs:subClassOf rdf:resource="&ont;acute_pneumonia"/>
    </owl:Class>
    


    <!-- http://www.co-ode.org/ontologies/ont.owl#bacterial_property -->

    <owl:Class rdf:about="&ont;bacterial_property">
        <rdfs:subClassOf rdf:resource="&snap;Quality"/>
    </owl:Class>
    


    <!-- http://www.co-ode.org/ontologies/ont.owl#bacterial_stain -->

    <owl:Class rdf:about="&ont;bacterial_stain">
        <rdfs:subClassOf rdf:resource="&ont;bacterial_property"/>
    </owl:Class>
    


    <!-- http://www.co-ode.org/ontologies/ont.owl#bacterial_vaginosis -->

    <owl:Class rdf:about="&ont;bacterial_vaginosis">
        <rdfs:subClassOf rdf:resource="&ont;&#39;infectious_disease_of_urogenital_tract&#39;"/>
        <dc:identifier>UMLS CUI C0085166</dc:identifier>
    </owl:Class>
    


    <!-- http://www.co-ode.org/ontologies/ont.owl#bacterium_oxygen_preference -->

    <owl:Class rdf:about="&ont;bacterium_oxygen_preference">
        <rdfs:subClassOf rdf:resource="&ont;bacterial_property"/>
    </owl:Class>
    


    <!-- http://www.co-ode.org/ontologies/ont.owl#bacterium_shape -->

    <owl:Class rdf:about="&ont;bacterium_shape">
        <rdfs:subClassOf rdf:resource="&ont;bacterial_property"/>
    </owl:Class>
    


    <!-- http://www.co-ode.org/ontologies/ont.owl#balanitis -->

    <owl:Class rdf:about="&ont;balanitis">
        <rdfs:subClassOf rdf:resource="&ont;&#39;infectious_disease_of_urogenital_tract&#39;"/>
        <dc:identifier>UMLS CUI C0004690</dc:identifier>
    </owl:Class>
    


    <!-- http://www.co-ode.org/ontologies/ont.owl#besifloxacin -->

    <owl:Class rdf:about="&ont;besifloxacin">
        <rdfs:subClassOf rdf:resource="&ont;quinolone"/>
        <rdfs:subClassOf>
            <owl:Class>
                <owl:unionOf rdf:parseType="Collection">
                    <owl:Restriction>
                        <owl:onProperty rdf:resource="&ont;is_antimicrobial_coverage_for"/>
                        <owl:someValuesFrom rdf:resource="&obo;NCBITaxon_1279"/>
                    </owl:Restriction>
                    <owl:Restriction>
                        <owl:onProperty rdf:resource="&ont;is_antimicrobial_coverage_for"/>
                        <owl:someValuesFrom rdf:resource="&obo;NCBITaxon_1301"/>
                    </owl:Restriction>
                    <owl:Restriction>
                        <owl:onProperty rdf:resource="&ont;is_antimicrobial_coverage_for"/>
                        <owl:someValuesFrom rdf:resource="&obo;NCBITaxon_1639"/>
                    </owl:Restriction>
                    <owl:Restriction>
                        <owl:onProperty rdf:resource="&ont;is_antimicrobial_coverage_for"/>
                        <owl:someValuesFrom rdf:resource="&obo;NCBITaxon_1716"/>
                    </owl:Restriction>
                    <owl:Restriction>
                        <owl:onProperty rdf:resource="&ont;is_antimicrobial_coverage_for"/>
                        <owl:someValuesFrom rdf:resource="&obo;NCBITaxon_1817"/>
                    </owl:Restriction>
                    <owl:Restriction>
                        <owl:onProperty rdf:resource="&ont;is_antimicrobial_coverage_for"/>
                        <owl:someValuesFrom rdf:resource="&obo;NCBITaxon_2092"/>
                    </owl:Restriction>
                    <owl:Restriction>
                        <owl:onProperty rdf:resource="&ont;is_antimicrobial_coverage_for"/>
                        <owl:someValuesFrom rdf:resource="&obo;NCBITaxon_286"/>
                    </owl:Restriction>
                    <owl:Restriction>
                        <owl:onProperty rdf:resource="&ont;is_antimicrobial_coverage_for"/>
                        <owl:someValuesFrom rdf:resource="&obo;NCBITaxon_469"/>
                    </owl:Restriction>
                    <owl:Restriction>
                        <owl:onProperty rdf:resource="&ont;is_antimicrobial_coverage_for"/>
                        <owl:someValuesFrom rdf:resource="&obo;NCBITaxon_586"/>
                    </owl:Restriction>
                    <owl:Restriction>
                        <owl:onProperty rdf:resource="&ont;is_antimicrobial_coverage_for"/>
                        <owl:someValuesFrom rdf:resource="&obo;NCBITaxon_613"/>
                    </owl:Restriction>
                </owl:unionOf>
            </owl:Class>
        </rdfs:subClassOf>
        <dc:identifier>UMLS CUI C2351042</dc:identifier>
    </owl:Class>
    


    <!-- http://www.co-ode.org/ontologies/ont.owl#beta-lactamase_inhibitors -->

    <owl:Class rdf:about="&ont;beta-lactamase_inhibitors">
        <rdfs:subClassOf rdf:resource="&ont;beta_lactam_antibiotic"/>
    </owl:Class>
    


    <!-- http://www.co-ode.org/ontologies/ont.owl#beta_lactam_antibiotic -->

    <owl:Class rdf:about="&ont;beta_lactam_antibiotic">
        <rdfs:subClassOf rdf:resource="&obo;IDO_0000562"/>
        <dc:identifier>UMLS CUI C0282215</dc:identifier>
        <rdfs:comment>An antibiotic which has a beta-lactam ring as the core structure. β-Lactam antibiotics inhibit the formation of peptidoglycan cross-links in the bacterial cell wall and are bactericidal.
</rdfs:comment>
    </owl:Class>
    


    <!-- http://www.co-ode.org/ontologies/ont.owl#biapenem -->

    <owl:Class rdf:about="&ont;biapenem">
        <rdfs:subClassOf rdf:resource="&ont;carbapenem"/>
        <dc:identifier>UMLS CUI C0209475</dc:identifier>
    </owl:Class>
    


    <!-- http://www.co-ode.org/ontologies/ont.owl#bite_infection -->

    <owl:Class rdf:about="&ont;bite_infection">
        <rdfs:subClassOf rdf:resource="&obo;IDO_0000586"/>
        <dc:identifier>UMLS CUI C0850638</dc:identifier>
    </owl:Class>
    


    <!-- http://www.co-ode.org/ontologies/ont.owl#blepharitis -->

    <owl:Class rdf:about="&ont;blepharitis">
        <rdfs:subClassOf rdf:resource="&ont;&#39;infectious_disease_of_the_eye&#39;"/>
        <dc:identifier>UMLS CUI C0005741</dc:identifier>
    </owl:Class>
    


    <!-- http://www.co-ode.org/ontologies/ont.owl#bone_and_joint_infection -->

    <owl:Class rdf:about="&ont;bone_and_joint_infection">
        <rdfs:subClassOf rdf:resource="&obo;IDO_0000586"/>
        <dc:identifier>UMLS CUI C0851989</dc:identifier>
    </owl:Class>
    


    <!-- http://www.co-ode.org/ontologies/ont.owl#borrelial_lymphocytoma -->

    <owl:Class rdf:about="&ont;borrelial_lymphocytoma">
        <rdfs:subClassOf rdf:resource="&ont;Lyme_disease"/>
    </owl:Class>
    


    <!-- http://www.co-ode.org/ontologies/ont.owl#borreliosis -->

    <owl:Class rdf:about="&ont;borreliosis">
        <rdfs:subClassOf rdf:resource="&obo;IDO_0000586"/>
        <dc:identifier> UMLS CUI C0006035</dc:identifier>
        <oboInOwl:hasExactSynonym>Borrelia infection</oboInOwl:hasExactSynonym>
    </owl:Class>
    


    <!-- http://www.co-ode.org/ontologies/ont.owl#botulism -->

    <owl:Class rdf:about="&ont;botulism">
        <rdfs:subClassOf rdf:resource="&obo;IDO_0000586"/>
        <dc:identifier>UMLS CUI C0006057</dc:identifier>
    </owl:Class>
    


    <!-- http://www.co-ode.org/ontologies/ont.owl#brain_abscess -->

    <owl:Class rdf:about="&ont;brain_abscess">
        <rdfs:subClassOf rdf:resource="&ont;intracranial_abscess"/>
        <rdfs:subClassOf>
            <owl:Restriction>
                <owl:onProperty rdf:resource="&ro;located_in"/>
                <owl:someValuesFrom rdf:resource="&obo;FMA_50801"/>
            </owl:Restriction>
        </rdfs:subClassOf>
        <dc:identifier>UMLS CUI C0006105</dc:identifier>
        <dc:identifier>SNOMED CT 441806004</dc:identifier>
    </owl:Class>
    


    <!-- http://www.co-ode.org/ontologies/ont.owl#brain_abscess_in_an_immunocompetent_host -->

    <owl:Class rdf:about="&ont;brain_abscess_in_an_immunocompetent_host">
        <rdfs:subClassOf rdf:resource="&ont;brain_abscess"/>
    </owl:Class>
    


    <!-- http://www.co-ode.org/ontologies/ont.owl#brain_abscess_in_an_immunocompromised_host -->

    <owl:Class rdf:about="&ont;brain_abscess_in_an_immunocompromised_host">
        <rdfs:subClassOf rdf:resource="&ont;brain_abscess"/>
        <rdfs:subClassOf>
            <owl:Restriction>
                <owl:onProperty rdf:resource="&ro;part_of"/>
                <owl:someValuesFrom rdf:resource="&obo;IDO_0000589"/>
            </owl:Restriction>
        </rdfs:subClassOf>
    </owl:Class>
    


    <!-- http://www.co-ode.org/ontologies/ont.owl#bronchiectasis -->

    <owl:Class rdf:about="&ont;bronchiectasis">
        <rdfs:subClassOf rdf:resource="&ont;&#39;infectious_disease_of_respiratory_tract&#39;"/>
        <dc:identifier>UMLS CUI C0006267</dc:identifier>
    </owl:Class>
    


    <!-- http://www.co-ode.org/ontologies/ont.owl#bronchiolitis -->

    <owl:Class rdf:about="&ont;bronchiolitis">
        <rdfs:subClassOf rdf:resource="&ont;&#39;infectious_disease_of_respiratory_tract&#39;"/>
        <rdfs:subClassOf>
            <owl:Restriction>
                <owl:onProperty rdf:resource="&obo;IDO_0000664"/>
                <owl:someValuesFrom>
                    <owl:Class>
                        <owl:intersectionOf rdf:parseType="Collection">
                            <rdf:Description rdf:about="&ont;pleuropulmonary_and_bronchial_infection"/>
                            <owl:Restriction>
                                <owl:onProperty rdf:resource="&ro;located_in"/>
                                <owl:someValuesFrom rdf:resource="&obo;FMA_7409"/>
                            </owl:Restriction>
                        </owl:intersectionOf>
                    </owl:Class>
                </owl:someValuesFrom>
            </owl:Restriction>
        </rdfs:subClassOf>
        <dc:identifier>SNOMED CT 4120002</dc:identifier>
        <dc:identifier>UMLS CUI C0006271</dc:identifier>
    </owl:Class>
    


    <!-- http://www.co-ode.org/ontologies/ont.owl#bronchitis -->

    <owl:Class rdf:about="&ont;bronchitis">
        <rdfs:subClassOf rdf:resource="&ont;&#39;infectious_disease_of_respiratory_tract&#39;"/>
        <rdfs:subClassOf>
            <owl:Restriction>
                <owl:onProperty rdf:resource="&obo;IDO_0000664"/>
                <owl:someValuesFrom>
                    <owl:Class>
                        <owl:intersectionOf rdf:parseType="Collection">
                            <rdf:Description rdf:about="&ont;pleuropulmonary_and_bronchial_infection"/>
                            <owl:Restriction>
                                <owl:onProperty rdf:resource="&ro;located_in"/>
                                <owl:someValuesFrom rdf:resource="&obo;FMA_7409"/>
                            </owl:Restriction>
                        </owl:intersectionOf>
                    </owl:Class>
                </owl:someValuesFrom>
            </owl:Restriction>
        </rdfs:subClassOf>
        <dc:identifier>UMLS CUI C0006277</dc:identifier>
        <dc:identifier>SNOMED CT 32398004</dc:identifier>
    </owl:Class>
    


    <!-- http://www.co-ode.org/ontologies/ont.owl#bullous_impetigo -->

    <owl:Class rdf:about="&ont;bullous_impetigo">
        <rdfs:subClassOf rdf:resource="&ont;&#39;infectious_disease_of_the_skin_and_surrounding_soft_tissue&#39;"/>
        <rdfs:subClassOf>
            <owl:Restriction>
                <owl:onProperty rdf:resource="&obo;IDO_0000664"/>
                <owl:someValuesFrom>
                    <owl:Class>
                        <owl:intersectionOf rdf:parseType="Collection">
                            <rdf:Description rdf:about="&ont;skin_and_soft_tissue_infection"/>
                            <owl:Restriction>
                                <owl:onProperty rdf:resource="&ro;located_in"/>
                                <owl:someValuesFrom rdf:resource="&obo;FMA_7163"/>
                            </owl:Restriction>
                        </owl:intersectionOf>
                    </owl:Class>
                </owl:someValuesFrom>
            </owl:Restriction>
        </rdfs:subClassOf>
        <dc:identifier>UMLS CUI C0021100</dc:identifier>
        <dc:identifier>SNOMED CT 399183005</dc:identifier>
    </owl:Class>
    


    <!-- http://www.co-ode.org/ontologies/ont.owl#burn_infection -->

    <owl:Class rdf:about="&ont;burn_infection">
        <rdfs:subClassOf rdf:resource="&obo;IDO_0000586"/>
        <dc:identifier>UMLS CUI C0548923</dc:identifier>
    </owl:Class>
    


    <!-- http://www.co-ode.org/ontologies/ont.owl#bursitis -->

    <owl:Class rdf:about="&ont;bursitis">
        <rdfs:subClassOf rdf:resource="&ont;&#39;infectious_disease_of_the_muskuloskeletal_system&#39;"/>
        <dc:identifier>UMLS CUI C0006444</dc:identifier>
    </owl:Class>
    


    <!-- http://www.co-ode.org/ontologies/ont.owl#butirosin -->

    <owl:Class rdf:about="&ont;butirosin">
        <rdfs:subClassOf rdf:resource="&ont;aminoglycoside"/>
        <rdfs:subClassOf>
            <owl:Restriction>
                <owl:onProperty rdf:resource="&ont;is_antimicrobial_coverage_for"/>
                <owl:someValuesFrom rdf:resource="&obo;NCBITaxon_286"/>
            </owl:Restriction>
        </rdfs:subClassOf>
        <dc:identifier>UMLS CUI C0085937</dc:identifier>
    </owl:Class>
    


    <!-- http://www.co-ode.org/ontologies/ont.owl#campylobacteriosis -->

    <owl:Class rdf:about="&ont;campylobacteriosis">
        <rdfs:subClassOf rdf:resource="&obo;IDO_0000586"/>
        <dc:identifier>UMLS CUI C0006818</dc:identifier>
    </owl:Class>
    


    <!-- http://www.co-ode.org/ontologies/ont.owl#canaliculitis -->

    <owl:Class rdf:about="&ont;canaliculitis">
        <rdfs:subClassOf rdf:resource="&ont;&#39;infectious_disease_of_the_eye&#39;"/>
        <dc:identifier>UMLS CUI C0423172</dc:identifier>
    </owl:Class>
    


    <!-- http://www.co-ode.org/ontologies/ont.owl#capreomycin -->

    <owl:Class rdf:about="&ont;capreomycin">
        <rdfs:subClassOf rdf:resource="&ont;aminoglycoside"/>
        <rdfs:subClassOf>
            <owl:Restriction>
                <owl:onProperty rdf:resource="&ont;is_antimicrobial_coverage_for"/>
                <owl:someValuesFrom rdf:resource="&obo;NCBITaxon_286"/>
            </owl:Restriction>
        </rdfs:subClassOf>
        <dc:identifier>UMLS CUI C0262964</dc:identifier>
    </owl:Class>
    


    <!-- http://www.co-ode.org/ontologies/ont.owl#carbapenem -->

    <owl:Class rdf:about="&ont;carbapenem">
        <rdfs:subClassOf rdf:resource="&ont;beta_lactam_antibiotic"/>
        <rdfs:subClassOf>
            <owl:Class>
                <owl:unionOf rdf:parseType="Collection">
                    <owl:Restriction>
                        <owl:onProperty rdf:resource="&ont;is_antimicrobial_coverage_for"/>
                        <owl:someValuesFrom rdf:resource="&obo;NCBITaxon_1260"/>
                    </owl:Restriction>
                    <owl:Restriction>
                        <owl:onProperty rdf:resource="&ont;is_antimicrobial_coverage_for"/>
                        <owl:someValuesFrom rdf:resource="&obo;NCBITaxon_1279"/>
                    </owl:Restriction>
                    <owl:Restriction>
                        <owl:onProperty rdf:resource="&ont;is_antimicrobial_coverage_for"/>
                        <owl:someValuesFrom rdf:resource="&obo;NCBITaxon_1301"/>
                    </owl:Restriction>
                    <owl:Restriction>
                        <owl:onProperty rdf:resource="&ont;is_antimicrobial_coverage_for"/>
                        <owl:someValuesFrom rdf:resource="&obo;NCBITaxon_1351"/>
                    </owl:Restriction>
                    <owl:Restriction>
                        <owl:onProperty rdf:resource="&ont;is_antimicrobial_coverage_for"/>
                        <owl:someValuesFrom rdf:resource="&obo;NCBITaxon_1386"/>
                    </owl:Restriction>
                    <owl:Restriction>
                        <owl:onProperty rdf:resource="&ont;is_antimicrobial_coverage_for"/>
                        <owl:someValuesFrom rdf:resource="&obo;NCBITaxon_1491"/>
                    </owl:Restriction>
                    <owl:Restriction>
                        <owl:onProperty rdf:resource="&ont;is_antimicrobial_coverage_for"/>
                        <owl:someValuesFrom rdf:resource="&obo;NCBITaxon_1502"/>
                    </owl:Restriction>
                    <owl:Restriction>
                        <owl:onProperty rdf:resource="&ont;is_antimicrobial_coverage_for"/>
                        <owl:someValuesFrom rdf:resource="&obo;NCBITaxon_1637"/>
                    </owl:Restriction>
                    <owl:Restriction>
                        <owl:onProperty rdf:resource="&ont;is_antimicrobial_coverage_for"/>
                        <owl:someValuesFrom rdf:resource="&obo;NCBITaxon_1654"/>
                    </owl:Restriction>
                    <owl:Restriction>
                        <owl:onProperty rdf:resource="&ont;is_antimicrobial_coverage_for"/>
                        <owl:someValuesFrom rdf:resource="&obo;NCBITaxon_1716"/>
                    </owl:Restriction>
                    <owl:Restriction>
                        <owl:onProperty rdf:resource="&ont;is_antimicrobial_coverage_for"/>
                        <owl:someValuesFrom rdf:resource="&obo;NCBITaxon_1730"/>
                    </owl:Restriction>
                    <owl:Restriction>
                        <owl:onProperty rdf:resource="&ont;is_antimicrobial_coverage_for"/>
                        <owl:someValuesFrom rdf:resource="&obo;NCBITaxon_1817"/>
                    </owl:Restriction>
                    <owl:Restriction>
                        <owl:onProperty rdf:resource="&ont;is_antimicrobial_coverage_for"/>
                        <owl:someValuesFrom rdf:resource="&obo;NCBITaxon_186804"/>
                    </owl:Restriction>
                    <owl:Restriction>
                        <owl:onProperty rdf:resource="&ont;is_antimicrobial_coverage_for"/>
                        <owl:someValuesFrom rdf:resource="&obo;NCBITaxon_222"/>
                    </owl:Restriction>
                    <owl:Restriction>
                        <owl:onProperty rdf:resource="&ont;is_antimicrobial_coverage_for"/>
                        <owl:someValuesFrom rdf:resource="&obo;NCBITaxon_2740"/>
                    </owl:Restriction>
                    <owl:Restriction>
                        <owl:onProperty rdf:resource="&ont;is_antimicrobial_coverage_for"/>
                        <owl:someValuesFrom rdf:resource="&obo;NCBITaxon_286"/>
                    </owl:Restriction>
                    <owl:Restriction>
                        <owl:onProperty rdf:resource="&ont;is_antimicrobial_coverage_for"/>
                        <owl:someValuesFrom rdf:resource="&obo;NCBITaxon_469"/>
                    </owl:Restriction>
                    <owl:Restriction>
                        <owl:onProperty rdf:resource="&ont;is_antimicrobial_coverage_for"/>
                        <owl:someValuesFrom rdf:resource="&obo;NCBITaxon_480"/>
                    </owl:Restriction>
                    <owl:Restriction>
                        <owl:onProperty rdf:resource="&ont;is_antimicrobial_coverage_for"/>
                        <owl:someValuesFrom rdf:resource="&obo;NCBITaxon_482"/>
                    </owl:Restriction>
                    <owl:Restriction>
                        <owl:onProperty rdf:resource="&ont;is_antimicrobial_coverage_for"/>
                        <owl:someValuesFrom rdf:resource="&obo;NCBITaxon_545"/>
                    </owl:Restriction>
                    <owl:Restriction>
                        <owl:onProperty rdf:resource="&ont;is_antimicrobial_coverage_for"/>
                        <owl:someValuesFrom rdf:resource="&obo;NCBITaxon_546"/>
                    </owl:Restriction>
                    <owl:Restriction>
                        <owl:onProperty rdf:resource="&ont;is_antimicrobial_coverage_for"/>
                        <owl:someValuesFrom rdf:resource="&obo;NCBITaxon_547"/>
                    </owl:Restriction>
                    <owl:Restriction>
                        <owl:onProperty rdf:resource="&ont;is_antimicrobial_coverage_for"/>
                        <owl:someValuesFrom rdf:resource="&obo;NCBITaxon_562"/>
                    </owl:Restriction>
                    <owl:Restriction>
                        <owl:onProperty rdf:resource="&ont;is_antimicrobial_coverage_for"/>
                        <owl:someValuesFrom rdf:resource="&obo;NCBITaxon_570"/>
                    </owl:Restriction>
                    <owl:Restriction>
                        <owl:onProperty rdf:resource="&ont;is_antimicrobial_coverage_for"/>
                        <owl:someValuesFrom rdf:resource="&obo;NCBITaxon_581"/>
                    </owl:Restriction>
                    <owl:Restriction>
                        <owl:onProperty rdf:resource="&ont;is_antimicrobial_coverage_for"/>
                        <owl:someValuesFrom rdf:resource="&obo;NCBITaxon_585"/>
                    </owl:Restriction>
                    <owl:Restriction>
                        <owl:onProperty rdf:resource="&ont;is_antimicrobial_coverage_for"/>
                        <owl:someValuesFrom rdf:resource="&obo;NCBITaxon_590"/>
                    </owl:Restriction>
                    <owl:Restriction>
                        <owl:onProperty rdf:resource="&ont;is_antimicrobial_coverage_for"/>
                        <owl:someValuesFrom rdf:resource="&obo;NCBITaxon_613"/>
                    </owl:Restriction>
                    <owl:Restriction>
                        <owl:onProperty rdf:resource="&ont;is_antimicrobial_coverage_for"/>
                        <owl:someValuesFrom rdf:resource="&obo;NCBITaxon_620"/>
                    </owl:Restriction>
                    <owl:Restriction>
                        <owl:onProperty rdf:resource="&ont;is_antimicrobial_coverage_for"/>
                        <owl:someValuesFrom rdf:resource="&obo;NCBITaxon_642"/>
                    </owl:Restriction>
                    <owl:Restriction>
                        <owl:onProperty rdf:resource="&ont;is_antimicrobial_coverage_for"/>
                        <owl:someValuesFrom rdf:resource="&obo;NCBITaxon_727"/>
                    </owl:Restriction>
                    <owl:Restriction>
                        <owl:onProperty rdf:resource="&ont;is_antimicrobial_coverage_for"/>
                        <owl:someValuesFrom rdf:resource="&obo;NCBITaxon_747"/>
                    </owl:Restriction>
                    <owl:Restriction>
                        <owl:onProperty rdf:resource="&ont;is_antimicrobial_coverage_for"/>
                        <owl:someValuesFrom rdf:resource="&obo;NCBITaxon_816"/>
                    </owl:Restriction>
                    <owl:Restriction>
                        <owl:onProperty rdf:resource="&ont;is_antimicrobial_coverage_for"/>
                        <owl:someValuesFrom rdf:resource="&ont;&#39;Yersinia_enterocolitica&#39;"/>
                    </owl:Restriction>
                </owl:unionOf>
            </owl:Class>
        </rdfs:subClassOf>
        <dc:identifier>UMLS CUI C0006968</dc:identifier>
        <rdfs:comment>Carbapenems are beta lactam antibiotics which have a broad spectrum of antimicrobial activeity against aerobic and anaerobic Gram-negative bacteria, inlcuding activity against extended-spectrum beta-lactamases.  Carbapenems also have activitiy against Gram-positive bacteria, except Enterococci. The structure of carbapenems means that they are resistant to betalactamases.</rdfs:comment>
    </owl:Class>
    


    <!-- http://www.co-ode.org/ontologies/ont.owl#carboxypenicillin -->

    <owl:Class rdf:about="&ont;carboxypenicillin">
        <rdfs:subClassOf rdf:resource="&ont;penicillin"/>
    </owl:Class>
    


    <!-- http://www.co-ode.org/ontologies/ont.owl#carbuncle -->

    <owl:Class rdf:about="&ont;carbuncle">
        <rdfs:subClassOf rdf:resource="&obo;OGMS_0000045"/>
        <dc:identifier>SNOMED CT 416893007</dc:identifier>
        <dc:identifier>UMLS CUI C0007078</dc:identifier>
    </owl:Class>
    


    <!-- http://www.co-ode.org/ontologies/ont.owl#cardiovascular_infection -->

    <owl:Class rdf:about="&ont;cardiovascular_infection">
        <rdfs:subClassOf rdf:resource="&obo;IDO_0000586"/>
        <dc:identifier>UMLS CUI C0596270</dc:identifier>
    </owl:Class>
    


    <!-- http://www.co-ode.org/ontologies/ont.owl#carditis -->

    <owl:Class rdf:about="&ont;carditis">
        <rdfs:subClassOf rdf:resource="&ont;&#39;infectious_disease_of_cardiovascular_system&#39;"/>
        <dc:identifier>UMLS CUI C0869523</dc:identifier>
    </owl:Class>
    


    <!-- http://www.co-ode.org/ontologies/ont.owl#carumonam -->

    <owl:Class rdf:about="&ont;carumonam">
        <rdfs:subClassOf rdf:resource="&ont;monobactam"/>
        <dc:identifier>UMLS CUI C0054835</dc:identifier>
    </owl:Class>
    


    <!-- http://www.co-ode.org/ontologies/ont.owl#catheter-associated_urinary_tract_infection -->

    <owl:Class rdf:about="&ont;catheter-associated_urinary_tract_infection">
        <rdfs:subClassOf rdf:resource="&obo;IDO_0000586"/>
        <rdfs:subClassOf>
            <owl:Restriction>
                <owl:onProperty rdf:resource="&ro;part_of"/>
                <owl:someValuesFrom>
                    <owl:Class>
                        <owl:intersectionOf rdf:parseType="Collection">
                            <rdf:Description rdf:about="&obo;OBI_0100026"/>
                            <owl:Restriction>
                                <owl:onProperty rdf:resource="&ro;has_part"/>
                                <owl:someValuesFrom rdf:resource="&ont;prosthetic_material"/>
                            </owl:Restriction>
                        </owl:intersectionOf>
                    </owl:Class>
                </owl:someValuesFrom>
            </owl:Restriction>
        </rdfs:subClassOf>
        <dc:identifier>UMLS CUI C3838785</dc:identifier>
    </owl:Class>
    


    <!-- http://www.co-ode.org/ontologies/ont.owl#cefacetrile -->

    <owl:Class rdf:about="&ont;cefacetrile">
        <rdfs:subClassOf rdf:resource="&ont;first_generation_cephalosporin"/>
        <dc:identifier>UMLS CUI C0007714</dc:identifier>
    </owl:Class>
[truncated: 463,053 more chars]
