# Supplementary material for: Bacterial clinical infectious diseases ontology (BCIDO) dataset
Source: Data Brief. 2016 Jul 16;8:881–4. doi: 10.1016/j.dib.2016.07.018 (PMC4961784; doi:10.1016/j.dib.2016.07.018)
Supplement: Supplementary file 3 — Supplementary material [file mmc3.zip › BCIDO FINAL/catalog-v001.xml]

<?xml version="1.0" encoding="UTF-8" standalone="no"?>
<catalog prefer="public" xmlns="urn:oasis:names:tc:entity:xmlns:xml:catalog">
    <uri id="Imports Wizard Entry" name="http://purl.obolibrary.org/obo/vo/external/trop.owl." uri="t%20pall%20pert.owl"/>
    <uri id="Imports Wizard Entry" name="http://purl.obolibrary.org/obo/vo/external/ochro.owl." uri="file:/Users/claire/Desktop/orcho.owl"/>
    <uri id="Imports Wizard Entry" name="http://purl.obolibrary.org/obo/vo/external/veil.owl." uri="veil.owl"/>
    <uri id="Imports Wizard Entry" name="http://purl.obolibrary.org/obo/vo/external/trophen.owl." uri="tropwhip.owl"/>
    <uri id="Imports Wizard Entry" name="http://purl.obolibrary.org/obo/vo/external/streptherm.owl." uri="streptherm.owl"/>
    <uri id="Imports Wizard Entry" name="http://purl.obolibrary.org/obo/vo/external/streptobac.owl." uri="streptob.owl"/>
    <uri id="Imports Wizard Entry" name="http://purl.obolibrary.org/obo/vo/external/ralston.owl." uri="ralston.owl"/>
    <uri id="Imports Wizard Entry" name="http://purl.obolibrary.org/obo/vo/external/psuedoflu.owl." uri="pseudoflur.owl"/>
    <uri id="Imports Wizard Entry" name="http://purl.obolibrary.org/obo/vo/external/porphy.owl." uri="prophy.owl"/>
    <uri id="Imports Wizard Entry" name="http://purl.obolibrary.org/obo/vo/external/peptoco2.owl." uri="peptococcus3.owl"/>
    <uri id="Imports Wizard Entry" name="http://purl.obolibrary.org/obo/vo/external/peptoco.owl." uri="peptococ2.owl"/>
    <uri id="Imports Wizard Entry" name="http://purl.obolibrary.org/obo/vo/external/peptoco.owl." uri="peptococcus.owl"/>
    <uri id="Imports Wizard Entry" name="http://purl.obolibrary.org/obo/vo/external/neorick2.owl." uri="neorick3.owl"/>
    <uri id="Imports Wizard Entry" name="http://purl.obolibrary.org/obo/vo/external/neorick.owl." uri="neorick.owl"/>
    <uri id="Imports Wizard Entry" name="http://purl.obolibrary.org/obo/vo/external/neiss.owl" uri="neisseria%20sicca.owl"/>
    <uri id="Imports Wizard Entry" name="http://purl.obolibrary.org/obo/vo/external/micrococ.owl" uri="micrococ.owl"/>
    <uri id="Imports Wizard Entry" name="http://purl.obolibrary.org/obo/vo/external/lactobac.owl" uri="lactob.owl"/>
    <uri id="Imports Wizard Entry" name="http://purl.obolibrary.org/obo/vo/external/halomon.owl" uri="halom.owl"/>
    <uri id="Imports Wizard Entry" name="http://purl.obolibrary.org/obo/vo/external/geme.owl" uri="gemel.owl"/>
    <uri id="Imports Wizard Entry" name="http://purl.obolibrary.org/obo/vo/external/gem.owl" uri="geme.owl"/>
    <uri id="Imports Wizard Entry" name="http://purl.obolibrary.org/obo/vo/external/finegold.owl" uri="finegold.owl"/>
    <uri id="Imports Wizard Entry" name="http://purl.obolibrary.org/obo/vo/external/eubact.owl." uri="eubact.owl"/>
    <uri id="Imports Wizard Entry" name="http://purl.obolibrary.org/obo/vo/external/ery.owl." uri="ersip.owl"/>
    <uri id="Imports Wizard Entry" name="http://purl.obolibrary.org/obo/vo/external/eike.owl." uri="eik.owl"/>
    <uri id="Imports Wizard Entry" name="http://purl.obolibrary.org/obo/vo/external/borrelia3.owl." uri="borre.owl"/>
    <uri id="Imports Wizard Entry" name="http://purl.obolibrary.org/obo/vo/external/borrelia2.owl." uri="borr.owl"/>
    <uri id="Imports Wizard Entry" name="http://purl.obolibrary.org/obo/vo/external/borrelia2.owl." uri="bor.owl"/>
    <uri id="Imports Wizard Entry" name="http://purl.obolibrary.org/obo/vo/external/borrelia1.owl." uri="borrelia%20garn.owl"/>
    <uri id="Imports Wizard Entry" name="http://purl.obolibrary.org/obo/vo/external/borrelia.owl." uri="borrelia%20arf.owl"/>
    <uri id="Imports Wizard Entry" name="http://purl.obolibrary.org/obo/vo/external/bifido.owl." uri="bifido.owl"/>
    <uri id="Imports Wizard Entry" name="http://purl.obolibrary.org/obo/vo/external/flavob.owl." uri="flavobact.owl"/>
    <uri id="Imports Wizard Entry" name="http://purl.obolibrary.org/obo/vo/external/allio.owl." uri="alloicoccus.owl"/>
    <uri id="Imports Wizard Entry" name="http://purl.obolibrary.org/obo/vo/external/alcali.owl." uri="alcali.owl"/>
    <uri id="Imports Wizard Entry" name="http://purl.obolibrary.org/obo/vo/external/aggreb.owl." uri="aggrebact.owl"/>
    <uri id="Imports Wizard Entry" name="http://purl.obolibrary.org/obo/vo/external/actinob.owl." uri="actinobacillus.owl"/>
    <uri id="Imports Wizard Entry" name="http://purl.obolibrary.org/obo/vo/external/achromob.owl." uri="achromobact.owl"/>
    <uri id="Imports Wizard Entry" name="http://purl.obolibrary.org/obo/vo/external/abio.owl." uri="abiot.owl"/>
    <uri id="Imports Wizard Entry" name="http://purl.obolibrary.org/obo/vo/external/cardiobact.owl." uri="Abiotrop.owl"/>
    <uri id="Imports Wizard Entry" name="http://purl.obolibrary.org/obo/vo/external/cardiobact.owl." uri="cardiobact1.owl"/>
    <uri id="Imports Wizard Entry" name="http://ontofox.hegroup.org/3m9pe4rw.owl" uri="cardiobact.owl"/>
    <uri id="Imports Wizard Entry" name="http://ontofox.hegroup.org/prg2t5na.owl" uri="cardiobact.owl"/>
    <uri id="Imports Wizard Entry" name="http://ontofox.hegroup.org/875khr5h.owl" uri="875khr5h.owl"/>
    <uri id="Imports Wizard Entry" name="http://ontofox.hegroup.org/9qy9n26z.owl" uri="cardiobact.owl"/>
    <uri id="Imports Wizard Entry" name="http://ontofox.hegroup.org/djw3q688.owl" uri="Cardiobact.owl"/>
    <uri id="Imports Wizard Entry" name="http://purl.obolibrary.org/obo/vo/external/spleen.owl." uri="FMA%20imports/spleen.owl"/>
    <uri id="Imports Wizard Entry" name="http://purl.obolibrary.org/obo/vo/external/pelvis.owl." uri="FMA%20imports/pelvix.owl"/>
    <uri id="Imports Wizard Entry" name="http://purl.obolibrary.org/obo/vo/external/epidural_space.owl." uri="FMA%20imports/epidural%20space.owl"/>
    <uri id="Imports Wizard Entry" name="http://purl.obolibrary.org/obo/vo/external/vagina.owl." uri="FMA%20imports/vagina.owl"/>
    <uri id="Imports Wizard Entry" name="http://purl.obolibrary.org/obo/vo/external/vulva.owl." uri="FMA%20imports/vulva.owl"/>
    <uri id="Imports Wizard Entry" name="http://purl.obolibrary.org/obo/vo/external/urethra.owl." uri="FMA%20imports/urethra.owl"/>
    <uri id="Imports Wizard Entry" name="http://purl.obolibrary.org/obo/vo/external/thyroid_gland.owl." uri="FMA%20imports/thyroid%20gland.owl"/>
    <uri id="Imports Wizard Entry" name="http://purl.obolibrary.org/obo/vo/external/kidney.owl." uri="FMA%20imports/kidney.owl"/>
    <uri id="Imports Wizard Entry" name="http://purl.obolibrary.org/obo/vo/external/prostate.owl." uri="FMA%20imports/prostate.owl"/>
    <uri id="Imports Wizard Entry" name="http://purl.obolibrary.org/obo/vo/external/pharynx.owl." uri="FMA%20imports/pharynx.owl"/>
    <uri id="Imports Wizard Entry" name="http://purl.obolibrary.org/obo/vo/external/peritoneal_cavity.owl." uri="FMA%20imports/peritoneal%20cavity.owl"/>
    <uri id="Imports Wizard Entry" name="http://purl.obolibrary.org/obo/vo/external/parotid_gland.owl." uri="FMA%20imports/parotid%20gland.owl"/>
    <uri id="Imports Wizard Entry" name="http://purl.obolibrary.org/obo/vo/external/middle_ear.owl." uri="FMA%20imports/middle%20ear.owl"/>
    <uri id="Imports Wizard Entry" name="http://purl.obolibrary.org/obo/vo/external/external_ear.owl." uri="FMA%20imports/external%20ear.owl"/>
    <uri id="Imports Wizard Entry" name="http://purl.obolibrary.org/obo/vo/external/mastoid_air_cell.owl." uri="FMA%20imports/mastoid%20air%20cell.owl"/>
    <uri id="Imports Wizard Entry" name="http://purl.obolibrary.org/obo/vo/external/lymph_node.owl." uri="FMA%20imports/lymph%20node.owl"/>
    <uri id="Imports Wizard Entry" name="http://purl.obolibrary.org/obo/vo/external/lymphatic_vessel.owl." uri="FMA%20imports/lymphatic%20vessel.owl"/>
    <uri id="Imports Wizard Entry" name="http://purl.obolibrary.org/obo/vo/external/trachea.owl." uri="FMA%20imports/trachea.owl"/>
    <uri id="Imports Wizard Entry" name="http://purl.obolibrary.org/obo/vo/external/heart.owl." uri="FMA%20imports/heart.owl"/>
    <uri id="Imports Wizard Entry" name="http://purl.obolibrary.org/obo/vo/external/conjunctiva.owl." uri="FMA%20imports/conjunctiva.owl"/>
    <uri id="Imports Wizard Entry" name="http://purl.obolibrary.org/obo/vo/external/joint.owl." uri="FMA%20imports/joint.owl"/>
    <uri id="Imports Wizard Entry" name="http://purl.obolibrary.org/obo/vo/external/liver.owl." uri="FMA%20imports/liver.owl"/>
    <uri id="Imports Wizard Entry" name="http://purl.obolibrary.org/obo/vo/external/esophagus.owl." uri="FMA%20imports/esophagus.owl"/>
    <uri id="Imports Wizard Entry" name="http://purl.obolibrary.org/obo/vo/external/epiglottis.owl." uri="FMA%20imports/epiglottis.owl"/>
    <uri id="Imports Wizard Entry" name="http://purl.obolibrary.org/obo/vo/external/pleura.owl." uri="FMA%20imports/pleura.owl"/>
    <uri id="Imports Wizard Entry" name="http://purl.obolibrary.org/obo/vo/external/subdura.owl." uri="FMA%20imports/subdura.owl"/>
    <uri id="Imports Wizard Entry" name="http://purl.obolibrary.org/obo/vo/external/epididymis.owl." uri="FMA%20imports/epididymis.owl"/>
    <uri id="Imports Wizard Entry" name="http://purl.obolibrary.org/obo/vo/external/testis.owl." uri="FMA%20imports/testis.owl"/>
    <uri id="Imports Wizard Entry" name="http://purl.obolibrary.org/obo/vo/external/endometrium.owl." uri="FMA%20imports/endometrium.owl"/>
    <uri id="Imports Wizard Entry" name="http://purl.obolibrary.org/obo/vo/external/brain.owl." uri="FMA%20imports/brain.owl"/>
    <uri id="Imports Wizard Entry" name="http://purl.obolibrary.org/obo/vo/external/URT.owl." uri="FMA%20imports/URT.owl"/>
    <uri id="Imports Wizard Entry" name="http://purl.obolibrary.org/obo/vo/external/hair_follicle.owl." uri="FMA%20imports/hair%20follicle.owl"/>
    <uri id="Imports Wizard Entry" name="http://purl.obolibrary.org/obo/vo/external/muscle.owl." uri="FMA%20imports/muscle.owl"/>
    <uri id="Imports Wizard Entry" name="http://purl.obolibrary.org/obo/vo/external/bile_duct.owl." uri="FMA%20imports/bile%20duct.owl"/>
    <uri id="Imports Wizard Entry" name="http://purl.obolibrary.org/obo/vo/external/cervix.owl." uri="FMA%20imports/cervix.owl"/>
    <uri id="Imports Wizard Entry" name="http://purl.obolibrary.org/obo/vo/external/skin.owl." uri="FMA%20imports/skin.owl"/>
    <uri id="Imports Wizard Entry" name="http://purl.obolibrary.org/obo/vo/external/bronchus.owl." uri="FMA%20imports/bronchus.owl"/>
    <uri id="Imports Wizard Entry" name="http://purl.obolibrary.org/obo/vo/external/blood_vessel_wall.owl." uri="FMA%20imports/BLood%20vessel%20wall.owl"/>
    <uri id="Imports Wizard Entry" name="http://purl.obolibrary.org/obo/vo/external/appendix.owl." uri="FMA%20imports/Appendix.owl"/>
    <uri id="Imports Wizard Entry" name="http://purl.obolibrary.org/obo/vo/external/colon.owl." uri="FMA%20imports/colon.owl"/>
    <uri id="Imports Wizard Entry" name="http://purl.obolibrary.org/obo/vo/external/larynx.owl." uri="FMA%20imports/larynx.owl"/>
    <uri id="Imports Wizard Entry" name="http://purl.obolibrary.org/obo/vo/external/gallbladder.owl." uri="FMA%20imports/gallbladder.owl"/>
    <uri id="Imports Wizard Entry" name="http://purl.obolibrary.org/obo/vo/external/blood_vessel.owl." uri="FMA%20imports/blood%20vessel.owl"/>
    <uri id="Imports Wizard Entry" name="http://purl.obolibrary.org/obo/vo/external/lung.owl." uri="FMA%20imports/lung.owl"/>
    <uri id="Imports Wizard Entry" name="http://purl.obolibrary.org/obo/your_ontology/external/fma_1.owl" uri="FMA%20imports/liver%20lung%20myocardium%202.owl"/>
    <uri id="Imports Wizard Entry" name="http://purl.obolibrary.org/obo/your_ontology/external/fma_1.owl" uri="FMA%20imports/liver%20lung%20myocardium.owl"/>
    <uri id="Imports Wizard Entry" name="http://purl.obolibrary.org/obo/your_ontology/external/fma_bone.owl" uri="FMA%20imports/bone.owl"/>
    <group id="Folder Repository, directory=, recursive=true, Auto-Update=true, version=2" prefer="public" xml:base="">
        <uri id="Automatically generated entry, Timestamp=1463585084144" name="http://ontofox.hegroup.org/0h7s5kyo.owl" uri="Staph%20aureus.owl"/>
        <uri id="Automatically generated entry, Timestamp=1463585084144" name="http://ontofox.hegroup.org/875khr5h.owl" uri="875khr5h.owl"/>
        <uri id="Automatically generated entry, Timestamp=1463585084144" name="http://ontofox.hegroup.org/f64upvb7.owl" uri="f64upvb7.owl"/>
        <uri id="Automatically generated entry, Timestamp=1463585084144" name="http://ontofox.hegroup.org/xc73x2um.owl" uri="xc73x2um.owl"/>
        <uri id="Automatically generated entry, Timestamp=1463585084144" name="http://purl.obolibrary.org/obo/Acinetobacter/external/NCBITaxon_import.owl" uri="Acinetobacter.owl"/>
        <uri id="Automatically generated entry, Timestamp=1463585084144" name="http://purl.obolibrary.org/obo/BAcillales/external/NCBITaxon_import.owl" uri="bacillales1.owl"/>
        <uri id="Automatically generated entry, Timestamp=1463585084144" name="http://purl.obolibrary.org/obo/BCIDO/external/NCBITaxon_import.owl" uri="S.aureus%20trial.owl"/>
        <uri id="Automatically generated entry, Timestamp=1463585084144" name="http://purl.obolibrary.org/obo/Clostridium_difficile/external/NCBITaxon_import.owl" uri="Clostridium%20difficile.owl"/>
        <uri id="Automatically generated entry, Timestamp=1463585084144" name="http://purl.obolibrary.org/obo/Proteus_vulgaris/external/NCBITaxon_import.owl" uri="Proteus%20vulgaris.owl"/>
        <uri id="Automatically generated entry, Timestamp=1463585084144" name="http://purl.obolibrary.org/obo/actinobacillburk/external/NCBITaxon_import.owl" uri="actinobacillburk.owl"/>
        <uri id="Automatically generated entry, Timestamp=1463585084144" name="http://purl.obolibrary.org/obo/actinobacteriaphyla/external/NCBITaxon_import.owl" uri="actinophyla.owl"/>
        <uri id="Automatically generated entry, Timestamp=1463585084144" name="http://purl.obolibrary.org/obo/actinomycetales/external/NCBITaxon_import.owl" uri="actinomycetales.owl"/>
        <uri id="Automatically generated entry, Timestamp=1463585084144" name="http://purl.obolibrary.org/obo/actinomycin/external/NCBITaxon_import.owl" uri="actinomycin.owl"/>
        <uri id="Automatically generated entry, Timestamp=1463585084144" name="http://purl.obolibrary.org/obo/aeromonas/external/NCBITaxon_import.owl" uri="aeromonas.owl"/>
        <uri id="Automatically generated entry, Timestamp=1463585084144" name="http://purl.obolibrary.org/obo/anaplasma/external/NCBITaxon_import.owl" uri="anaplasma.owl"/>
        <uri id="Automatically generated entry, Timestamp=1463585084144" name="http://purl.obolibrary.org/obo/anthrax/external/NCBITaxon_import.owl" uri="anthrax.owl"/>
        <uri id="Automatically generated entry, Timestamp=1463585084144" name="http://purl.obolibrary.org/obo/baceroides/external/NCBITaxon_import.owl" uri="bacteroides.owl"/>
        <uri id="Automatically generated entry, Timestamp=1463585084144" name="http://purl.obolibrary.org/obo/bacillaceae/external/NCBITaxon_import.owl" uri="bacillaceae.owl"/>
        <uri id="Automatically generated entry, Timestamp=1463585084144" name="http://purl.obolibrary.org/obo/bartonella/external/NCBITaxon_import.owl" uri="bartonella.owl"/>
        <uri id="Automatically generated entry, Timestamp=1463585084144" name="http://purl.obolibrary.org/obo/bordetella/external/NCBITaxon_import.owl" uri="bordetella.owl"/>
        <uri id="Automatically generated entry, Timestamp=1463585084144" name="http://purl.obolibrary.org/obo/borrelia/external/NCBITaxon_import.owl" uri="borrelia.owl"/>
        <uri id="Automatically generated entry, Timestamp=1463585084144" name="http://purl.obolibrary.org/obo/brucella/external/NCBITaxon_import.owl" uri="brucella.owl"/>
        <uri id="Automatically generated entry, Timestamp=1463585084144" name="http://purl.obolibrary.org/obo/burkholderia/external/NCBITaxon_import.owl" uri="burkholderia.owl"/>
        <uri id="Automatically generated entry, Timestamp=1463585084144" name="http://purl.obolibrary.org/obo/campylobacter/external/NCBITaxon_import.owl" uri="campy.owl"/>
        <uri id="Automatically generated entry, Timestamp=1463585084144" name="http://purl.obolibrary.org/obo/cereus/external/NCBITaxon_import.owl" uri="cereus.owl"/>
        <uri id="Automatically generated entry, Timestamp=1463585084144" name="http://purl.obolibrary.org/obo/chlamydiaceae/external/NCBITaxon_import.owl" uri="chlamydiaceae.owl"/>
        <uri id="Automatically generated entry, Timestamp=1463585084144" name="http://purl.obolibrary.org/obo/citrobacter/external/NCBITaxon_import.owl" uri="citrobacter.owl"/>
        <uri id="Automatically generated entry, Timestamp=1463585084144" name="http://purl.obolibrary.org/obo/clostridiaceae/external/NCBITaxon_import.owl" uri="clostridiaceae.owl"/>
        <uri id="Automatically generated entry, Timestamp=1463585084144" name="http://purl.obolibrary.org/obo/corynebacterineae/external/NCBITaxon_import.owl" uri="corynbacterineae2.owl"/>
        <uri id="Automatically generated entry, Timestamp=1463585084144" name="http://purl.obolibrary.org/obo/coxiella/external/NCBITaxon_import.owl" uri="coxiella.owl"/>
        <uri id="Automatically generated entry, Timestamp=1463585084144" name="http://purl.obolibrary.org/obo/edwardsiella/external/NCBITaxon_import.owl" uri="Edwardsiella.owl"/>
        <uri id="Automatically generated entry, Timestamp=1463585084144" name="http://purl.obolibrary.org/obo/ehrlichia/external/NCBITaxon_import.owl" uri="ehrlichia.owl"/>
        <uri id="Automatically generated entry, Timestamp=1463585084144" name="http://purl.obolibrary.org/obo/enterobacter/external/NCBITaxon_import.owl" uri="enterobacter.owl"/>
        <uri id="Automatically generated entry, Timestamp=1463585084144" name="http://purl.obolibrary.org/obo/enterococcus1/external/NCBITaxon_import.owl" uri="enterococcus.owl"/>
        <uri id="Automatically generated entry, Timestamp=1463585084144" name="http://purl.obolibrary.org/obo/escherichia/external/NCBITaxon_import.owl" uri="Eschericia.owl"/>
        <uri id="Automatically generated entry, Timestamp=1463585084144" name="http://purl.obolibrary.org/obo/francisella/external/NCBITaxon_import.owl" uri="francisella.owl"/>
        <uri id="Automatically generated entry, Timestamp=1463585084144" name="http://purl.obolibrary.org/obo/fusobacterium/external/NCBITaxon_import.owl" uri="fusobacterium.owl"/>
        <uri id="Automatically generated entry, Timestamp=1463585084144" name="http://purl.obolibrary.org/obo/haemophilus/external/NCBITaxon_import.owl" uri="hemophilus.owl"/>
        <uri id="Automatically generated entry, Timestamp=1463585084144" name="http://purl.obolibrary.org/obo/helicobacter/external/NCBITaxon_import.owl" uri="helico.owl"/>
        <uri id="Automatically generated entry, Timestamp=1463585084144" name="http://purl.obolibrary.org/obo/iao/ontology-metadata.owl" uri="ontology-metadata.owl"/>
        <uri id="Automatically generated entry, Timestamp=1463585084144" name="http://purl.obolibrary.org/obo/ido.owl" uri="IDO%20test.owl"/>
        <uri id="Automatically generated entry, Timestamp=1463585084144" name="http://purl.obolibrary.org/obo/kingellla/external/NCBITaxon_import.owl" uri="kingella.owl"/>
        <uri id="Automatically generated entry, Timestamp=1463585084144" name="http://purl.obolibrary.org/obo/klebsiella/external/NCBITaxon_import.owl" uri="Klebsiella.owl"/>
        <uri id="Automatically generated entry, Timestamp=1463585084144" name="http://purl.obolibrary.org/obo/legionella/external/NCBITaxon_import.owl" uri="legionella.owl"/>
        <uri id="Automatically generated entry, Timestamp=1463585084144" name="http://purl.obolibrary.org/obo/leptospira/external/NCBITaxon_import.owl" uri="leptospira.owl"/>
        <uri id="Automatically generated entry, Timestamp=1463585084144" name="http://purl.obolibrary.org/obo/list/external/NCBITaxon_import.owl" uri="list.owl"/>
        <uri id="Automatically generated entry, Timestamp=1463585084144" name="http://purl.obolibrary.org/obo/listebacill/external/NCBITaxon_import.owl" uri="listbacill.owl"/>
        <uri id="Automatically generated entry, Timestamp=1463585084144" name="http://purl.obolibrary.org/obo/micdadei/external/NCBITaxon_import.owl" uri="micdadei.owl"/>
        <uri id="Automatically generated entry, Timestamp=1463585084144" name="http://purl.obolibrary.org/obo/moraxella/external/NCBITaxon_import.owl" uri="moraxella.owl"/>
        <uri id="Automatically generated entry, Timestamp=1463585084144" name="http://purl.obolibrary.org/obo/morganella/external/NCBITaxon_import.owl" uri="Morganell.owl"/>
        <uri id="Automatically generated entry, Timestamp=1463585084144" name="http://purl.obolibrary.org/obo/mycoplasma1/external/NCBITaxon_import.owl" uri="mycoplasma.owl"/>
        <uri id="Automatically generated entry, Timestamp=1463585084144" name="http://purl.obolibrary.org/obo/neisseria/external/NCBITaxon_import.owl" uri="neisseria.owl"/>
        <uri id="Automatically generated entry, Timestamp=1463585084144" name="http://purl.obolibrary.org/obo/orientia/external/NCBITaxon_import.owl" uri="oriential.owl"/>
        <uri id="Automatically generated entry, Timestamp=1463585084144" name="http://purl.obolibrary.org/obo/pasteurella/external/NCBITaxon_import.owl" uri="pasteurella.owl"/>
        <uri id="Automatically generated entry, Timestamp=1463585084144" name="http://purl.obolibrary.org/obo/plesiomonas/external/NCBITaxon_import.owl" uri="Plesiomonas.owl"/>
        <uri id="Automatically generated entry, Timestamp=1463585084144" name="http://purl.obolibrary.org/obo/prevotella/external/NCBITaxon_import.owl" uri="prevotella.owl"/>
        <uri id="Automatically generated entry, Timestamp=1463585084144" name="http://purl.obolibrary.org/obo/propionibacteriaceaea/external/NCBITaxon_import.owl" uri="proprioni.owl"/>
        <uri id="Automatically generated entry, Timestamp=1463585084144" name="http://purl.obolibrary.org/obo/proteus_mirabillis/external/NCBITaxon_import.owl" uri="Proteus%20mirabillis.owl"/>
        <uri id="Automatically generated entry, Timestamp=1463585084144" name="http://purl.obolibrary.org/obo/providencia/external/NCBITaxon_import.owl" uri="providencia.owl"/>
        <uri id="Automatically generated entry, Timestamp=1463585084144" name="http://purl.obolibrary.org/obo/pseudomonas1/external/NCBITaxon_import.owl" uri="pseudomonas1.owl"/>
        <uri id="Automatically generated entry, Timestamp=1463585084144" name="http://purl.obolibrary.org/obo/pseudomonas_aerug/external/NCBITaxon_import.owl" uri="pseudomonas.owl"/>
        <uri id="Automatically generated entry, Timestamp=1463585084144" name="http://purl.obolibrary.org/obo/ricketsia/external/NCBITaxon_import.owl" uri="rickettsia.owl"/>
        <uri id="Automatically generated entry, Timestamp=1463585084144" name="http://purl.obolibrary.org/obo/salmonella/external/NCBITaxon_import.owl" uri="salmonella.owl"/>
        <uri id="Automatically generated entry, Timestamp=1463585084144" name="http://purl.obolibrary.org/obo/serratia/external/NCBITaxon_import.owl" uri="serratia.owl"/>
        <uri id="Automatically generated entry, Timestamp=1463585084144" name="http://purl.obolibrary.org/obo/shigella/external/NCBITaxon_import.owl" uri="Shigella.owl"/>
        <uri id="Automatically generated entry, Timestamp=1463585084144" name="http://purl.obolibrary.org/obo/staphstrep/external/NCBITaxon_import.owl" uri="staphstrep.owl"/>
        <uri id="Automatically generated entry, Timestamp=1463585084144" name="http://purl.obolibrary.org/obo/steno/external/NCBITaxon_import.owl" uri="steno.owl"/>
        <uri id="Automatically generated entry, Timestamp=1463585084144" name="http://purl.obolibrary.org/obo/treponema/external/NCBITaxon_import.owl" uri="treponema.owl"/>
        <uri id="Automatically generated entry, Timestamp=1463585084144" name="http://purl.obolibrary.org/obo/ureaplasma/external/NCBITaxon_import.owl" uri="ureaplasma.owl"/>
        <uri id="Automatically generated entry, Timestamp=1463585084144" name="http://purl.obolibrary.org/obo/vibrio/external/NCBITaxon_import.owl" uri="vibrio.owl"/>
        <uri id="Automatically generated entry, Timestamp=1463585084144" name="http://purl.obolibrary.org/obo/vo/external/URT.owl." uri="URT.owl"/>
        <uri id="Automatically generated entry, Timestamp=1463585084144" name="http://purl.obolibrary.org/obo/vo/external/abio.owl." uri="abiot.owl"/>
        <uri id="Automatically generated entry, Timestamp=1463585084144" name="http://purl.obolibrary.org/obo/vo/external/achromob.owl." uri="achromobact.owl"/>
        <uri id="Automatically generated entry, Timestamp=1463585084144" name="duplicate:http://purl.obolibrary.org/obo/vo/external/actinob.owl." uri="actinobacillus.owl"/>
        <uri id="Automatically generated entry, Timestamp=1463585084144" name="duplicate:http://purl.obolibrary.org/obo/vo/external/actinob.owl." uri="avmcs9wq.owl"/>
        <uri id="Automatically generated entry, Timestamp=1463585084144" name="http://purl.obolibrary.org/obo/vo/external/aggreb.owl." uri="aggrebact.owl"/>
        <uri id="Automatically generated entry, Timestamp=1463585084144" name="http://purl.obolibrary.org/obo/vo/external/alcali.owl." uri="alcali.owl"/>
        <uri id="Automatically generated entry, Timestamp=1463585084144" name="http://purl.obolibrary.org/obo/vo/external/allio.owl." uri="alloicoccus.owl"/>
        <uri id="Automatically generated entry, Timestamp=1463585084144" name="http://purl.obolibrary.org/obo/vo/external/appendix.owl." uri="Appendix.owl"/>
        <uri id="Automatically generated entry, Timestamp=1463585084144" name="http://purl.obolibrary.org/obo/vo/external/bifido.owl." uri="bifido.owl"/>
        <uri id="Automatically generated entry, Timestamp=1463585084144" name="http://purl.obolibrary.org/obo/vo/external/bile_duct.owl." uri="bile%20duct.owl"/>
        <uri id="Automatically generated entry, Timestamp=1463585084144" name="http://purl.obolibrary.org/obo/vo/external/blood_vessel.owl." uri="blood%20vessel.owl"/>
        <uri id="Automatically generated entry, Timestamp=1463585084144" name="http://purl.obolibrary.org/obo/vo/external/blood_vessel_wall.owl." uri="BLood%20vessel%20wall.owl"/>
        <uri id="Automatically generated entry, Timestamp=1463585084144" name="http://purl.obolibrary.org/obo/vo/external/borrelia.owl." uri="borrelia%20arf.owl"/>
        <uri id="Automatically generated entry, Timestamp=1463585084144" name="http://purl.obolibrary.org/obo/vo/external/borrelia1.owl." uri="borrelia%20garn.owl"/>
        <uri id="Automatically generated entry, Timestamp=1463585084144" name="duplicate:http://purl.obolibrary.org/obo/vo/external/borrelia2.owl." uri="bor.owl"/>
        <uri id="Automatically generated entry, Timestamp=1463585084144" name="duplicate:http://purl.obolibrary.org/obo/vo/external/borrelia2.owl." uri="borr.owl"/>
        <uri id="Automatically generated entry, Timestamp=1463585084144" name="http://purl.obolibrary.org/obo/vo/external/borrelia3.owl." uri="borre.owl"/>
        <uri id="Automatically generated entry, Timestamp=1463585084144" name="http://purl.obolibrary.org/obo/vo/external/brain.owl." uri="brain.owl"/>
        <uri id="Automatically generated entry, Timestamp=1463585084144" name="http://purl.obolibrary.org/obo/vo/external/bronchus.owl." uri="bronchus.owl"/>
        <uri id="Automatically generated entry, Timestamp=1463585084144" name="http://purl.obolibrary.org/obo/vo/external/cardiobact.owl." uri="Abiotrop.owl"/>
        <uri id="Automatically generated entry, Timestamp=1463585084144" name="http://purl.obolibrary.org/obo/vo/external/cervix.owl." uri="cervix.owl"/>
        <uri id="Automatically generated entry, Timestamp=1463585084144" name="http://purl.obolibrary.org/obo/vo/external/colon.owl." uri="colon.owl"/>
        <uri id="Automatically generated entry, Timestamp=1463585084144" name="http://purl.obolibrary.org/obo/vo/external/conjunctiva.owl." uri="conjunctiva.owl"/>
        <uri id="Automatically generated entry, Timestamp=1463585084144" name="http://purl.obolibrary.org/obo/vo/external/eike.owl." uri="eik.owl"/>
        <uri id="Automatically generated entry, Timestamp=1463585084144" name="http://purl.obolibrary.org/obo/vo/external/endometrium.owl." uri="endometrium.owl"/>
        <uri id="Automatically generated entry, Timestamp=1463585084144" name="http://purl.obolibrary.org/obo/vo/external/epididymis.owl." uri="epididymis.owl"/>
        <uri id="Automatically generated entry, Timestamp=1463585084144" name="http://purl.obolibrary.org/obo/vo/external/epidural_space.owl." uri="epidural%20space.owl"/>
        <uri id="Automatically generated entry, Timestamp=1463585084144" name="http://purl.obolibrary.org/obo/vo/external/epiglottis.owl." uri="epiglottis.owl"/>
        <uri id="Automatically generated entry, Timestamp=1463585084144" name="duplicate:http://purl.obolibrary.org/obo/vo/external/ery.owl." uri="ersip.owl"/>
        <uri id="Automatically generated entry, Timestamp=1463585084144" name="duplicate:http://purl.obolibrary.org/obo/vo/external/ery.owl." uri="erysip.owl"/>
        <uri id="Automatically generated entry, Timestamp=1463585084144" name="http://purl.obolibrary.org/obo/vo/external/esophagus.owl." uri="esophagus.owl"/>
        <uri id="Automatically generated entry, Timestamp=1463585084144" name="http://purl.obolibrary.org/obo/vo/external/eubact.owl." uri="eubact.owl"/>
        <uri id="Automatically generated entry, Timestamp=1463585084144" name="http://purl.obolibrary.org/obo/vo/external/external_ear.owl." uri="external%20ear.owl"/>
        <uri id="Automatically generated entry, Timestamp=1463585084144" name="http://purl.obolibrary.org/obo/vo/external/finegold.owl" uri="finegold.owl"/>
        <uri id="Automatically generated entry, Timestamp=1463585084144" name="http://purl.obolibrary.org/obo/vo/external/flavob.owl." uri="flavobact.owl"/>
        <uri id="Automatically generated entry, Timestamp=1463585084144" name="http://purl.obolibrary.org/obo/vo/external/gallbladder.owl." uri="gallbladder.owl"/>
        <uri id="Automatically generated entry, Timestamp=1463585084144" name="http://purl.obolibrary.org/obo/vo/external/gem.owl" uri="geme.owl"/>
        <uri id="Automatically generated entry, Timestamp=1463585084144" name="http://purl.obolibrary.org/obo/vo/external/geme.owl" uri="gemel.owl"/>
        <uri id="Automatically generated entry, Timestamp=1463585084144" name="http://purl.obolibrary.org/obo/vo/external/hair_follicle.owl." uri="hair%20follicle.owl"/>
        <uri id="Automatically generated entry, Timestamp=1463585084144" name="http://purl.obolibrary.org/obo/vo/external/halomon.owl" uri="halom.owl"/>
        <uri id="Automatically generated entry, Timestamp=1463585084144" name="http://purl.obolibrary.org/obo/vo/external/heart.owl." uri="heart.owl"/>
        <uri id="Automatically generated entry, Timestamp=1463585084144" name="http://purl.obolibrary.org/obo/vo/external/joint.owl." uri="joint.owl"/>
        <uri id="Automatically generated entry, Timestamp=1463585084144" name="http://purl.obolibrary.org/obo/vo/external/kidney.owl." uri="kidney.owl"/>
        <uri id="Automatically generated entry, Timestamp=1463585084144" name="http://purl.obolibrary.org/obo/vo/external/lactobac.owl" uri="lactob.owl"/>
        <uri id="Automatically generated entry, Timestamp=1463585084144" name="http://purl.obolibrary.org/obo/vo/external/larynx.owl." uri="larynx.owl"/>
        <uri id="Automatically generated entry, Timestamp=1463585084144" name="http://purl.obolibrary.org/obo/vo/external/liver.owl." uri="liver.owl"/>
        <uri id="Automatically generated entry, Timestamp=1463585084144" name="http://purl.obolibrary.org/obo/vo/external/lung.owl." uri="lung.owl"/>
        <uri id="Automatically generated entry, Timestamp=1463585084144" name="http://purl.obolibrary.org/obo/vo/external/lymph_node.owl." uri="lymph%20node.owl"/>
        <uri id="Automatically generated entry, Timestamp=1463585084144" name="http://purl.obolibrary.org/obo/vo/external/lymphatic_vessel.owl." uri="lymphatic%20vessel.owl"/>
        <uri id="Automatically generated entry, Timestamp=1463585084144" name="http://purl.obolibrary.org/obo/vo/external/mastoid_air_cell.owl." uri="mastoid%20air%20cell.owl"/>
        <uri id="Automatically generated entry, Timestamp=1463585084144" name="http://purl.obolibrary.org/obo/vo/external/micrococ.owl" uri="micrococ.owl"/>
        <uri id="Automatically generated entry, Timestamp=1463585084144" name="http://purl.obolibrary.org/obo/vo/external/middle_ear.owl." uri="middle%20ear.owl"/>
        <uri id="Automatically generated entry, Timestamp=1463585084144" name="http://purl.obolibrary.org/obo/vo/external/muscle.owl." uri="muscle.owl"/>
        <uri id="Automatically generated entry, Timestamp=1463585084144" name="http://purl.obolibrary.org/obo/vo/external/neiss.owl" uri="neisseria%20sicca.owl"/>
        <uri id="Automatically generated entry, Timestamp=1463585084144" name="duplicate:http://purl.obolibrary.org/obo/vo/external/neorick.owl." uri="neorick.owl"/>
        <uri id="Automatically generated entry, Timestamp=1463585084144" name="duplicate:http://purl.obolibrary.org/obo/vo/external/neorick.owl." uri="neorick2.owl"/>
        <uri id="Automatically generated entry, Timestamp=1463585084144" name="http://purl.obolibrary.org/obo/vo/external/neorick2.owl." uri="neorick3.owl"/>
        <uri id="Automatically generated entry, Timestamp=1463585084144" name="http://purl.obolibrary.org/obo/vo/external/ochro.owl." uri="orcho.owl"/>
        <uri id="Automatically generated entry, Timestamp=1463585084144" name="http://purl.obolibrary.org/obo/vo/external/parotid_gland.owl." uri="parotid%20gland.owl"/>
        <uri id="Automatically generated entry, Timestamp=1463585084144" name="http://purl.obolibrary.org/obo/vo/external/pelvis.owl." uri="pelvix.owl"/>
        <uri id="Automatically generated entry, Timestamp=1463585084144" name="duplicate:http://purl.obolibrary.org/obo/vo/external/peptoco.owl." uri="peptococ2.owl"/>
        <uri id="Automatically generated entry, Timestamp=1463585084144" name="duplicate:http://purl.obolibrary.org/obo/vo/external/peptoco.owl." uri="peptococcus.owl"/>
        <uri id="Automatically generated entry, Timestamp=1463585084144" name="http://purl.obolibrary.org/obo/vo/external/peptoco2.owl." uri="peptococcus3.owl"/>
        <uri id="Automatically generated entry, Timestamp=1463585084144" name="http://purl.obolibrary.org/obo/vo/external/peritoneal_cavity.owl." uri="peritoneal%20cavity.owl"/>
        <uri id="Automatically generated entry, Timestamp=1463585084144" name="http://purl.obolibrary.org/obo/vo/external/pharynx.owl." uri="pharynx.owl"/>
        <uri id="Automatically generated entry, Timestamp=1463585084144" name="http://purl.obolibrary.org/obo/vo/external/pleura.owl." uri="pleura.owl"/>
        <uri id="Automatically generated entry, Timestamp=1463585084144" name="http://purl.obolibrary.org/obo/vo/external/porphy.owl." uri="prophy.owl"/>
        <uri id="Automatically generated entry, Timestamp=1463585084144" name="http://purl.obolibrary.org/obo/vo/external/prostate.owl." uri="prostate.owl"/>
        <uri id="Automatically generated entry, Timestamp=1463585084144" name="http://purl.obolibrary.org/obo/vo/external/psuedoflu.owl." uri="pseudoflur.owl"/>
        <uri id="Automatically generated entry, Timestamp=1463585084144" name="http://purl.obolibrary.org/obo/vo/external/ralston.owl." uri="ralston.owl"/>
        <uri id="Automatically generated entry, Timestamp=1463585084144" name="http://purl.obolibrary.org/obo/vo/external/skin.owl." uri="skin.owl"/>
        <uri id="Automatically generated entry, Timestamp=1463585084144" name="http://purl.obolibrary.org/obo/vo/external/spleen.owl." uri="spleen.owl"/>
        <uri id="Automatically generated entry, Timestamp=1463585084144" name="http://purl.obolibrary.org/obo/vo/external/streptherm.owl." uri="streptherm.owl"/>
        <uri id="Automatically generated entry, Timestamp=1463585084144" name="http://purl.obolibrary.org/obo/vo/external/streptobac.owl." uri="streptob.owl"/>
        <uri id="Automatically generated entry, Timestamp=1463585084144" name="http://purl.obolibrary.org/obo/vo/external/subdura.owl." uri="subdura.owl"/>
        <uri id="Automatically generated entry, Timestamp=1463585084144" name="http://purl.obolibrary.org/obo/vo/external/subdural_space.owl." uri="FMA%20imports/subdural%20space.owl"/>
        <uri id="Automatically generated entry, Timestamp=1463585084144" name="http://purl.obolibrary.org/obo/vo/external/testis.owl." uri="testis.owl"/>
        <uri id="Automatically generated entry, Timestamp=1463585084144" name="http://purl.obolibrary.org/obo/vo/external/thyroid_gland.owl." uri="thyroid%20gland.owl"/>
        <uri id="Automatically generated entry, Timestamp=1463585084144" name="http://purl.obolibrary.org/obo/vo/external/trachea.owl." uri="trachea.owl"/>
        <uri id="Automatically generated entry, Timestamp=1463585084144" name="duplicate:http://purl.obolibrary.org/obo/vo/external/trop.owl." uri="t%20pall%20pert.owl"/>
        <uri id="Automatically generated entry, Timestamp=1463585084144" name="duplicate:http://purl.obolibrary.org/obo/vo/external/trop.owl." uri="T.pall.pert.owl"/>
        <uri id="Automatically generated entry, Timestamp=1463585084144" name="http://purl.obolibrary.org/obo/vo/external/trophen.owl." uri="tropwhip.owl"/>
        <uri id="Automatically generated entry, Timestamp=1463585084144" name="http://purl.obolibrary.org/obo/vo/external/urethra.owl." uri="urethra.owl"/>
        <uri id="Automatically generated entry, Timestamp=1463585084144" name="http://purl.obolibrary.org/obo/vo/external/vagina.owl." uri="vagina.owl"/>
        <uri id="Automatically generated entry, Timestamp=1463585084144" name="http://purl.obolibrary.org/obo/vo/external/veil.owl." uri="veil.owl"/>
        <uri id="Automatically generated entry, Timestamp=1463585084144" name="http://purl.obolibrary.org/obo/vo/external/vulva.owl." uri="vulva.owl"/>
        <uri id="Automatically generated entry, Timestamp=1463585084144" name="http://purl.obolibrary.org/obo/yersinia_pestis/external/NCBITaxon_import.owl" uri="Yersinia%20pestis.owl"/>
        <uri id="Automatically generated entry, Timestamp=1463585084144" name="duplicate:http://purl.obolibrary.org/obo/your_ontology/external/NCBITaxon_import.owl" uri="staph%20.owl"/>
        <uri id="Automatically generated entry, Timestamp=1463585084144" name="duplicate:http://purl.obolibrary.org/obo/your_ontology/external/NCBITaxon_import.owl" uri="staph2.owl"/>
        <uri id="Automatically generated entry, Timestamp=1463585084144" name="http://purl.obolibrary.org/obo/your_ontology/external/fma_bone.owl" uri="bone.owl"/>
        <uri id="Automatically generated entry, Timestamp=1463585084144" name="duplicate:http://purl.obolibrary.org/obo/your_ontology2/external/NCBITaxon_import.owl" uri="staph3.owl"/>
        <uri id="Automatically generated entry, Timestamp=1463585084144" name="duplicate:http://purl.obolibrary.org/obo/your_ontology2/external/NCBITaxon_import.owl" uri="staph4.owl"/>
        <uri id="Automatically generated entry, Timestamp=1463585084144" name="http://purl.obolibrary.org/obo/your_ontology3/external/NCBITaxon_import.owl" uri="staph5.owl"/>
        <uri id="Automatically generated entry, Timestamp=1463585084144" name="http://purl.obolibrary.org/obo/your_ontology5/external/NCBITaxon_import.owl" uri="staph6.owl"/>
        <uri id="Automatically generated entry, Timestamp=1463585084144" name="http://purl.org/dc/elements/1.1/" uri="protege-dc.owl"/>
        <uri id="Automatically generated entry, Timestamp=1463585084144" name="duplicate:http://www.semanticweb.org/claire/ontologies/2013/4/Ontology1368738144644.owl" uri="BCIDO%20FINAL%20DIB.owl"/>
        <uri id="Automatically generated entry, Timestamp=1463585084144" name="duplicate:http://www.semanticweb.org/claire/ontologies/2013/4/Ontology1368738144644.owl" uri="BCIDO%20FINAL.owl"/>
        <uri id="Automatically generated entry, Timestamp=1463585084144" name="duplicate:http://www.semanticweb.org/claire/ontologies/2013/4/Ontology1368738144644.owl" uri="test9.owl"/>
        <uri id="Automatically generated entry, Timestamp=1463585084144" name="shadowed:http://purl.obolibrary.org/obo/ido.owl" uri="FMA%20imports/IDO%20test.owl"/>
        <uri id="Automatically generated entry, Timestamp=1463585084144" name="shadowed:http://purl.obolibrary.org/obo/vo/external/URT.owl." uri="FMA%20imports/URT.owl"/>
        <uri id="Automatically generated entry, Timestamp=1463585084144" name="shadowed:http://purl.obolibrary.org/obo/vo/external/appendix.owl." uri="FMA%20imports/Appendix.owl"/>
        <uri id="Automatically generated entry, Timestamp=1463585084144" name="shadowed:http://purl.obolibrary.org/obo/vo/external/bile_duct.owl." uri="FMA%20imports/bile%20duct.owl"/>
        <uri id="Automatically generated entry, Timestamp=1463585084144" name="shadowed:http://purl.obolibrary.org/obo/vo/external/blood_vessel.owl." uri="FMA%20imports/blood%20vessel.owl"/>
        <uri id="Automatically generated entry, Timestamp=1463585084144" name="shadowed:http://purl.obolibrary.org/obo/vo/external/blood_vessel_wall.owl." uri="FMA%20imports/BLood%20vessel%20wall.owl"/>
        <uri id="Automatically generated entry, Timestamp=1463585084144" name="shadowed:http://purl.obolibrary.org/obo/vo/external/brain.owl." uri="FMA%20imports/brain.owl"/>
        <uri id="Automatically generated entry, Timestamp=1463585084144" name="shadowed:http://purl.obolibrary.org/obo/vo/external/bronchus.owl." uri="FMA%20imports/bronchus.owl"/>
        <uri id="Automatically generated entry, Timestamp=1463585084144" name="shadowed:http://purl.obolibrary.org/obo/vo/external/cervix.owl." uri="FMA%20imports/cervix.owl"/>
        <uri id="Automatically generated entry, Timestamp=1463585084144" name="shadowed:http://purl.obolibrary.org/obo/vo/external/colon.owl." uri="FMA%20imports/colon.owl"/>
        <uri id="Automatically generated entry, Timestamp=1463585084144" name="shadowed:http://purl.obolibrary.org/obo/vo/external/conjunctiva.owl." uri="FMA%20imports/conjunctiva.owl"/>
        <uri id="Automatically generated entry, Timestamp=1463585084144" name="shadowed:http://purl.obolibrary.org/obo/vo/external/endometrium.owl." uri="FMA%20imports/endometrium.owl"/>
        <uri id="Automatically generated entry, Timestamp=1463585084144" name="shadowed:http://purl.obolibrary.org/obo/vo/external/epididymis.owl." uri="FMA%20imports/epididymis.owl"/>
        <uri id="Automatically generated entry, Timestamp=1463585084144" name="shadowed:http://purl.obolibrary.org/obo/vo/external/epidural_space.owl." uri="FMA%20imports/epidural%20space.owl"/>
        <uri id="Automatically generated entry, Timestamp=1463585084144" name="shadowed:http://purl.obolibrary.org/obo/vo/external/epiglottis.owl." uri="FMA%20imports/epiglottis.owl"/>
        <uri id="Automatically generated entry, Timestamp=1463585084144" name="shadowed:http://purl.obolibrary.org/obo/vo/external/esophagus.owl." uri="FMA%20imports/esophagus.owl"/>
        <uri id="Automatically generated entry, Timestamp=1463585084144" name="shadowed:http://purl.obolibrary.org/obo/vo/external/external_ear.owl." uri="FMA%20imports/external%20ear.owl"/>
        <uri id="Automatically generated entry, Timestamp=1463585084144" name="shadowed:http://purl.obolibrary.org/obo/vo/external/gallbladder.owl." uri="FMA%20imports/gallbladder.owl"/>
        <uri id="Automatically generated entry, Timestamp=1463585084144" name="shadowed:http://purl.obolibrary.org/obo/vo/external/hair_follicle.owl." uri="FMA%20imports/hair%20follicle.owl"/>
        <uri id="Automatically generated entry, Timestamp=1463585084144" name="shadowed:http://purl.obolibrary.org/obo/vo/external/heart.owl." uri="FMA%20imports/heart.owl"/>
        <uri id="Automatically generated entry, Timestamp=1463585084144" name="shadowed:http://purl.obolibrary.org/obo/vo/external/joint.owl." uri="FMA%20imports/joint.owl"/>
        <uri id="Automatically generated entry, Timestamp=1463585084144" name="shadowed:http://purl.obolibrary.org/obo/vo/external/kidney.owl." uri="FMA%20imports/kidney.owl"/>
        <uri id="Automatically generated entry, Timestamp=1463585084144" name="shadowed:http://purl.obolibrary.org/obo/vo/external/larynx.owl." uri="FMA%20imports/larynx.owl"/>
        <uri id="Automatically generated entry, Timestamp=1463585084144" name="shadowed:http://purl.obolibrary.org/obo/vo/external/liver.owl." uri="FMA%20imports/liver.owl"/>
        <uri id="Automatically generated entry, Timestamp=1463585084144" name="shadowed:http://purl.obolibrary.org/obo/vo/external/lung.owl." uri="FMA%20imports/lung.owl"/>
        <uri id="Automatically generated entry, Timestamp=1463585084144" name="shadowed:http://purl.obolibrary.org/obo/vo/external/lymph_node.owl." uri="FMA%20imports/lymph%20node.owl"/>
        <uri id="Automatically generated entry, Timestamp=1463585084144" name="shadowed:http://purl.obolibrary.org/obo/vo/external/lymphatic_vessel.owl." uri="FMA%20imports/lymphatic%20vessel.owl"/>
        <uri id="Automatically generated entry, Timestamp=1463585084144" name="shadowed:http://purl.obolibrary.org/obo/vo/external/mastoid_air_cell.owl." uri="FMA%20imports/mastoid%20air%20cell.owl"/>
        <uri id="Automatically generated entry, Timestamp=1463585084144" name="shadowed:http://purl.obolibrary.org/obo/vo/external/middle_ear.owl." uri="FMA%20imports/middle%20ear.owl"/>
        <uri id="Automatically generated entry, Timestamp=1463585084144" name="shadowed:http://purl.obolibrary.org/obo/vo/external/muscle.owl." uri="FMA%20imports/muscle.owl"/>
        <uri id="Automatically generated entry, Timestamp=1463585084144" name="shadowed:http://purl.obolibrary.org/obo/vo/external/parotid_gland.owl." uri="FMA%20imports/parotid%20gland.owl"/>
        <uri id="Automatically generated entry, Timestamp=1463585084144" name="shadowed:http://purl.obolibrary.org/obo/vo/external/pelvis.owl." uri="FMA%20imports/pelvix.owl"/>
        <uri id="Automatically generated entry, Timestamp=1463585084144" name="shadowed:http://purl.obolibrary.org/obo/vo/external/peritoneal_cavity.owl." uri="FMA%20imports/peritoneal%20cavity.owl"/>
        <uri id="Automatically generated entry, Timestamp=1463585084144" name="shadowed:http://purl.obolibrary.org/obo/vo/external/pharynx.owl." uri="FMA%20imports/pharynx.owl"/>
        <uri id="Automatically generated entry, Timestamp=1463585084144" name="shadowed:http://purl.obolibrary.org/obo/vo/external/pleura.owl." uri="FMA%20imports/pleura.owl"/>
        <uri id="Automatically generated entry, Timestamp=1463585084144" name="shadowed:http://purl.obolibrary.org/obo/vo/external/prostate.owl." uri="FMA%20imports/prostate.owl"/>
        <uri id="Automatically generated entry, Timestamp=1463585084144" name="shadowed:http://purl.obolibrary.org/obo/vo/external/skin.owl." uri="FMA%20imports/skin.owl"/>
        <uri id="Automatically generated entry, Timestamp=1463585084144" name="shadowed:http://purl.obolibrary.org/obo/vo/external/spleen.owl." uri="FMA%20imports/spleen.owl"/>
        <uri id="Automatically generated entry, Timestamp=1463585084144" name="shadowed:http://purl.obolibrary.org/obo/vo/external/subdura.owl." uri="FMA%20imports/subdura.owl"/>
        <uri id="Automatically generated entry, Timestamp=1463585084144" name="shadowed:http://purl.obolibrary.org/obo/vo/external/testis.owl." uri="FMA%20imports/testis.owl"/>
        <uri id="Automatically generated entry, Timestamp=1463585084144" name="shadowed:http://purl.obolibrary.org/obo/vo/external/thyroid_gland.owl." uri="FMA%20imports/thyroid%20gland.owl"/>
        <uri id="Automatically generated entry, Timestamp=1463585084144" name="shadowed:http://purl.obolibrary.org/obo/vo/external/trachea.owl." uri="FMA%20imports/trachea.owl"/>
        <uri id="Automatically generated entry, Timestamp=1463585084144" name="shadowed:http://purl.obolibrary.org/obo/vo/external/urethra.owl." uri="FMA%20imports/urethra.owl"/>
        <uri id="Automatically generated entry, Timestamp=1463585084144" name="shadowed:http://purl.obolibrary.org/obo/vo/external/vagina.owl." uri="FMA%20imports/vagina.owl"/>
        <uri id="Automatically generated entry, Timestamp=1463585084144" name="shadowed:http://purl.obolibrary.org/obo/vo/external/vulva.owl." uri="FMA%20imports/vulva.owl"/>
        <uri id="Automatically generated entry, Timestamp=1463585084144" name="shadowed:http://purl.obolibrary.org/obo/your_ontology/external/fma_bone.owl" uri="FMA%20imports/bone.owl"/>
    </group>
</catalog>
