# Supplementary material for: Bacterial clinical infectious diseases ontology (BCIDO) dataset
Source: Data Brief. 2016 Jul 16;8:881–4. doi: 10.1016/j.dib.2016.07.018 (PMC4961784; doi:10.1016/j.dib.2016.07.018)
Supplement: Supplementary file 3 — Supplementary material [file mmc3.zip › BCIDO FINAL/cervix.owl]

<?xml version="1.0"?>


<!DOCTYPE rdf:RDF [
    <!ENTITY owl "http://www.w3.org/2002/07/owl#" >
    <!ENTITY obo "http://purl.obolibrary.org/obo/" >
    <!ENTITY xsd "http://www.w3.org/2001/XMLSchema#" >
    <!ENTITY fma "http://purl.obolibrary.org/obo/fma#" >
    <!ENTITY rdfs "http://www.w3.org/2000/01/rdf-schema#" >
    <!ENTITY rdf "http://www.w3.org/1999/02/22-rdf-syntax-ns#" >
    <!ENTITY oboInOwl "http://www.geneontology.org/formats/oboInOwl#" >
]>


<rdf:RDF xmlns="&obo;vo/external/cervix.owl.#"
     xml:base="&obo;vo/external/cervix.owl."
     xmlns:obo="http://purl.obolibrary.org/obo/"
     xmlns:rdfs="http://www.w3.org/2000/01/rdf-schema#"
     xmlns:owl="http://www.w3.org/2002/07/owl#"
     xmlns:xsd="http://www.w3.org/2001/XMLSchema#"
     xmlns:rdf="http://www.w3.org/1999/02/22-rdf-syntax-ns#"
     xmlns:oboInOwl="http://www.geneontology.org/formats/oboInOwl#"
     xmlns:fma="&obo;fma#">
    <owl:Ontology rdf:about="&obo;vo/external/cervix.owl."/>
    


    <!-- 
    ///////////////////////////////////////////////////////////////////////////////////////
    //
    // Annotation properties
    //
    ///////////////////////////////////////////////////////////////////////////////////////
     -->

    <owl:AnnotationProperty rdf:about="&obo;IAO_0000412">
        <rdfs:label xml:lang="en">imported from</rdfs:label>
    </owl:AnnotationProperty>
    <owl:AnnotationProperty rdf:about="&oboInOwl;hasOBONamespace">
        <rdfs:label rdf:datatype="&xsd;string">has_obo_namespace</rdfs:label>
    </owl:AnnotationProperty>
    <owl:AnnotationProperty rdf:about="&oboInOwl;hasExactSynonym">
        <rdfs:label rdf:datatype="&xsd;string">has_exact_synonym</rdfs:label>
    </owl:AnnotationProperty>
    <owl:AnnotationProperty rdf:about="&oboInOwl;id"/>
    


    <!-- 
    ///////////////////////////////////////////////////////////////////////////////////////
    //
    // Datatypes
    //
    ///////////////////////////////////////////////////////////////////////////////////////
     -->

    


    <!-- 
    ///////////////////////////////////////////////////////////////////////////////////////
    //
    // Object Properties
    //
    ///////////////////////////////////////////////////////////////////////////////////////
     -->

    


    <!-- http://purl.obolibrary.org/obo/fma#regional_part_of -->

    <owl:ObjectProperty rdf:about="&obo;fma#regional_part_of">
        <rdfs:label rdf:datatype="&xsd;string">regional_part_of</rdfs:label>
    </owl:ObjectProperty>
    


    <!-- 
    ///////////////////////////////////////////////////////////////////////////////////////
    //
    // Classes
    //
    ///////////////////////////////////////////////////////////////////////////////////////
     -->

    


    <!-- http://purl.obolibrary.org/obo/FMA_17740 -->

    <owl:Class rdf:about="&obo;FMA_17740">
        <rdfs:label rdf:datatype="&xsd;string">Cervix of uterus</rdfs:label>
        <oboInOwl:hasExactSynonym rdf:datatype="&xsd;string">Cervical canal</oboInOwl:hasExactSynonym>
        <oboInOwl:hasExactSynonym rdf:datatype="&xsd;string">Cervical canal of uterus</oboInOwl:hasExactSynonym>
        <oboInOwl:id rdf:datatype="&xsd;string">FMA:17740</oboInOwl:id>
        <oboInOwl:hasExactSynonym rdf:datatype="&xsd;string">Neck of uterus</oboInOwl:hasExactSynonym>
        <oboInOwl:hasExactSynonym rdf:datatype="&xsd;string">Uterine cervix</oboInOwl:hasExactSynonym>
        <oboInOwl:hasOBONamespace rdf:datatype="&xsd;string">fma</oboInOwl:hasOBONamespace>
        <obo:IAO_0000412 rdf:resource="&obo;fma.owl"/>
    </owl:Class>
</rdf:RDF>


<!-- Generated by the OWL API (version 3.2.3.1824) http://owlapi.sourceforge.net -->
