# Supplementary material for: Bacterial clinical infectious diseases ontology (BCIDO) dataset
Source: Data Brief. 2016 Jul 16;8:881–4. doi: 10.1016/j.dib.2016.07.018 (PMC4961784; doi:10.1016/j.dib.2016.07.018)
Supplement: Supplementary file 3 — Supplementary material [file mmc3.zip › BCIDO FINAL/clostridiaceae.owl]

<?xml version="1.0"?>


<!DOCTYPE rdf:RDF [
    <!ENTITY owl "http://www.w3.org/2002/07/owl#" >
    <!ENTITY obo "http://purl.obolibrary.org/obo/" >
    <!ENTITY xsd "http://www.w3.org/2001/XMLSchema#" >
    <!ENTITY rdfs "http://www.w3.org/2000/01/rdf-schema#" >
    <!ENTITY ncbitaxon "http://purl.obolibrary.org/obo/ncbitaxon#" >
    <!ENTITY rdf "http://www.w3.org/1999/02/22-rdf-syntax-ns#" >
    <!ENTITY oboInOwl "http://www.geneontology.org/formats/oboInOwl#" >
]>


<rdf:RDF xmlns="&obo;clostridiaceae/external/NCBITaxon_import.owl#"
     xml:base="&obo;clostridiaceae/external/NCBITaxon_import.owl"
     xmlns:obo="http://purl.obolibrary.org/obo/"
     xmlns:ncbitaxon="&obo;ncbitaxon#"
     xmlns:rdfs="http://www.w3.org/2000/01/rdf-schema#"
     xmlns:owl="http://www.w3.org/2002/07/owl#"
     xmlns:xsd="http://www.w3.org/2001/XMLSchema#"
     xmlns:rdf="http://www.w3.org/1999/02/22-rdf-syntax-ns#"
     xmlns:oboInOwl="http://www.geneontology.org/formats/oboInOwl#">
    <owl:Ontology rdf:about="&obo;clostridiaceae/external/NCBITaxon_import.owl"/>
    


    <!-- 
    ///////////////////////////////////////////////////////////////////////////////////////
    //
    // Annotation properties
    //
    ///////////////////////////////////////////////////////////////////////////////////////
     -->

    <owl:AnnotationProperty rdf:about="&oboInOwl;hasRelatedSynonym">
        <rdfs:label rdf:datatype="&xsd;string">has_related_synonym</rdfs:label>
    </owl:AnnotationProperty>
    <owl:AnnotationProperty rdf:about="&obo;IAO_0000115">
        <rdfs:label rdf:datatype="&xsd;string">definition</rdfs:label>
    </owl:AnnotationProperty>
    <owl:AnnotationProperty rdf:about="&obo;IAO_0000412">
        <rdfs:label xml:lang="en">imported from</rdfs:label>
    </owl:AnnotationProperty>
    <owl:AnnotationProperty rdf:about="&oboInOwl;hasDbXref">
        <rdfs:label rdf:datatype="&xsd;string">database_cross_reference</rdfs:label>
    </owl:AnnotationProperty>
    <owl:AnnotationProperty rdf:about="&obo;ncbitaxon#has_rank">
        <rdfs:label rdf:datatype="&xsd;string">has_rank</rdfs:label>
        <obo:IAO_0000115 rdf:datatype="&xsd;string">A metadata relation between a class and its taxonomic rank (eg species, family)</obo:IAO_0000115>
        <rdfs:comment rdf:datatype="&xsd;string">This is an abstract class for use with the NCBI taxonomy to name the depth of the node within the tree. The link between the node term and the rank is only visible if you are using an obo 1.3 aware browser/editor; otherwise this can be ignored</rdfs:comment>
        <oboInOwl:hasOBONamespace rdf:datatype="&xsd;string">ncbi_taxonomy</oboInOwl:hasOBONamespace>
    </owl:AnnotationProperty>
    <owl:AnnotationProperty rdf:about="&oboInOwl;hasAlternativeId">
        <rdfs:label rdf:datatype="&xsd;string">has_alternative_id</rdfs:label>
    </owl:AnnotationProperty>
    <owl:AnnotationProperty rdf:about="&oboInOwl;hasOBONamespace">
        <rdfs:label rdf:datatype="&xsd;string">has_obo_namespace</rdfs:label>
    </owl:AnnotationProperty>
    <owl:AnnotationProperty rdf:about="&oboInOwl;hasExactSynonym">
        <rdfs:label rdf:datatype="&xsd;string">has_exact_synonym</rdfs:label>
    </owl:AnnotationProperty>
    


    <!-- 
    ///////////////////////////////////////////////////////////////////////////////////////
    //
    // Datatypes
    //
    ///////////////////////////////////////////////////////////////////////////////////////
     -->

    


    <!-- 
    ///////////////////////////////////////////////////////////////////////////////////////
    //
    // Classes
    //
    ///////////////////////////////////////////////////////////////////////////////////////
     -->

    


    <!-- http://purl.obolibrary.org/obo/NCBITaxon_1239 -->

    <owl:Class rdf:about="&obo;NCBITaxon_1239">
        <rdfs:label rdf:datatype="&xsd;string">Firmicutes</rdfs:label>
        <oboInOwl:hasRelatedSynonym rdf:datatype="&xsd;string">Bacillus/Clostridium group</oboInOwl:hasRelatedSynonym>
        <oboInOwl:hasRelatedSynonym rdf:datatype="&xsd;string">Clostridium group firmicutes</oboInOwl:hasRelatedSynonym>
        <oboInOwl:hasRelatedSynonym rdf:datatype="&xsd;string">Firmacutes</oboInOwl:hasRelatedSynonym>
        <oboInOwl:hasDbXref rdf:datatype="&xsd;string">GC_ID:11</oboInOwl:hasDbXref>
        <oboInOwl:hasRelatedSynonym rdf:datatype="&xsd;string">Gram positive bacteria</oboInOwl:hasRelatedSynonym>
        <oboInOwl:hasExactSynonym rdf:datatype="&xsd;string">Gram-positive bacteria</oboInOwl:hasExactSynonym>
        <oboInOwl:hasRelatedSynonym rdf:datatype="&xsd;string">Low G+C firmicutes</oboInOwl:hasRelatedSynonym>
        <oboInOwl:hasAlternativeId rdf:datatype="&xsd;string">NCBITaxon:31968</oboInOwl:hasAlternativeId>
        <oboInOwl:hasDbXref rdf:datatype="&xsd;string">PMID:10555317</oboInOwl:hasDbXref>
        <oboInOwl:hasDbXref rdf:datatype="&xsd;string">PMID:11034484</oboInOwl:hasDbXref>
        <oboInOwl:hasDbXref rdf:datatype="&xsd;string">PMID:11542017</oboInOwl:hasDbXref>
        <oboInOwl:hasDbXref rdf:datatype="&xsd;string">PMID:15143038</oboInOwl:hasDbXref>
        <oboInOwl:hasRelatedSynonym rdf:datatype="&xsd;string">clostridial firmicutes</oboInOwl:hasRelatedSynonym>
        <oboInOwl:hasRelatedSynonym rdf:datatype="&xsd;string">firmicutes</oboInOwl:hasRelatedSynonym>
        <oboInOwl:hasExactSynonym rdf:datatype="&xsd;string">low G+C Gram-positive bacteria</oboInOwl:hasExactSynonym>
        <oboInOwl:hasExactSynonym rdf:datatype="&xsd;string">low GC Gram+</oboInOwl:hasExactSynonym>
        <oboInOwl:hasOBONamespace rdf:datatype="&xsd;string">ncbi_taxonomy</oboInOwl:hasOBONamespace>
        <ncbitaxon:has_rank rdf:resource="&obo;NCBITaxon_phylum"/>
        <obo:IAO_0000412 rdf:resource="&obo;ncbitaxon.owl"/>
    </owl:Class>
    


    <!-- http://purl.obolibrary.org/obo/NCBITaxon_1485 -->

    <owl:Class rdf:about="&obo;NCBITaxon_1485">
        <rdfs:label rdf:datatype="&xsd;string">Clostridium</rdfs:label>
        <rdfs:subClassOf rdf:resource="&obo;NCBITaxon_31979"/>
        <oboInOwl:hasDbXref rdf:datatype="&xsd;string">GC_ID:11</oboInOwl:hasDbXref>
        <oboInOwl:hasOBONamespace rdf:datatype="&xsd;string">ncbi_taxonomy</oboInOwl:hasOBONamespace>
        <ncbitaxon:has_rank rdf:resource="&obo;NCBITaxon_genus"/>
        <obo:IAO_0000412 rdf:resource="&obo;ncbitaxon.owl"/>
    </owl:Class>
    


    <!-- http://purl.obolibrary.org/obo/NCBITaxon_1491 -->

    <owl:Class rdf:about="&obo;NCBITaxon_1491">
        <rdfs:label rdf:datatype="&xsd;string">Clostridium botulinum</rdfs:label>
        <rdfs:subClassOf rdf:resource="&obo;NCBITaxon_1485"/>
        <oboInOwl:hasRelatedSynonym rdf:datatype="&xsd;string">Bacillus botulinus</oboInOwl:hasRelatedSynonym>
        <oboInOwl:hasRelatedSynonym rdf:datatype="&xsd;string">Bacillus putrificus</oboInOwl:hasRelatedSynonym>
        <oboInOwl:hasRelatedSynonym rdf:datatype="&xsd;string">Botulobacillus botulinus</oboInOwl:hasRelatedSynonym>
        <oboInOwl:hasRelatedSynonym rdf:datatype="&xsd;string">Clostridium putrificum</oboInOwl:hasRelatedSynonym>
        <oboInOwl:hasRelatedSynonym rdf:datatype="&xsd;string">Ermengemillus botulinus</oboInOwl:hasRelatedSynonym>
        <oboInOwl:hasDbXref rdf:datatype="&xsd;string">GC_ID:11</oboInOwl:hasDbXref>
        <oboInOwl:hasAlternativeId rdf:datatype="&xsd;string">NCBITaxon:29368</oboInOwl:hasAlternativeId>
        <oboInOwl:hasDbXref rdf:datatype="&xsd;string">PMID:10028279</oboInOwl:hasDbXref>
        <oboInOwl:hasDbXref rdf:datatype="&xsd;string">PMID:15244052</oboInOwl:hasDbXref>
        <oboInOwl:hasRelatedSynonym rdf:datatype="&xsd;string">Pacinia putrifica</oboInOwl:hasRelatedSynonym>
        <oboInOwl:hasOBONamespace rdf:datatype="&xsd;string">ncbi_taxonomy</oboInOwl:hasOBONamespace>
        <ncbitaxon:has_rank rdf:resource="&obo;NCBITaxon_species"/>
        <obo:IAO_0000412 rdf:resource="&obo;ncbitaxon.owl"/>
    </owl:Class>
    


    <!-- http://purl.obolibrary.org/obo/NCBITaxon_1502 -->

    <owl:Class rdf:about="&obo;NCBITaxon_1502">
        <rdfs:label rdf:datatype="&xsd;string">Clostridium perfringens</rdfs:label>
        <rdfs:subClassOf rdf:resource="&obo;NCBITaxon_1485"/>
        <oboInOwl:hasRelatedSynonym rdf:datatype="&xsd;string">&#39;Clostridium plagarum&#39;</oboInOwl:hasRelatedSynonym>
        <oboInOwl:hasRelatedSynonym rdf:datatype="&xsd;string">Bacillus perfringens</oboInOwl:hasRelatedSynonym>
        <oboInOwl:hasRelatedSynonym rdf:datatype="&xsd;string">Bacterium welchii</oboInOwl:hasRelatedSynonym>
        <oboInOwl:hasRelatedSynonym rdf:datatype="&xsd;string">Clostridium plagarum</oboInOwl:hasRelatedSynonym>
        <oboInOwl:hasDbXref rdf:datatype="&xsd;string">GC_ID:11</oboInOwl:hasDbXref>
        <oboInOwl:hasDbXref rdf:datatype="&xsd;string">PMID:1374625</oboInOwl:hasDbXref>
        <oboInOwl:hasDbXref rdf:datatype="&xsd;string">PMID:184898</oboInOwl:hasDbXref>
        <oboInOwl:hasOBONamespace rdf:datatype="&xsd;string">ncbi_taxonomy</oboInOwl:hasOBONamespace>
        <ncbitaxon:has_rank rdf:resource="&obo;NCBITaxon_species"/>
        <obo:IAO_0000412 rdf:resource="&obo;ncbitaxon.owl"/>
    </owl:Class>
    


    <!-- http://purl.obolibrary.org/obo/NCBITaxon_1504 -->

    <owl:Class rdf:about="&obo;NCBITaxon_1504">
        <rdfs:label rdf:datatype="&xsd;string">Clostridium septicum</rdfs:label>
        <rdfs:subClassOf rdf:resource="&obo;NCBITaxon_1485"/>
        <oboInOwl:hasRelatedSynonym rdf:datatype="&xsd;string">&quot;Bacillus septicus&quot; Mace 1889</oboInOwl:hasRelatedSynonym>
        <oboInOwl:hasRelatedSynonym rdf:datatype="&xsd;string">&quot;Vibrio septicus&quot; (Mace 1889) Rottgardt 1926</oboInOwl:hasRelatedSynonym>
        <oboInOwl:hasRelatedSynonym rdf:datatype="&xsd;string">Bacillus septicus</oboInOwl:hasRelatedSynonym>
        <oboInOwl:hasRelatedSynonym rdf:datatype="&xsd;string">Clostridium septicum (Mace 1889) Ford 1927</oboInOwl:hasRelatedSynonym>
        <oboInOwl:hasDbXref rdf:datatype="&xsd;string">GC_ID:11</oboInOwl:hasDbXref>
        <oboInOwl:hasDbXref rdf:datatype="&xsd;string">PMID:11446363</oboInOwl:hasDbXref>
        <oboInOwl:hasRelatedSynonym rdf:datatype="&xsd;string">Vibrio septicus</oboInOwl:hasRelatedSynonym>
        <oboInOwl:hasOBONamespace rdf:datatype="&xsd;string">ncbi_taxonomy</oboInOwl:hasOBONamespace>
        <ncbitaxon:has_rank rdf:resource="&obo;NCBITaxon_species"/>
        <obo:IAO_0000412 rdf:resource="&obo;ncbitaxon.owl"/>
    </owl:Class>
    


    <!-- http://purl.obolibrary.org/obo/NCBITaxon_1513 -->

    <owl:Class rdf:about="&obo;NCBITaxon_1513">
        <rdfs:label rdf:datatype="&xsd;string">Clostridium tetani</rdfs:label>
        <rdfs:subClassOf rdf:resource="&obo;NCBITaxon_1485"/>
        <oboInOwl:hasRelatedSynonym rdf:datatype="&xsd;string">Bacillus tetani</oboInOwl:hasRelatedSynonym>
        <oboInOwl:hasDbXref rdf:datatype="&xsd;string">GC_ID:11</oboInOwl:hasDbXref>
        <oboInOwl:hasOBONamespace rdf:datatype="&xsd;string">ncbi_taxonomy</oboInOwl:hasOBONamespace>
        <ncbitaxon:has_rank rdf:resource="&obo;NCBITaxon_species"/>
        <obo:IAO_0000412 rdf:resource="&obo;ncbitaxon.owl"/>
    </owl:Class>
    


    <!-- http://purl.obolibrary.org/obo/NCBITaxon_186801 -->

    <owl:Class rdf:about="&obo;NCBITaxon_186801">
        <rdfs:label rdf:datatype="&xsd;string">Clostridia</rdfs:label>
        <rdfs:subClassOf rdf:resource="&obo;NCBITaxon_1239"/>
        <oboInOwl:hasDbXref rdf:datatype="&xsd;string">GC_ID:11</oboInOwl:hasDbXref>
        <oboInOwl:hasDbXref rdf:datatype="&xsd;string">PMID:20212322</oboInOwl:hasDbXref>
        <oboInOwl:hasOBONamespace rdf:datatype="&xsd;string">ncbi_taxonomy</oboInOwl:hasOBONamespace>
        <ncbitaxon:has_rank rdf:resource="&obo;NCBITaxon_class"/>
        <obo:IAO_0000412 rdf:resource="&obo;ncbitaxon.owl"/>
    </owl:Class>
    


    <!-- http://purl.obolibrary.org/obo/NCBITaxon_186802 -->

    <owl:Class rdf:about="&obo;NCBITaxon_186802">
        <rdfs:label rdf:datatype="&xsd;string">Clostridiales</rdfs:label>
        <oboInOwl:hasDbXref rdf:datatype="&xsd;string">GC_ID:11</oboInOwl:hasDbXref>
        <oboInOwl:hasOBONamespace rdf:datatype="&xsd;string">ncbi_taxonomy</oboInOwl:hasOBONamespace>
        <ncbitaxon:has_rank rdf:resource="&obo;NCBITaxon_order"/>
        <obo:IAO_0000412 rdf:resource="&obo;ncbitaxon.owl"/>
    </owl:Class>
    


    <!-- http://purl.obolibrary.org/obo/NCBITaxon_2 -->

    <owl:Class rdf:about="&obo;NCBITaxon_2">
        <rdfs:label rdf:datatype="&xsd;string">Bacteria</rdfs:label>
        <oboInOwl:hasDbXref rdf:datatype="&xsd;string">GC_ID:11</oboInOwl:hasDbXref>
        <oboInOwl:hasRelatedSynonym rdf:datatype="&xsd;string">Monera</oboInOwl:hasRelatedSynonym>
        <oboInOwl:hasDbXref rdf:datatype="&xsd;string">PMID:10425795</oboInOwl:hasDbXref>
        <oboInOwl:hasDbXref rdf:datatype="&xsd;string">PMID:10425796</oboInOwl:hasDbXref>
        <oboInOwl:hasDbXref rdf:datatype="&xsd;string">PMID:10425797</oboInOwl:hasDbXref>
        <oboInOwl:hasDbXref rdf:datatype="&xsd;string">PMID:10490293</oboInOwl:hasDbXref>
        <oboInOwl:hasDbXref rdf:datatype="&xsd;string">PMID:10843050</oboInOwl:hasDbXref>
        <oboInOwl:hasDbXref rdf:datatype="&xsd;string">PMID:10939651</oboInOwl:hasDbXref>
        <oboInOwl:hasDbXref rdf:datatype="&xsd;string">PMID:10939673</oboInOwl:hasDbXref>
        <oboInOwl:hasDbXref rdf:datatype="&xsd;string">PMID:10939677</oboInOwl:hasDbXref>
        <oboInOwl:hasDbXref rdf:datatype="&xsd;string">PMID:11211268</oboInOwl:hasDbXref>
        <oboInOwl:hasDbXref rdf:datatype="&xsd;string">PMID:11321083</oboInOwl:hasDbXref>
        <oboInOwl:hasDbXref rdf:datatype="&xsd;string">PMID:11321113</oboInOwl:hasDbXref>
        <oboInOwl:hasDbXref rdf:datatype="&xsd;string">PMID:11411719</oboInOwl:hasDbXref>
        <oboInOwl:hasDbXref rdf:datatype="&xsd;string">PMID:11540071</oboInOwl:hasDbXref>
        <oboInOwl:hasDbXref rdf:datatype="&xsd;string">PMID:11542017</oboInOwl:hasDbXref>
        <oboInOwl:hasDbXref rdf:datatype="&xsd;string">PMID:11542087</oboInOwl:hasDbXref>
        <oboInOwl:hasDbXref rdf:datatype="&xsd;string">PMID:11760965</oboInOwl:hasDbXref>
        <oboInOwl:hasDbXref rdf:datatype="&xsd;string">PMID:12054223</oboInOwl:hasDbXref>
        <oboInOwl:hasDbXref rdf:datatype="&xsd;string">PMID:2112744</oboInOwl:hasDbXref>
        <oboInOwl:hasDbXref rdf:datatype="&xsd;string">PMID:270744</oboInOwl:hasDbXref>
        <oboInOwl:hasDbXref rdf:datatype="&xsd;string">PMID:8123559</oboInOwl:hasDbXref>
        <oboInOwl:hasDbXref rdf:datatype="&xsd;string">PMID:8590690</oboInOwl:hasDbXref>
        <oboInOwl:hasDbXref rdf:datatype="&xsd;string">PMID:9103655</oboInOwl:hasDbXref>
        <oboInOwl:hasDbXref rdf:datatype="&xsd;string">PMID:9336922</oboInOwl:hasDbXref>
        <oboInOwl:hasRelatedSynonym rdf:datatype="&xsd;string">Procaryotae</oboInOwl:hasRelatedSynonym>
        <oboInOwl:hasRelatedSynonym rdf:datatype="&xsd;string">Prokaryota</oboInOwl:hasRelatedSynonym>
        <oboInOwl:hasRelatedSynonym rdf:datatype="&xsd;string">Prokaryotae</oboInOwl:hasRelatedSynonym>
        <oboInOwl:hasRelatedSynonym rdf:datatype="&xsd;string">bacteria</oboInOwl:hasRelatedSynonym>
        <oboInOwl:hasExactSynonym rdf:datatype="&xsd;string">eubacteria</oboInOwl:hasExactSynonym>
        <oboInOwl:hasOBONamespace rdf:datatype="&xsd;string">ncbi_taxonomy</oboInOwl:hasOBONamespace>
        <oboInOwl:hasRelatedSynonym rdf:datatype="&xsd;string">not Bacteria Haeckel 1894</oboInOwl:hasRelatedSynonym>
        <oboInOwl:hasRelatedSynonym rdf:datatype="&xsd;string">prokaryote</oboInOwl:hasRelatedSynonym>
        <oboInOwl:hasRelatedSynonym rdf:datatype="&xsd;string">prokaryotes</oboInOwl:hasRelatedSynonym>
        <ncbitaxon:has_rank rdf:resource="&obo;NCBITaxon_superkingdom"/>
        <obo:IAO_0000412 rdf:resource="&obo;ncbitaxon.owl"/>
    </owl:Class>
    


    <!-- http://purl.obolibrary.org/obo/NCBITaxon_31979 -->

    <owl:Class rdf:about="&obo;NCBITaxon_31979">
        <rdfs:label rdf:datatype="&xsd;string">Clostridiaceae</rdfs:label>
        <rdfs:subClassOf rdf:resource="&obo;NCBITaxon_186802"/>
        <oboInOwl:hasDbXref rdf:datatype="&xsd;string">GC_ID:11</oboInOwl:hasDbXref>
        <oboInOwl:hasOBONamespace rdf:datatype="&xsd;string">ncbi_taxonomy</oboInOwl:hasOBONamespace>
        <ncbitaxon:has_rank rdf:resource="&obo;NCBITaxon_family"/>
        <obo:IAO_0000412 rdf:resource="&obo;ncbitaxon.owl"/>
    </owl:Class>
    


    <!-- http://purl.obolibrary.org/obo/NCBITaxon_class -->

    <owl:Class rdf:about="&obo;NCBITaxon_class">
        <rdfs:label rdf:datatype="&xsd;string">class</rdfs:label>
    </owl:Class>
    


    <!-- http://purl.obolibrary.org/obo/NCBITaxon_family -->

    <owl:Class rdf:about="&obo;NCBITaxon_family">
        <rdfs:label rdf:datatype="&xsd;string">family</rdfs:label>
    </owl:Class>
    


    <!-- http://purl.obolibrary.org/obo/NCBITaxon_genus -->

    <owl:Class rdf:about="&obo;NCBITaxon_genus">
        <rdfs:label rdf:datatype="&xsd;string">genus</rdfs:label>
    </owl:Class>
    


    <!-- http://purl.obolibrary.org/obo/NCBITaxon_order -->

    <owl:Class rdf:about="&obo;NCBITaxon_order">
        <rdfs:label rdf:datatype="&xsd;string">order</rdfs:label>
    </owl:Class>
    


    <!-- http://purl.obolibrary.org/obo/NCBITaxon_phylum -->

    <owl:Class rdf:about="&obo;NCBITaxon_phylum">
        <rdfs:label rdf:datatype="&xsd;string">phylum</rdfs:label>
    </owl:Class>
    


    <!-- http://purl.obolibrary.org/obo/NCBITaxon_species -->

    <owl:Class rdf:about="&obo;NCBITaxon_species">
        <rdfs:label rdf:datatype="&xsd;string">species</rdfs:label>
    </owl:Class>
    


    <!-- http://purl.obolibrary.org/obo/NCBITaxon_subspecies -->

    <owl:Class rdf:about="&obo;NCBITaxon_subspecies">
        <rdfs:label rdf:datatype="&xsd;string">subspecies</rdfs:label>
    </owl:Class>
    


    <!-- http://purl.obolibrary.org/obo/NCBITaxon_superkingdom -->

    <owl:Class rdf:about="&obo;NCBITaxon_superkingdom">
        <rdfs:label rdf:datatype="&xsd;string">superkingdom</rdfs:label>
    </owl:Class>
    


    <!-- http://purl.obolibrary.org/obo/OBI_0100026 -->

    <owl:Class rdf:about="&obo;OBI_0100026"/>
</rdf:RDF>


<!-- Generated by the OWL API (version 3.2.3.1824) http://owlapi.sourceforge.net -->
