# Supplementary material for: Bacterial clinical infectious diseases ontology (BCIDO) dataset
Source: Data Brief. 2016 Jul 16;8:881–4. doi: 10.1016/j.dib.2016.07.018 (PMC4961784; doi:10.1016/j.dib.2016.07.018)
Supplement: Supplementary file 3 — Supplementary material [file mmc3.zip › BCIDO FINAL/coxiella.owl]

<?xml version="1.0"?>


<!DOCTYPE rdf:RDF [
    <!ENTITY owl "http://www.w3.org/2002/07/owl#" >
    <!ENTITY obo "http://purl.obolibrary.org/obo/" >
    <!ENTITY xsd "http://www.w3.org/2001/XMLSchema#" >
    <!ENTITY rdfs "http://www.w3.org/2000/01/rdf-schema#" >
    <!ENTITY ncbitaxon "http://purl.obolibrary.org/obo/ncbitaxon#" >
    <!ENTITY rdf "http://www.w3.org/1999/02/22-rdf-syntax-ns#" >
    <!ENTITY oboInOwl "http://www.geneontology.org/formats/oboInOwl#" >
]>


<rdf:RDF xmlns="&obo;coxiella/external/NCBITaxon_import.owl#"
     xml:base="&obo;coxiella/external/NCBITaxon_import.owl"
     xmlns:obo="http://purl.obolibrary.org/obo/"
     xmlns:ncbitaxon="&obo;ncbitaxon#"
     xmlns:rdfs="http://www.w3.org/2000/01/rdf-schema#"
     xmlns:owl="http://www.w3.org/2002/07/owl#"
     xmlns:xsd="http://www.w3.org/2001/XMLSchema#"
     xmlns:rdf="http://www.w3.org/1999/02/22-rdf-syntax-ns#"
     xmlns:oboInOwl="http://www.geneontology.org/formats/oboInOwl#">
    <owl:Ontology rdf:about="&obo;coxiella/external/NCBITaxon_import.owl"/>
    


    <!-- 
    ///////////////////////////////////////////////////////////////////////////////////////
    //
    // Annotation properties
    //
    ///////////////////////////////////////////////////////////////////////////////////////
     -->

    <owl:AnnotationProperty rdf:about="&oboInOwl;hasRelatedSynonym">
        <rdfs:label rdf:datatype="&xsd;string">has_related_synonym</rdfs:label>
    </owl:AnnotationProperty>
    <owl:AnnotationProperty rdf:about="&obo;IAO_0000115">
        <rdfs:label rdf:datatype="&xsd;string">definition</rdfs:label>
    </owl:AnnotationProperty>
    <owl:AnnotationProperty rdf:about="&obo;IAO_0000412">
        <rdfs:label xml:lang="en">imported from</rdfs:label>
    </owl:AnnotationProperty>
    <owl:AnnotationProperty rdf:about="&oboInOwl;hasDbXref">
        <rdfs:label rdf:datatype="&xsd;string">database_cross_reference</rdfs:label>
    </owl:AnnotationProperty>
    <owl:AnnotationProperty rdf:about="&obo;ncbitaxon#has_rank">
        <rdfs:label rdf:datatype="&xsd;string">has_rank</rdfs:label>
        <obo:IAO_0000115 rdf:datatype="&xsd;string">A metadata relation between a class and its taxonomic rank (eg species, family)</obo:IAO_0000115>
        <rdfs:comment rdf:datatype="&xsd;string">This is an abstract class for use with the NCBI taxonomy to name the depth of the node within the tree. The link between the node term and the rank is only visible if you are using an obo 1.3 aware browser/editor; otherwise this can be ignored</rdfs:comment>
        <oboInOwl:hasOBONamespace rdf:datatype="&xsd;string">ncbi_taxonomy</oboInOwl:hasOBONamespace>
    </owl:AnnotationProperty>
    <owl:AnnotationProperty rdf:about="&oboInOwl;hasOBONamespace">
        <rdfs:label rdf:datatype="&xsd;string">has_obo_namespace</rdfs:label>
    </owl:AnnotationProperty>
    <owl:AnnotationProperty rdf:about="&oboInOwl;hasExactSynonym">
        <rdfs:label rdf:datatype="&xsd;string">has_exact_synonym</rdfs:label>
    </owl:AnnotationProperty>
    


    <!-- 
    ///////////////////////////////////////////////////////////////////////////////////////
    //
    // Datatypes
    //
    ///////////////////////////////////////////////////////////////////////////////////////
     -->

    


    <!-- 
    ///////////////////////////////////////////////////////////////////////////////////////
    //
    // Classes
    //
    ///////////////////////////////////////////////////////////////////////////////////////
     -->

    


    <!-- http://purl.obolibrary.org/obo/NCBITaxon_118968 -->

    <owl:Class rdf:about="&obo;NCBITaxon_118968">
        <rdfs:label rdf:datatype="&xsd;string">Coxiellaceae</rdfs:label>
        <rdfs:subClassOf rdf:resource="&obo;NCBITaxon_118969"/>
        <oboInOwl:hasRelatedSynonym rdf:datatype="&xsd;string">Coxiella group</oboInOwl:hasRelatedSynonym>
        <oboInOwl:hasRelatedSynonym rdf:datatype="&xsd;string">Coxiellaceae Garrity et al. 2005</oboInOwl:hasRelatedSynonym>
        <oboInOwl:hasDbXref rdf:datatype="&xsd;string">GC_ID:11</oboInOwl:hasDbXref>
        <oboInOwl:hasDbXref rdf:datatype="&xsd;string">PMID:16280474</oboInOwl:hasDbXref>
        <oboInOwl:hasOBONamespace rdf:datatype="&xsd;string">ncbi_taxonomy</oboInOwl:hasOBONamespace>
        <ncbitaxon:has_rank rdf:resource="&obo;NCBITaxon_family"/>
        <obo:IAO_0000412 rdf:resource="&obo;ncbitaxon.owl"/>
    </owl:Class>
    


    <!-- http://purl.obolibrary.org/obo/NCBITaxon_118969 -->

    <owl:Class rdf:about="&obo;NCBITaxon_118969">
        <rdfs:label rdf:datatype="&xsd;string">Legionellales</rdfs:label>
        <oboInOwl:hasDbXref rdf:datatype="&xsd;string">GC_ID:11</oboInOwl:hasDbXref>
        <oboInOwl:hasRelatedSynonym rdf:datatype="&xsd;string">Legionellaceae group</oboInOwl:hasRelatedSynonym>
        <oboInOwl:hasRelatedSynonym rdf:datatype="&xsd;string">Legionellales Garrity et al. 2005</oboInOwl:hasRelatedSynonym>
        <oboInOwl:hasDbXref rdf:datatype="&xsd;string">PMID:16280474</oboInOwl:hasDbXref>
        <oboInOwl:hasOBONamespace rdf:datatype="&xsd;string">ncbi_taxonomy</oboInOwl:hasOBONamespace>
        <ncbitaxon:has_rank rdf:resource="&obo;NCBITaxon_order"/>
        <obo:IAO_0000412 rdf:resource="&obo;ncbitaxon.owl"/>
    </owl:Class>
    


    <!-- http://purl.obolibrary.org/obo/NCBITaxon_1224 -->

    <owl:Class rdf:about="&obo;NCBITaxon_1224">
        <rdfs:label rdf:datatype="&xsd;string">Proteobacteria</rdfs:label>
        <oboInOwl:hasDbXref rdf:datatype="&xsd;string">GC_ID:11</oboInOwl:hasDbXref>
        <oboInOwl:hasDbXref rdf:datatype="&xsd;string">PMID:11321122</oboInOwl:hasDbXref>
        <oboInOwl:hasDbXref rdf:datatype="&xsd;string">PMID:11542017</oboInOwl:hasDbXref>
        <oboInOwl:hasDbXref rdf:datatype="&xsd;string">PMID:11837318</oboInOwl:hasDbXref>
        <oboInOwl:hasDbXref rdf:datatype="&xsd;string">PMID:16280474</oboInOwl:hasDbXref>
        <oboInOwl:hasOBONamespace rdf:datatype="&xsd;string">ncbi_taxonomy</oboInOwl:hasOBONamespace>
        <oboInOwl:hasRelatedSynonym rdf:datatype="&xsd;string">proteobacteria</oboInOwl:hasRelatedSynonym>
        <oboInOwl:hasExactSynonym rdf:datatype="&xsd;string">purple bacteria</oboInOwl:hasExactSynonym>
        <oboInOwl:hasExactSynonym rdf:datatype="&xsd;string">purple bacteria and relatives</oboInOwl:hasExactSynonym>
        <oboInOwl:hasExactSynonym rdf:datatype="&xsd;string">purple non-sulfur bacteria</oboInOwl:hasExactSynonym>
        <oboInOwl:hasExactSynonym rdf:datatype="&xsd;string">purple photosynthetic bacteria</oboInOwl:hasExactSynonym>
        <oboInOwl:hasExactSynonym rdf:datatype="&xsd;string">purple photosynthetic bacteria and relatives</oboInOwl:hasExactSynonym>
        <ncbitaxon:has_rank rdf:resource="&obo;NCBITaxon_phylum"/>
        <obo:IAO_0000412 rdf:resource="&obo;ncbitaxon.owl"/>
    </owl:Class>
    


    <!-- http://purl.obolibrary.org/obo/NCBITaxon_1236 -->

    <owl:Class rdf:about="&obo;NCBITaxon_1236">
        <rdfs:label rdf:datatype="&xsd;string">Gammaproteobacteria</rdfs:label>
        <oboInOwl:hasDbXref rdf:datatype="&xsd;string">GC_ID:11</oboInOwl:hasDbXref>
        <oboInOwl:hasRelatedSynonym rdf:datatype="&xsd;string">Gammaproteobacteria Garrity et al. 2005</oboInOwl:hasRelatedSynonym>
        <oboInOwl:hasDbXref rdf:datatype="&xsd;string">PMID:16280474</oboInOwl:hasDbXref>
        <oboInOwl:hasRelatedSynonym rdf:datatype="&xsd;string">Proteobacteria gamma subdivision</oboInOwl:hasRelatedSynonym>
        <oboInOwl:hasRelatedSynonym rdf:datatype="&xsd;string">Purple bacteria, gamma subdivision</oboInOwl:hasRelatedSynonym>
        <oboInOwl:hasRelatedSynonym rdf:datatype="&xsd;string">g-proteobacteria</oboInOwl:hasRelatedSynonym>
        <oboInOwl:hasRelatedSynonym rdf:datatype="&xsd;string">gamma proteobacteria</oboInOwl:hasRelatedSynonym>
        <oboInOwl:hasRelatedSynonym rdf:datatype="&xsd;string">gamma subdivision</oboInOwl:hasRelatedSynonym>
        <oboInOwl:hasRelatedSynonym rdf:datatype="&xsd;string">gamma subgroup</oboInOwl:hasRelatedSynonym>
        <oboInOwl:hasOBONamespace rdf:datatype="&xsd;string">ncbi_taxonomy</oboInOwl:hasOBONamespace>
        <ncbitaxon:has_rank rdf:resource="&obo;NCBITaxon_class"/>
        <obo:IAO_0000412 rdf:resource="&obo;ncbitaxon.owl"/>
    </owl:Class>
    


    <!-- http://purl.obolibrary.org/obo/NCBITaxon_2 -->

    <owl:Class rdf:about="&obo;NCBITaxon_2">
        <rdfs:label rdf:datatype="&xsd;string">Bacteria</rdfs:label>
        <oboInOwl:hasDbXref rdf:datatype="&xsd;string">GC_ID:11</oboInOwl:hasDbXref>
        <oboInOwl:hasRelatedSynonym rdf:datatype="&xsd;string">Monera</oboInOwl:hasRelatedSynonym>
        <oboInOwl:hasDbXref rdf:datatype="&xsd;string">PMID:10425795</oboInOwl:hasDbXref>
        <oboInOwl:hasDbXref rdf:datatype="&xsd;string">PMID:10425796</oboInOwl:hasDbXref>
        <oboInOwl:hasDbXref rdf:datatype="&xsd;string">PMID:10425797</oboInOwl:hasDbXref>
        <oboInOwl:hasDbXref rdf:datatype="&xsd;string">PMID:10490293</oboInOwl:hasDbXref>
        <oboInOwl:hasDbXref rdf:datatype="&xsd;string">PMID:10843050</oboInOwl:hasDbXref>
        <oboInOwl:hasDbXref rdf:datatype="&xsd;string">PMID:10939651</oboInOwl:hasDbXref>
        <oboInOwl:hasDbXref rdf:datatype="&xsd;string">PMID:10939673</oboInOwl:hasDbXref>
        <oboInOwl:hasDbXref rdf:datatype="&xsd;string">PMID:10939677</oboInOwl:hasDbXref>
        <oboInOwl:hasDbXref rdf:datatype="&xsd;string">PMID:11211268</oboInOwl:hasDbXref>
        <oboInOwl:hasDbXref rdf:datatype="&xsd;string">PMID:11321083</oboInOwl:hasDbXref>
        <oboInOwl:hasDbXref rdf:datatype="&xsd;string">PMID:11321113</oboInOwl:hasDbXref>
        <oboInOwl:hasDbXref rdf:datatype="&xsd;string">PMID:11411719</oboInOwl:hasDbXref>
        <oboInOwl:hasDbXref rdf:datatype="&xsd;string">PMID:11540071</oboInOwl:hasDbXref>
        <oboInOwl:hasDbXref rdf:datatype="&xsd;string">PMID:11542017</oboInOwl:hasDbXref>
        <oboInOwl:hasDbXref rdf:datatype="&xsd;string">PMID:11542087</oboInOwl:hasDbXref>
        <oboInOwl:hasDbXref rdf:datatype="&xsd;string">PMID:11760965</oboInOwl:hasDbXref>
        <oboInOwl:hasDbXref rdf:datatype="&xsd;string">PMID:12054223</oboInOwl:hasDbXref>
        <oboInOwl:hasDbXref rdf:datatype="&xsd;string">PMID:2112744</oboInOwl:hasDbXref>
        <oboInOwl:hasDbXref rdf:datatype="&xsd;string">PMID:270744</oboInOwl:hasDbXref>
        <oboInOwl:hasDbXref rdf:datatype="&xsd;string">PMID:8123559</oboInOwl:hasDbXref>
        <oboInOwl:hasDbXref rdf:datatype="&xsd;string">PMID:8590690</oboInOwl:hasDbXref>
        <oboInOwl:hasDbXref rdf:datatype="&xsd;string">PMID:9103655</oboInOwl:hasDbXref>
        <oboInOwl:hasDbXref rdf:datatype="&xsd;string">PMID:9336922</oboInOwl:hasDbXref>
        <oboInOwl:hasRelatedSynonym rdf:datatype="&xsd;string">Procaryotae</oboInOwl:hasRelatedSynonym>
        <oboInOwl:hasRelatedSynonym rdf:datatype="&xsd;string">Prokaryota</oboInOwl:hasRelatedSynonym>
        <oboInOwl:hasRelatedSynonym rdf:datatype="&xsd;string">Prokaryotae</oboInOwl:hasRelatedSynonym>
        <oboInOwl:hasRelatedSynonym rdf:datatype="&xsd;string">bacteria</oboInOwl:hasRelatedSynonym>
        <oboInOwl:hasExactSynonym rdf:datatype="&xsd;string">eubacteria</oboInOwl:hasExactSynonym>
        <oboInOwl:hasOBONamespace rdf:datatype="&xsd;string">ncbi_taxonomy</oboInOwl:hasOBONamespace>
        <oboInOwl:hasRelatedSynonym rdf:datatype="&xsd;string">not Bacteria Haeckel 1894</oboInOwl:hasRelatedSynonym>
        <oboInOwl:hasRelatedSynonym rdf:datatype="&xsd;string">prokaryote</oboInOwl:hasRelatedSynonym>
        <oboInOwl:hasRelatedSynonym rdf:datatype="&xsd;string">prokaryotes</oboInOwl:hasRelatedSynonym>
        <ncbitaxon:has_rank rdf:resource="&obo;NCBITaxon_superkingdom"/>
        <obo:IAO_0000412 rdf:resource="&obo;ncbitaxon.owl"/>
    </owl:Class>
    


    <!-- http://purl.obolibrary.org/obo/NCBITaxon_776 -->

    <owl:Class rdf:about="&obo;NCBITaxon_776">
        <rdfs:label rdf:datatype="&xsd;string">Coxiella &lt;Bacteria&gt;</rdfs:label>
        <rdfs:subClassOf rdf:resource="&obo;NCBITaxon_118968"/>
        <oboInOwl:hasRelatedSynonym rdf:datatype="&xsd;string">Burnetia</oboInOwl:hasRelatedSynonym>
        <oboInOwl:hasExactSynonym rdf:datatype="&xsd;string">Coxiella</oboInOwl:hasExactSynonym>
        <oboInOwl:hasDbXref rdf:datatype="&xsd;string">GC_ID:11</oboInOwl:hasDbXref>
        <oboInOwl:hasOBONamespace rdf:datatype="&xsd;string">ncbi_taxonomy</oboInOwl:hasOBONamespace>
        <ncbitaxon:has_rank rdf:resource="&obo;NCBITaxon_genus"/>
        <obo:IAO_0000412 rdf:resource="&obo;ncbitaxon.owl"/>
    </owl:Class>
    


    <!-- http://purl.obolibrary.org/obo/NCBITaxon_777 -->

    <owl:Class rdf:about="&obo;NCBITaxon_777">
        <rdfs:label rdf:datatype="&xsd;string">Coxiella burnetii</rdfs:label>
        <rdfs:subClassOf rdf:resource="&obo;NCBITaxon_776"/>
        <oboInOwl:hasRelatedSynonym rdf:datatype="&xsd;string">&quot;Rickettsia burneti&quot; (sic) Derrick 1939</oboInOwl:hasRelatedSynonym>
        <oboInOwl:hasRelatedSynonym rdf:datatype="&xsd;string">&quot;Rickettsia diaporica&quot; Cox 1939</oboInOwl:hasRelatedSynonym>
        <oboInOwl:hasRelatedSynonym rdf:datatype="&xsd;string">Coxiella burnetii (Derrick 1939) Philip 1948</oboInOwl:hasRelatedSynonym>
        <oboInOwl:hasRelatedSynonym rdf:datatype="&xsd;string">Coxiella burnetii8</oboInOwl:hasRelatedSynonym>
        <oboInOwl:hasDbXref rdf:datatype="&xsd;string">GC_ID:11</oboInOwl:hasDbXref>
        <oboInOwl:hasDbXref rdf:datatype="&xsd;string">PMID:9226923</oboInOwl:hasDbXref>
        <oboInOwl:hasRelatedSynonym rdf:datatype="&xsd;string">Rickettsia burneti</oboInOwl:hasRelatedSynonym>
        <oboInOwl:hasRelatedSynonym rdf:datatype="&xsd;string">Rickettsia diaporica</oboInOwl:hasRelatedSynonym>
        <oboInOwl:hasOBONamespace rdf:datatype="&xsd;string">ncbi_taxonomy</oboInOwl:hasOBONamespace>
        <ncbitaxon:has_rank rdf:resource="&obo;NCBITaxon_species"/>
        <obo:IAO_0000412 rdf:resource="&obo;ncbitaxon.owl"/>
    </owl:Class>
    


    <!-- http://purl.obolibrary.org/obo/NCBITaxon_class -->

    <owl:Class rdf:about="&obo;NCBITaxon_class">
        <rdfs:label rdf:datatype="&xsd;string">class</rdfs:label>
    </owl:Class>
    


    <!-- http://purl.obolibrary.org/obo/NCBITaxon_family -->

    <owl:Class rdf:about="&obo;NCBITaxon_family">
        <rdfs:label rdf:datatype="&xsd;string">family</rdfs:label>
    </owl:Class>
    


    <!-- http://purl.obolibrary.org/obo/NCBITaxon_genus -->

    <owl:Class rdf:about="&obo;NCBITaxon_genus">
        <rdfs:label rdf:datatype="&xsd;string">genus</rdfs:label>
    </owl:Class>
    


    <!-- http://purl.obolibrary.org/obo/NCBITaxon_order -->

    <owl:Class rdf:about="&obo;NCBITaxon_order">
        <rdfs:label rdf:datatype="&xsd;string">order</rdfs:label>
    </owl:Class>
    


    <!-- http://purl.obolibrary.org/obo/NCBITaxon_phylum -->

    <owl:Class rdf:about="&obo;NCBITaxon_phylum">
        <rdfs:label rdf:datatype="&xsd;string">phylum</rdfs:label>
    </owl:Class>
    


    <!-- http://purl.obolibrary.org/obo/NCBITaxon_species -->

    <owl:Class rdf:about="&obo;NCBITaxon_species">
        <rdfs:label rdf:datatype="&xsd;string">species</rdfs:label>
    </owl:Class>
    


    <!-- http://purl.obolibrary.org/obo/NCBITaxon_superkingdom -->

    <owl:Class rdf:about="&obo;NCBITaxon_superkingdom">
        <rdfs:label rdf:datatype="&xsd;string">superkingdom</rdfs:label>
    </owl:Class>
    


    <!-- http://purl.obolibrary.org/obo/OBI_0100026 -->

    <owl:Class rdf:about="&obo;OBI_0100026"/>
</rdf:RDF>


<!-- Generated by the OWL API (version 3.2.3.1824) http://owlapi.sourceforge.net -->
