# Supplementary material for: Bacterial clinical infectious diseases ontology (BCIDO) dataset
Source: Data Brief. 2016 Jul 16;8:881–4. doi: 10.1016/j.dib.2016.07.018 (PMC4961784; doi:10.1016/j.dib.2016.07.018)
Supplement: Supplementary file 3 — Supplementary material [file mmc3.zip › BCIDO FINAL/enterobacter.owl]

<?xml version="1.0"?>


<!DOCTYPE rdf:RDF [
    <!ENTITY owl "http://www.w3.org/2002/07/owl#" >
    <!ENTITY obo "http://purl.obolibrary.org/obo/" >
    <!ENTITY xsd "http://www.w3.org/2001/XMLSchema#" >
    <!ENTITY rdfs "http://www.w3.org/2000/01/rdf-schema#" >
    <!ENTITY ncbitaxon "http://purl.obolibrary.org/obo/ncbitaxon#" >
    <!ENTITY rdf "http://www.w3.org/1999/02/22-rdf-syntax-ns#" >
    <!ENTITY oboInOwl "http://www.geneontology.org/formats/oboInOwl#" >
]>


<rdf:RDF xmlns="&obo;enterobacter/external/NCBITaxon_import.owl#"
     xml:base="&obo;enterobacter/external/NCBITaxon_import.owl"
     xmlns:obo="http://purl.obolibrary.org/obo/"
     xmlns:ncbitaxon="&obo;ncbitaxon#"
     xmlns:rdfs="http://www.w3.org/2000/01/rdf-schema#"
     xmlns:owl="http://www.w3.org/2002/07/owl#"
     xmlns:xsd="http://www.w3.org/2001/XMLSchema#"
     xmlns:rdf="http://www.w3.org/1999/02/22-rdf-syntax-ns#"
     xmlns:oboInOwl="http://www.geneontology.org/formats/oboInOwl#">
    <owl:Ontology rdf:about="&obo;enterobacter/external/NCBITaxon_import.owl"/>
    


    <!-- 
    ///////////////////////////////////////////////////////////////////////////////////////
    //
    // Annotation properties
    //
    ///////////////////////////////////////////////////////////////////////////////////////
     -->

    <owl:AnnotationProperty rdf:about="&oboInOwl;hasRelatedSynonym">
        <rdfs:label rdf:datatype="&xsd;string">has_related_synonym</rdfs:label>
    </owl:AnnotationProperty>
    <owl:AnnotationProperty rdf:about="&obo;IAO_0000115">
        <rdfs:label rdf:datatype="&xsd;string">definition</rdfs:label>
    </owl:AnnotationProperty>
    <owl:AnnotationProperty rdf:about="&obo;IAO_0000412">
        <rdfs:label xml:lang="en">imported from</rdfs:label>
    </owl:AnnotationProperty>
    <owl:AnnotationProperty rdf:about="&oboInOwl;hasDbXref">
        <rdfs:label rdf:datatype="&xsd;string">database_cross_reference</rdfs:label>
    </owl:AnnotationProperty>
    <owl:AnnotationProperty rdf:about="&obo;ncbitaxon#has_rank">
        <rdfs:label rdf:datatype="&xsd;string">has_rank</rdfs:label>
        <obo:IAO_0000115 rdf:datatype="&xsd;string">A metadata relation between a class and its taxonomic rank (eg species, family)</obo:IAO_0000115>
        <rdfs:comment rdf:datatype="&xsd;string">This is an abstract class for use with the NCBI taxonomy to name the depth of the node within the tree. The link between the node term and the rank is only visible if you are using an obo 1.3 aware browser/editor; otherwise this can be ignored</rdfs:comment>
        <oboInOwl:hasOBONamespace rdf:datatype="&xsd;string">ncbi_taxonomy</oboInOwl:hasOBONamespace>
    </owl:AnnotationProperty>
    <owl:AnnotationProperty rdf:about="&oboInOwl;hasAlternativeId">
        <rdfs:label rdf:datatype="&xsd;string">has_alternative_id</rdfs:label>
    </owl:AnnotationProperty>
    <owl:AnnotationProperty rdf:about="&oboInOwl;hasOBONamespace">
        <rdfs:label rdf:datatype="&xsd;string">has_obo_namespace</rdfs:label>
    </owl:AnnotationProperty>
    <owl:AnnotationProperty rdf:about="&oboInOwl;hasExactSynonym">
        <rdfs:label rdf:datatype="&xsd;string">has_exact_synonym</rdfs:label>
    </owl:AnnotationProperty>
    


    <!-- 
    ///////////////////////////////////////////////////////////////////////////////////////
    //
    // Datatypes
    //
    ///////////////////////////////////////////////////////////////////////////////////////
     -->

    


    <!-- 
    ///////////////////////////////////////////////////////////////////////////////////////
    //
    // Classes
    //
    ///////////////////////////////////////////////////////////////////////////////////////
     -->

    


    <!-- http://purl.obolibrary.org/obo/NCBITaxon_1224 -->

    <owl:Class rdf:about="&obo;NCBITaxon_1224">
        <rdfs:label rdf:datatype="&xsd;string">Proteobacteria</rdfs:label>
        <oboInOwl:hasDbXref rdf:datatype="&xsd;string">GC_ID:11</oboInOwl:hasDbXref>
        <oboInOwl:hasDbXref rdf:datatype="&xsd;string">PMID:11321122</oboInOwl:hasDbXref>
        <oboInOwl:hasDbXref rdf:datatype="&xsd;string">PMID:11542017</oboInOwl:hasDbXref>
        <oboInOwl:hasDbXref rdf:datatype="&xsd;string">PMID:11837318</oboInOwl:hasDbXref>
        <oboInOwl:hasDbXref rdf:datatype="&xsd;string">PMID:16280474</oboInOwl:hasDbXref>
        <oboInOwl:hasOBONamespace rdf:datatype="&xsd;string">ncbi_taxonomy</oboInOwl:hasOBONamespace>
        <oboInOwl:hasRelatedSynonym rdf:datatype="&xsd;string">proteobacteria</oboInOwl:hasRelatedSynonym>
        <oboInOwl:hasExactSynonym rdf:datatype="&xsd;string">purple bacteria</oboInOwl:hasExactSynonym>
        <oboInOwl:hasExactSynonym rdf:datatype="&xsd;string">purple bacteria and relatives</oboInOwl:hasExactSynonym>
        <oboInOwl:hasExactSynonym rdf:datatype="&xsd;string">purple non-sulfur bacteria</oboInOwl:hasExactSynonym>
        <oboInOwl:hasExactSynonym rdf:datatype="&xsd;string">purple photosynthetic bacteria</oboInOwl:hasExactSynonym>
        <oboInOwl:hasExactSynonym rdf:datatype="&xsd;string">purple photosynthetic bacteria and relatives</oboInOwl:hasExactSynonym>
        <ncbitaxon:has_rank rdf:resource="&obo;NCBITaxon_phylum"/>
        <obo:IAO_0000412 rdf:resource="&obo;ncbitaxon.owl"/>
    </owl:Class>
    


    <!-- http://purl.obolibrary.org/obo/NCBITaxon_1236 -->

    <owl:Class rdf:about="&obo;NCBITaxon_1236">
        <rdfs:label rdf:datatype="&xsd;string">Gammaproteobacteria</rdfs:label>
        <oboInOwl:hasDbXref rdf:datatype="&xsd;string">GC_ID:11</oboInOwl:hasDbXref>
        <oboInOwl:hasRelatedSynonym rdf:datatype="&xsd;string">Gammaproteobacteria Garrity et al. 2005</oboInOwl:hasRelatedSynonym>
        <oboInOwl:hasDbXref rdf:datatype="&xsd;string">PMID:16280474</oboInOwl:hasDbXref>
        <oboInOwl:hasRelatedSynonym rdf:datatype="&xsd;string">Proteobacteria gamma subdivision</oboInOwl:hasRelatedSynonym>
        <oboInOwl:hasRelatedSynonym rdf:datatype="&xsd;string">Purple bacteria, gamma subdivision</oboInOwl:hasRelatedSynonym>
        <oboInOwl:hasRelatedSynonym rdf:datatype="&xsd;string">g-proteobacteria</oboInOwl:hasRelatedSynonym>
        <oboInOwl:hasRelatedSynonym rdf:datatype="&xsd;string">gamma proteobacteria</oboInOwl:hasRelatedSynonym>
        <oboInOwl:hasRelatedSynonym rdf:datatype="&xsd;string">gamma subdivision</oboInOwl:hasRelatedSynonym>
        <oboInOwl:hasRelatedSynonym rdf:datatype="&xsd;string">gamma subgroup</oboInOwl:hasRelatedSynonym>
        <oboInOwl:hasOBONamespace rdf:datatype="&xsd;string">ncbi_taxonomy</oboInOwl:hasOBONamespace>
        <ncbitaxon:has_rank rdf:resource="&obo;NCBITaxon_class"/>
        <obo:IAO_0000412 rdf:resource="&obo;ncbitaxon.owl"/>
    </owl:Class>
    


    <!-- http://purl.obolibrary.org/obo/NCBITaxon_2 -->

    <owl:Class rdf:about="&obo;NCBITaxon_2">
        <rdfs:label rdf:datatype="&xsd;string">Bacteria</rdfs:label>
        <oboInOwl:hasDbXref rdf:datatype="&xsd;string">GC_ID:11</oboInOwl:hasDbXref>
        <oboInOwl:hasRelatedSynonym rdf:datatype="&xsd;string">Monera</oboInOwl:hasRelatedSynonym>
        <oboInOwl:hasDbXref rdf:datatype="&xsd;string">PMID:10425795</oboInOwl:hasDbXref>
        <oboInOwl:hasDbXref rdf:datatype="&xsd;string">PMID:10425796</oboInOwl:hasDbXref>
        <oboInOwl:hasDbXref rdf:datatype="&xsd;string">PMID:10425797</oboInOwl:hasDbXref>
        <oboInOwl:hasDbXref rdf:datatype="&xsd;string">PMID:10490293</oboInOwl:hasDbXref>
        <oboInOwl:hasDbXref rdf:datatype="&xsd;string">PMID:10843050</oboInOwl:hasDbXref>
        <oboInOwl:hasDbXref rdf:datatype="&xsd;string">PMID:10939651</oboInOwl:hasDbXref>
        <oboInOwl:hasDbXref rdf:datatype="&xsd;string">PMID:10939673</oboInOwl:hasDbXref>
        <oboInOwl:hasDbXref rdf:datatype="&xsd;string">PMID:10939677</oboInOwl:hasDbXref>
        <oboInOwl:hasDbXref rdf:datatype="&xsd;string">PMID:11211268</oboInOwl:hasDbXref>
        <oboInOwl:hasDbXref rdf:datatype="&xsd;string">PMID:11321083</oboInOwl:hasDbXref>
        <oboInOwl:hasDbXref rdf:datatype="&xsd;string">PMID:11321113</oboInOwl:hasDbXref>
        <oboInOwl:hasDbXref rdf:datatype="&xsd;string">PMID:11411719</oboInOwl:hasDbXref>
        <oboInOwl:hasDbXref rdf:datatype="&xsd;string">PMID:11540071</oboInOwl:hasDbXref>
        <oboInOwl:hasDbXref rdf:datatype="&xsd;string">PMID:11542017</oboInOwl:hasDbXref>
        <oboInOwl:hasDbXref rdf:datatype="&xsd;string">PMID:11542087</oboInOwl:hasDbXref>
        <oboInOwl:hasDbXref rdf:datatype="&xsd;string">PMID:11760965</oboInOwl:hasDbXref>
        <oboInOwl:hasDbXref rdf:datatype="&xsd;string">PMID:12054223</oboInOwl:hasDbXref>
        <oboInOwl:hasDbXref rdf:datatype="&xsd;string">PMID:2112744</oboInOwl:hasDbXref>
        <oboInOwl:hasDbXref rdf:datatype="&xsd;string">PMID:270744</oboInOwl:hasDbXref>
        <oboInOwl:hasDbXref rdf:datatype="&xsd;string">PMID:8123559</oboInOwl:hasDbXref>
        <oboInOwl:hasDbXref rdf:datatype="&xsd;string">PMID:8590690</oboInOwl:hasDbXref>
        <oboInOwl:hasDbXref rdf:datatype="&xsd;string">PMID:9103655</oboInOwl:hasDbXref>
        <oboInOwl:hasDbXref rdf:datatype="&xsd;string">PMID:9336922</oboInOwl:hasDbXref>
        <oboInOwl:hasRelatedSynonym rdf:datatype="&xsd;string">Procaryotae</oboInOwl:hasRelatedSynonym>
        <oboInOwl:hasRelatedSynonym rdf:datatype="&xsd;string">Prokaryota</oboInOwl:hasRelatedSynonym>
        <oboInOwl:hasRelatedSynonym rdf:datatype="&xsd;string">Prokaryotae</oboInOwl:hasRelatedSynonym>
        <oboInOwl:hasRelatedSynonym rdf:datatype="&xsd;string">bacteria</oboInOwl:hasRelatedSynonym>
        <oboInOwl:hasExactSynonym rdf:datatype="&xsd;string">eubacteria</oboInOwl:hasExactSynonym>
        <oboInOwl:hasOBONamespace rdf:datatype="&xsd;string">ncbi_taxonomy</oboInOwl:hasOBONamespace>
        <oboInOwl:hasRelatedSynonym rdf:datatype="&xsd;string">not Bacteria Haeckel 1894</oboInOwl:hasRelatedSynonym>
        <oboInOwl:hasRelatedSynonym rdf:datatype="&xsd;string">prokaryote</oboInOwl:hasRelatedSynonym>
        <oboInOwl:hasRelatedSynonym rdf:datatype="&xsd;string">prokaryotes</oboInOwl:hasRelatedSynonym>
        <ncbitaxon:has_rank rdf:resource="&obo;NCBITaxon_superkingdom"/>
        <obo:IAO_0000412 rdf:resource="&obo;ncbitaxon.owl"/>
    </owl:Class>
    


    <!-- http://purl.obolibrary.org/obo/NCBITaxon_354276 -->

    <owl:Class rdf:about="&obo;NCBITaxon_354276">
        <rdfs:label rdf:datatype="&xsd;string">Enterobacter cloacae complex</rdfs:label>
        <rdfs:subClassOf rdf:resource="&obo;NCBITaxon_547"/>
        <oboInOwl:hasDbXref rdf:datatype="&xsd;string">GC_ID:11</oboInOwl:hasDbXref>
        <oboInOwl:hasOBONamespace rdf:datatype="&xsd;string">ncbi_taxonomy</oboInOwl:hasOBONamespace>
        <ncbitaxon:has_rank rdf:resource="&obo;NCBITaxon_species_group"/>
        <obo:IAO_0000412 rdf:resource="&obo;ncbitaxon.owl"/>
    </owl:Class>
    


    <!-- http://purl.obolibrary.org/obo/NCBITaxon_543 -->

    <owl:Class rdf:about="&obo;NCBITaxon_543">
        <rdfs:label rdf:datatype="&xsd;string">Enterobacteriaceae</rdfs:label>
        <oboInOwl:hasRelatedSynonym rdf:datatype="&xsd;string">Enterobacteraceae</oboInOwl:hasRelatedSynonym>
        <oboInOwl:hasRelatedSynonym rdf:datatype="&xsd;string">Enterobacteraceae (ex Lapage 1979) Lapage 1982, fam. nov., nom. rev.</oboInOwl:hasRelatedSynonym>
        <oboInOwl:hasRelatedSynonym rdf:datatype="&xsd;string">Enterobacteriaceae (ex Rahn 1937) Ewing et al. 1980, fam. nov., nom. rev.</oboInOwl:hasRelatedSynonym>
        <oboInOwl:hasRelatedSynonym rdf:datatype="&xsd;string">Enterobacteriaceae Rahn 1937</oboInOwl:hasRelatedSynonym>
        <oboInOwl:hasDbXref rdf:datatype="&xsd;string">GC_ID:11</oboInOwl:hasDbXref>
        <oboInOwl:hasDbXref rdf:datatype="&xsd;string">PMID:10555323</oboInOwl:hasDbXref>
        <oboInOwl:hasDbXref rdf:datatype="&xsd;string">PMID:10555334</oboInOwl:hasDbXref>
        <oboInOwl:hasDbXref rdf:datatype="&xsd;string">PMID:16166704</oboInOwl:hasDbXref>
        <oboInOwl:hasRelatedSynonym rdf:datatype="&xsd;string">gamma-3 proteobacteria</oboInOwl:hasRelatedSynonym>
        <oboInOwl:hasOBONamespace rdf:datatype="&xsd;string">ncbi_taxonomy</oboInOwl:hasOBONamespace>
        <ncbitaxon:has_rank rdf:resource="&obo;NCBITaxon_family"/>
        <obo:IAO_0000412 rdf:resource="&obo;ncbitaxon.owl"/>
    </owl:Class>
    


    <!-- http://purl.obolibrary.org/obo/NCBITaxon_547 -->

    <owl:Class rdf:about="&obo;NCBITaxon_547">
        <rdfs:label rdf:datatype="&xsd;string">Enterobacter</rdfs:label>
        <rdfs:subClassOf rdf:resource="&obo;NCBITaxon_543"/>
        <oboInOwl:hasRelatedSynonym rdf:datatype="&xsd;string">&quot;Aerobacter&quot; Hormaeche and Edwards 1958</oboInOwl:hasRelatedSynonym>
        <oboInOwl:hasRelatedSynonym rdf:datatype="&xsd;string">&quot;Cloaca&quot; Castellani and Chalmers 1919</oboInOwl:hasRelatedSynonym>
        <oboInOwl:hasRelatedSynonym rdf:datatype="&xsd;string">Cloaca</oboInOwl:hasRelatedSynonym>
        <oboInOwl:hasRelatedSynonym rdf:datatype="&xsd;string">Enterobacter Hormaeche and Edwards 1960</oboInOwl:hasRelatedSynonym>
        <oboInOwl:hasDbXref rdf:datatype="&xsd;string">GC_ID:11</oboInOwl:hasDbXref>
        <oboInOwl:hasOBONamespace rdf:datatype="&xsd;string">ncbi_taxonomy</oboInOwl:hasOBONamespace>
        <oboInOwl:hasRelatedSynonym rdf:datatype="&xsd;string">not &quot;Aerobacter&quot; Beijerinck 1900</oboInOwl:hasRelatedSynonym>
        <oboInOwl:hasRelatedSynonym rdf:datatype="&xsd;string">not &quot;Enterobacter&quot; Rahn 1937</oboInOwl:hasRelatedSynonym>
        <ncbitaxon:has_rank rdf:resource="&obo;NCBITaxon_genus"/>
        <obo:IAO_0000412 rdf:resource="&obo;ncbitaxon.owl"/>
    </owl:Class>
    


    <!-- http://purl.obolibrary.org/obo/NCBITaxon_548 -->

    <owl:Class rdf:about="&obo;NCBITaxon_548">
        <rdfs:label rdf:datatype="&xsd;string">Enterobacter aerogenes</rdfs:label>
        <rdfs:subClassOf rdf:resource="&obo;NCBITaxon_547"/>
        <oboInOwl:hasRelatedSynonym rdf:datatype="&xsd;string">Aerobacter aerogenes</oboInOwl:hasRelatedSynonym>
        <oboInOwl:hasRelatedSynonym rdf:datatype="&xsd;string">Aerobacter aerogenes.</oboInOwl:hasRelatedSynonym>
        <oboInOwl:hasDbXref rdf:datatype="&xsd;string">GC_ID:11</oboInOwl:hasDbXref>
        <oboInOwl:hasRelatedSynonym rdf:datatype="&xsd;string">Klebsiella aerogenes</oboInOwl:hasRelatedSynonym>
        <oboInOwl:hasRelatedSynonym rdf:datatype="&xsd;string">Klebsiella mobilis</oboInOwl:hasRelatedSynonym>
        <oboInOwl:hasRelatedSynonym rdf:datatype="&xsd;string">Klebsiella pneumoniae aerogenes</oboInOwl:hasRelatedSynonym>
        <oboInOwl:hasAlternativeId rdf:datatype="&xsd;string">NCBITaxon:28451</oboInOwl:hasAlternativeId>
        <oboInOwl:hasDbXref rdf:datatype="&xsd;string">PMID:5093415</oboInOwl:hasDbXref>
        <oboInOwl:hasOBONamespace rdf:datatype="&xsd;string">ncbi_taxonomy</oboInOwl:hasOBONamespace>
        <ncbitaxon:has_rank rdf:resource="&obo;NCBITaxon_species"/>
        <obo:IAO_0000412 rdf:resource="&obo;ncbitaxon.owl"/>
    </owl:Class>
    


    <!-- http://purl.obolibrary.org/obo/NCBITaxon_91347 -->

    <owl:Class rdf:about="&obo;NCBITaxon_91347">
        <rdfs:label rdf:datatype="&xsd;string">Enterobacteriales</rdfs:label>
        <oboInOwl:hasRelatedSynonym rdf:datatype="&xsd;string">&#39;Enterobacteriales&#39;</oboInOwl:hasRelatedSynonym>
        <oboInOwl:hasRelatedSynonym rdf:datatype="&xsd;string">Enterobacteriaceae and related endosymbionts</oboInOwl:hasRelatedSynonym>
        <oboInOwl:hasRelatedSynonym rdf:datatype="&xsd;string">Enterobacteriaceae group</oboInOwl:hasRelatedSynonym>
        <oboInOwl:hasDbXref rdf:datatype="&xsd;string">GC_ID:11</oboInOwl:hasDbXref>
        <oboInOwl:hasRelatedSynonym rdf:datatype="&xsd;string">enterobacteria</oboInOwl:hasRelatedSynonym>
        <oboInOwl:hasRelatedSynonym rdf:datatype="&xsd;string">gamma-3 proteobacteria</oboInOwl:hasRelatedSynonym>
        <oboInOwl:hasOBONamespace rdf:datatype="&xsd;string">ncbi_taxonomy</oboInOwl:hasOBONamespace>
        <ncbitaxon:has_rank rdf:resource="&obo;NCBITaxon_order"/>
        <obo:IAO_0000412 rdf:resource="&obo;ncbitaxon.owl"/>
    </owl:Class>
    


    <!-- http://purl.obolibrary.org/obo/NCBITaxon_class -->

    <owl:Class rdf:about="&obo;NCBITaxon_class">
        <rdfs:label rdf:datatype="&xsd;string">class</rdfs:label>
    </owl:Class>
    


    <!-- http://purl.obolibrary.org/obo/NCBITaxon_family -->

    <owl:Class rdf:about="&obo;NCBITaxon_family">
        <rdfs:label rdf:datatype="&xsd;string">family</rdfs:label>
    </owl:Class>
    


    <!-- http://purl.obolibrary.org/obo/NCBITaxon_genus -->

    <owl:Class rdf:about="&obo;NCBITaxon_genus">
        <rdfs:label rdf:datatype="&xsd;string">genus</rdfs:label>
    </owl:Class>
    


    <!-- http://purl.obolibrary.org/obo/NCBITaxon_order -->

    <owl:Class rdf:about="&obo;NCBITaxon_order">
        <rdfs:label rdf:datatype="&xsd;string">order</rdfs:label>
    </owl:Class>
    


    <!-- http://purl.obolibrary.org/obo/NCBITaxon_phylum -->

    <owl:Class rdf:about="&obo;NCBITaxon_phylum">
        <rdfs:label rdf:datatype="&xsd;string">phylum</rdfs:label>
    </owl:Class>
    


    <!-- http://purl.obolibrary.org/obo/NCBITaxon_species -->

    <owl:Class rdf:about="&obo;NCBITaxon_species">
        <rdfs:label rdf:datatype="&xsd;string">species</rdfs:label>
    </owl:Class>
    


    <!-- http://purl.obolibrary.org/obo/NCBITaxon_subspecies -->

    <owl:Class rdf:about="&obo;NCBITaxon_subspecies">
        <rdfs:label rdf:datatype="&xsd;string">subspecies</rdfs:label>
    </owl:Class>
    


    <!-- http://purl.obolibrary.org/obo/NCBITaxon_superkingdom -->

    <owl:Class rdf:about="&obo;NCBITaxon_superkingdom">
        <rdfs:label rdf:datatype="&xsd;string">superkingdom</rdfs:label>
    </owl:Class>
    


    <!-- http://purl.obolibrary.org/obo/OBI_0100026 -->

    <owl:Class rdf:about="&obo;OBI_0100026"/>
</rdf:RDF>


<!-- Generated by the OWL API (version 3.2.3.1824) http://owlapi.sourceforge.net -->
