# Supplementary material for: Bacterial clinical infectious diseases ontology (BCIDO) dataset
Source: Data Brief. 2016 Jul 16;8:881–4. doi: 10.1016/j.dib.2016.07.018 (PMC4961784; doi:10.1016/j.dib.2016.07.018)
Supplement: Supplementary file 3 — Supplementary material [file mmc3.zip › BCIDO FINAL/FMA imports/blood vessel.owl]

<?xml version="1.0"?>
<rdf:RDF xmlns="http://purl.obolibrary.org/obo/vo/external/blood_vessel.owl.#"
     xml:base="http://purl.obolibrary.org/obo/vo/external/blood_vessel.owl."
     xmlns:obo="http://purl.obolibrary.org/obo/"
     xmlns:rdfs="http://www.w3.org/2000/01/rdf-schema#"
     xmlns:owl="http://www.w3.org/2002/07/owl#"
     xmlns:xsd="http://www.w3.org/2001/XMLSchema#"
     xmlns:rdf="http://www.w3.org/1999/02/22-rdf-syntax-ns#"
     xmlns:oboInOwl="http://www.geneontology.org/formats/oboInOwl#">
    <owl:Ontology rdf:about="http://purl.obolibrary.org/obo/vo/external/blood_vessel.owl."/>
    


    <!-- 
    ///////////////////////////////////////////////////////////////////////////////////////
    //
    // Annotation properties
    //
    ///////////////////////////////////////////////////////////////////////////////////////
     -->

    <owl:AnnotationProperty rdf:about="http://purl.obolibrary.org/obo/IAO_0000412">
        <rdfs:label xml:lang="en">imported from</rdfs:label>
    </owl:AnnotationProperty>
    <owl:AnnotationProperty rdf:about="http://www.geneontology.org/formats/oboInOwl#hasOBONamespace">
        <rdfs:label rdf:datatype="http://www.w3.org/2001/XMLSchema#string">has_obo_namespace</rdfs:label>
    </owl:AnnotationProperty>
    <owl:AnnotationProperty rdf:about="http://www.geneontology.org/formats/oboInOwl#id"/>
    


    <!-- 
    ///////////////////////////////////////////////////////////////////////////////////////
    //
    // Datatypes
    //
    ///////////////////////////////////////////////////////////////////////////////////////
     -->

    


    <!-- 
    ///////////////////////////////////////////////////////////////////////////////////////
    //
    // Classes
    //
    ///////////////////////////////////////////////////////////////////////////////////////
     -->

    


    <!-- http://purl.obolibrary.org/obo/FMA_63183 -->

    <owl:Class rdf:about="http://purl.obolibrary.org/obo/FMA_63183">
        <rdfs:label rdf:datatype="http://www.w3.org/2001/XMLSchema#string">Blood vessel</rdfs:label>
        <oboInOwl:id rdf:datatype="http://www.w3.org/2001/XMLSchema#string">FMA:63183</oboInOwl:id>
        <oboInOwl:hasOBONamespace rdf:datatype="http://www.w3.org/2001/XMLSchema#string">fma</oboInOwl:hasOBONamespace>
        <obo:IAO_0000412 rdf:resource="http://purl.obolibrary.org/obo/fma.owl"/>
    </owl:Class>
</rdf:RDF>


<!-- Generated by the OWL API (version 3.2.4.1806) http://owlapi.sourceforge.net -->
