# Supplementary material for: Bacterial clinical infectious diseases ontology (BCIDO) dataset
Source: Data Brief. 2016 Jul 16;8:881–4. doi: 10.1016/j.dib.2016.07.018 (PMC4961784; doi:10.1016/j.dib.2016.07.018)
Supplement: Supplementary file 3 — Supplementary material [file mmc3.zip › BCIDO FINAL/FMA imports/IDO test.owl]

<?xml version="1.0"?>


<!DOCTYPE rdf:RDF [
    <!ENTITY CL "http://purl.org/obo/owl/CL#" >
    <!ENTITY GO "http://purl.org/obo/owl/GO#" >
    <!ENTITY ENVO "http://purl.org/obo/owl/ENVO#" >
    <!ENTITY CARO "http://purl.org/obo/owl/CARO#" >
    <!ENTITY bfo "http://www.ifomis.org/bfo/1.1#" >
    <!ENTITY owl "http://www.w3.org/2002/07/owl#" >
    <!ENTITY TRANS "http://purl.org/obo/owl/TRANS#" >
    <!ENTITY CHEBI "http://purl.org/obo/owl/CHEBI#" >
    <!ENTITY obo "http://purl.obolibrary.org/obo/" >
    <!ENTITY UBERON "http://purl.org/obo/owl/UBERON#" >
    <!ENTITY dc "http://purl.org/dc/elements/1.1/" >
    <!ENTITY OBO_REL "http://purl.org/obo/owl/OBO_REL#" >
    <!ENTITY xsd "http://www.w3.org/2001/XMLSchema#" >
    <!ENTITY NCBITaxon "http://purl.org/obo/owl/NCBITaxon#" >
    <!ENTITY snap "http://www.ifomis.org/bfo/1.1/snap#" >
    <!ENTITY span "http://www.ifomis.org/bfo/1.1/span#" >
    <!ENTITY ro "http://www.obofoundry.org/ro/ro.owl#" >
    <!ENTITY rdfs "http://www.w3.org/2000/01/rdf-schema#" >
    <!ENTITY rdf "http://www.w3.org/1999/02/22-rdf-syntax-ns#" >
    <!ENTITY j.0 "http://www.geneontology.org/formats/oboInOwl#" >
    <!ENTITY j.1 "http://protege.stanford.edu/plugins/owl/protege#" >
]>


<rdf:RDF xmlns="&obo;ido.owl#"
     xml:base="&obo;ido.owl"
     xmlns:dc="http://purl.org/dc/elements/1.1/"
     xmlns:ro="http://www.obofoundry.org/ro/ro.owl#"
     xmlns:ENVO="http://purl.org/obo/owl/ENVO#"
     xmlns:CARO="http://purl.org/obo/owl/CARO#"
     xmlns:NCBITaxon="http://purl.org/obo/owl/NCBITaxon#"
     xmlns:snap="http://www.ifomis.org/bfo/1.1/snap#"
     xmlns:j.1="http://protege.stanford.edu/plugins/owl/protege#"
     xmlns:j.0="http://www.geneontology.org/formats/oboInOwl#"
     xmlns:bfo="http://www.ifomis.org/bfo/1.1#"
     xmlns:obo="http://purl.obolibrary.org/obo/"
     xmlns:rdfs="http://www.w3.org/2000/01/rdf-schema#"
     xmlns:UBERON="http://purl.org/obo/owl/UBERON#"
     xmlns:GO="http://purl.org/obo/owl/GO#"
     xmlns:owl="http://www.w3.org/2002/07/owl#"
     xmlns:xsd="http://www.w3.org/2001/XMLSchema#"
     xmlns:rdf="http://www.w3.org/1999/02/22-rdf-syntax-ns#"
     xmlns:CHEBI="http://purl.org/obo/owl/CHEBI#"
     xmlns:OBO_REL="http://purl.org/obo/owl/OBO_REL#"
     xmlns:CL="http://purl.org/obo/owl/CL#"
     xmlns:TRANS="http://purl.org/obo/owl/TRANS#"
     xmlns:span="http://www.ifomis.org/bfo/1.1/span#">
    <owl:Ontology rdf:about="&obo;ido.owl">
        <dc:date rdf:datatype="&xsd;date">2010-12-02</dc:date>
        <owl:versionInfo rdf:datatype="&xsd;string">2010-12-02</owl:versionInfo>
        <dc:creator>Albert Goldfain</dc:creator>
        <dc:creator>Bjoern Peters</dc:creator>
        <j.1:defaultLanguage>en</j.1:defaultLanguage>
        <dc:creator>Alexander Diehl</dc:creator>
        <dc:creator>Barry Smith</dc:creator>
        <rdfs:seeAlso>http://www.infectiousdiseaseontology.org/Home.html</rdfs:seeAlso>
        <dc:creator>Lindsay Cowell</dc:creator>
        <dc:creator>Alan Ruttenberg</dc:creator>
        <rdfs:comment xml:lang="en">The core Infectious Disease Ontology is an ontology of entities generally relevant to both the biomedical and clinical aspects of infectious diseases, including terms such as &#39;pathogen&#39;, &#39;host&#39;, &#39;vector&#39;, and &#39;vaccine&#39;.  The structure of IDO adheres to the Basic Formal Ontology.  Terms in IDO that are within the scope of other OBO Foundry ontologies, such as the Gene Ontology, are derived from those ontologies.  Other terms are defined as cross-products of terms from Foundry ontologies to the extent possible. For more information, see http://www.infectiousdiseaseontology.org/Home.html. </rdfs:comment>
        <owl:imports rdf:resource="http://protege.stanford.edu/plugins/owl/dc/protege-dc.owl"/>
        <owl:imports rdf:resource="&obo;iao/ontology-metadata.owl"/>
        <owl:versionIRI rdf:resource="&obo;ido/2010-12-02/ido.owl"/>
        <owl:imports rdf:resource="http://www.ifomis.org/bfo/1.1"/>
        <owl:imports rdf:resource="http://www.obofoundry.org/ro/ro.owl"/>
        <owl:imports rdf:resource="http://www.obofoundry.org/ro/ro_bfo_bridge.owl"/>
    </owl:Ontology>
    


    <!-- 
    ///////////////////////////////////////////////////////////////////////////////////////
    //
    // Annotation properties
    //
    ///////////////////////////////////////////////////////////////////////////////////////
     -->

    <owl:AnnotationProperty rdf:about="&j.1;defaultLanguage"/>
    <owl:AnnotationProperty rdf:about="&j.0;inSubset"/>
    <owl:AnnotationProperty rdf:about="&j.0;hasSubset"/>
    <owl:AnnotationProperty rdf:about="&j.0;hasDate"/>
    <owl:AnnotationProperty rdf:about="&j.0;expandAssertionTo"/>
    <owl:AnnotationProperty rdf:about="&obo;IAO_0000115"/>
    <owl:AnnotationProperty rdf:about="&j.0;hasSynonymType"/>
    <owl:AnnotationProperty rdf:about="&obo;IAO_0000116"/>
    <owl:AnnotationProperty rdf:about="&dc;contributor"/>
    <owl:AnnotationProperty rdf:about="&j.0;hasDbXref"/>
    <owl:AnnotationProperty rdf:about="&obo;IAO_0000119"/>
    <owl:AnnotationProperty rdf:about="&obo;IAO_0000117"/>
    <owl:AnnotationProperty rdf:about="&obo;IAO_0000118"/>
    <owl:AnnotationProperty rdf:about="&j.0;isCyclic"/>
    <owl:AnnotationProperty rdf:about="&j.0;hasAlternativeId"/>
    <owl:AnnotationProperty rdf:about="&j.0;hasOBONamespace"/>
    <owl:AnnotationProperty rdf:about="&obo;IAO_0000111"/>
    <owl:AnnotationProperty rdf:about="&j.0;expandExpressionTo"/>
    <owl:AnnotationProperty rdf:about="&dc;creator"/>
    <owl:AnnotationProperty rdf:about="&j.0;hasVersion"/>
    <owl:AnnotationProperty rdf:about="&j.0;hasURI"/>
    <owl:AnnotationProperty rdf:about="&j.0;hasSynonym"/>
    <owl:AnnotationProperty rdf:about="&j.0;savedBy"/>
    <owl:AnnotationProperty rdf:about="&rdfs;label"/>
    <owl:AnnotationProperty rdf:about="&j.0;hasExactSynonym"/>
    <owl:AnnotationProperty rdf:about="&rdfs;comment"/>
    <owl:AnnotationProperty rdf:about="&j.0;replacedBy"/>
    <owl:AnnotationProperty rdf:about="&j.0;hasRelatedSynonym"/>
    <owl:AnnotationProperty rdf:about="&rdfs;seeAlso"/>
    <owl:AnnotationProperty rdf:about="&obo;OBI_0000283"/>
    <owl:AnnotationProperty rdf:about="&obo;IAO_0000412"/>
    <owl:AnnotationProperty rdf:about="&j.0;hasDefaultNamespace"/>
    <owl:AnnotationProperty rdf:about="&dc;date"/>
    <owl:AnnotationProperty rdf:about="&j.0;consider"/>
    <owl:AnnotationProperty rdf:about="&j.0;hasNarrowSynonym"/>
    <owl:AnnotationProperty rdf:about="&j.0;hasDefinition"/>
    <owl:AnnotationProperty rdf:about="&j.0;hasBroadSynonym"/>
    


    <!-- 
    ///////////////////////////////////////////////////////////////////////////////////////
    //
    // Datatypes
    //
    ///////////////////////////////////////////////////////////////////////////////////////
     -->

    


    <!-- 
    ///////////////////////////////////////////////////////////////////////////////////////
    //
    // Object Properties
    //
    ///////////////////////////////////////////////////////////////////////////////////////
     -->

    


    <!-- http://purl.obolibrary.org/obo/IDO_0000660 -->

    <owl:ObjectProperty rdf:about="&obo;IDO_0000660">
        <rdfs:label xml:lang="en">results_in</rdfs:label>
    </owl:ObjectProperty>
    


    <!-- http://purl.obolibrary.org/obo/IDO_0000661 -->

    <owl:ObjectProperty rdf:about="&obo;IDO_0000661">
        <rdfs:label xml:lang="en">capable_of</rdfs:label>
        <rdfs:domain rdf:resource="&snap;IndependentContinuant"/>
        <rdfs:range rdf:resource="&span;ProcessualEntity"/>
    </owl:ObjectProperty>
    


    <!-- http://purl.obolibrary.org/obo/IDO_0000664 -->

    <owl:ObjectProperty rdf:about="&obo;IDO_0000664">
        <rdfs:label>has_material_basis_in</rdfs:label>
        <rdfs:range rdf:resource="&snap;MaterialEntity"/>
    </owl:ObjectProperty>
    


    <!-- http://purl.org/obo/owl/OBO_REL#bearer_of -->

    <owl:ObjectProperty rdf:about="&OBO_REL;bearer_of">
        <rdfs:label xml:lang="en">bearer_of</rdfs:label>
        <rdfs:comment rdf:datatype="&xsd;string">Examples: red eye bearer_of redness</rdfs:comment>
        <j.0:hasOBONamespace>relationship</j.0:hasOBONamespace>
        <j.0:hasAlternativeId>OBO_REL:0000027</j.0:hasAlternativeId>
        <owl:inverseOf rdf:resource="&OBO_REL;inheres_in"/>
        <rdfs:range rdf:resource="&snap;DependentContinuant"/>
        <rdfs:domain rdf:resource="&snap;IndependentContinuant"/>
        <j.0:hasExactSynonym>
            <j.0:Synonym>
                <rdfs:label xml:lang="en">has_inherent</rdfs:label>
            </j.0:Synonym>
        </j.0:hasExactSynonym>
        <j.0:hasExactSynonym>
            <j.0:Synonym>
                <rdfs:label xml:lang="en">has_inherer</rdfs:label>
            </j.0:Synonym>
        </j.0:hasExactSynonym>
        <j.0:hasDefinition>
            <j.0:Definition>
                <rdfs:label xml:lang="en">A relation between an entity and a dependent continuant; the reciprocal relation of inheres_in</rdfs:label>
                <j.0:hasDbXref>
                    <j.0:DbXref>
                        <rdfs:label>GOC:cjm</rdfs:label>
                        <j.0:hasURI rdf:datatype="&xsd;anyURI">http://purl.org/obo/owl/GOC#GOC_cjm</j.0:hasURI>
                    </j.0:DbXref>
                </j.0:hasDbXref>
            </j.0:Definition>
        </j.0:hasDefinition>
    </owl:ObjectProperty>
    


    <!-- http://purl.org/obo/owl/OBO_REL#has_disposition -->

    <owl:ObjectProperty rdf:about="&OBO_REL;has_disposition">
        <rdfs:label xml:lang="en">has_disposition</rdfs:label>
        <j.0:hasOBONamespace>relationship</j.0:hasOBONamespace>
        <rdfs:subPropertyOf rdf:resource="&OBO_REL;bearer_of"/>
        <rdfs:range rdf:resource="&snap;Disposition"/>
    </owl:ObjectProperty>
    


    <!-- http://purl.org/obo/owl/OBO_REL#has_function -->

    <owl:ObjectProperty rdf:about="&OBO_REL;has_function">
        <rdfs:label xml:lang="en">has_function</rdfs:label>
        <rdfs:comment rdf:datatype="&xsd;string">heart has_function to-pump-blood</rdfs:comment>
        <j.0:hasOBONamespace>relationship</j.0:hasOBONamespace>
        <j.0:hasAlternativeId>OBO_REL:0000031</j.0:hasAlternativeId>
        <rdfs:subPropertyOf rdf:resource="&OBO_REL;bearer_of"/>
        <rdfs:range rdf:resource="&snap;Function"/>
        <j.0:hasDefinition>
            <j.0:Definition>
                <rdfs:label xml:lang="en">Relation between an independent continuant and a function.</rdfs:label>
                <j.0:hasDbXref>
                    <j.0:DbXref>
                        <rdfs:label>GOC:cjm</rdfs:label>
                        <j.0:hasURI rdf:datatype="&xsd;anyURI">http://purl.org/obo/owl/GOC#GOC_cjm</j.0:hasURI>
                    </j.0:DbXref>
                </j.0:hasDbXref>
            </j.0:Definition>
        </j.0:hasDefinition>
    </owl:ObjectProperty>
    


    <!-- http://purl.org/obo/owl/OBO_REL#has_output -->

    <owl:ObjectProperty rdf:about="&OBO_REL;has_output">
        <rdfs:label xml:lang="en">has_output</rdfs:label>
        <rdfs:comment rdf:datatype="&xsd;string">Examples: secretory cells. Should this be has_function (export of ...)</rdfs:comment>
        <j.0:hasOBONamespace>relationship</j.0:hasOBONamespace>
        <j.0:hasDefinition>
            <j.0:Definition>
                <rdfs:label xml:lang="en">C has_output C&#39;</rdfs:label>
                <j.0:hasDbXref>
                    <j.0:DbXref>
                        <rdfs:label>GOC:cjm</rdfs:label>
                        <j.0:hasURI rdf:datatype="&xsd;anyURI">http://purl.org/obo/owl/GOC#GOC_cjm</j.0:hasURI>
                    </j.0:DbXref>
                </j.0:hasDbXref>
            </j.0:Definition>
        </j.0:hasDefinition>
    </owl:ObjectProperty>
    


    <!-- http://purl.org/obo/owl/OBO_REL#has_role -->

    <owl:ObjectProperty rdf:about="&OBO_REL;has_role">
        <rdfs:label xml:lang="en">has_role</rdfs:label>
        <j.0:hasAlternativeId>OBO_REL:0000033</j.0:hasAlternativeId>
        <j.0:hasOBONamespace>relationship</j.0:hasOBONamespace>
        <rdfs:subPropertyOf rdf:resource="&OBO_REL;bearer_of"/>
        <rdfs:range rdf:resource="&snap;Role"/>
        <j.0:hasDefinition>
            <j.0:Definition>
                <rdfs:label xml:lang="en">A relation between a continuant C and a role R. The reciprocal relation of role_of.</rdfs:label>
                <j.0:hasDbXref>
                    <j.0:DbXref>
                        <rdfs:label>GOC:cjm</rdfs:label>
                        <j.0:hasURI rdf:datatype="&xsd;anyURI">http://purl.org/obo/owl/GOC#GOC_cjm</j.0:hasURI>
                    </j.0:DbXref>
                </j.0:hasDbXref>
            </j.0:Definition>
        </j.0:hasDefinition>
    </owl:ObjectProperty>
    


    <!-- http://purl.org/obo/owl/OBO_REL#inheres_in -->

    <owl:ObjectProperty rdf:about="&OBO_REL;inheres_in">
        <rdf:type rdf:resource="&owl;FunctionalProperty"/>
        <rdfs:label xml:lang="en">inheres_in</rdfs:label>
        <rdfs:comment rdf:datatype="&xsd;string">This relation links qualities, functions, dispositions and other dependent continuants to their bearers. Examples: A particular shape that inheres in a lung; The redness that ineres in a Drosophila eye; Catalytic activity function inheres_in catalytic molecule. Note that inherence is a functional relation: if x inheres_in y at t and x inheres_in z at t, then y=z. We leave open the possibility of a relation multiply_inheres_in, such as between a gene sequence and the multiple chromosomes it multiply inheres in. The super-relation of both inheres_in and multiply_inheres_in would be depends_on</rdfs:comment>
        <j.0:hasAlternativeId>OBO_REL:0000026</j.0:hasAlternativeId>
        <j.0:hasOBONamespace>relationship</j.0:hasOBONamespace>
        <j.0:hasExactSynonym>
            <j.0:Synonym>
                <rdfs:label xml:lang="en">has_bearer</rdfs:label>
            </j.0:Synonym>
        </j.0:hasExactSynonym>
        <j.0:hasDefinition>
            <j.0:Definition>
                <rdfs:label xml:lang="en">A relation between a dependent continuant D and an entity E. D inheres_in E iff: given any d that instantiates D at t, there exists some e that instantiates E at t and d *inheres_in* e at t. Here *inheres_in* is the primitive instance level relation.</rdfs:label>
                <j.0:hasDbXref>
                    <j.0:DbXref>
                        <rdfs:label>GOC:cjm</rdfs:label>
                        <j.0:hasURI rdf:datatype="&xsd;anyURI">http://purl.org/obo/owl/GOC#GOC_cjm</j.0:hasURI>
                    </j.0:DbXref>
                </j.0:hasDbXref>
            </j.0:Definition>
        </j.0:hasDefinition>
    </owl:ObjectProperty>
    


    <!-- http://purl.org/obo/owl/OBO_REL#negatively_regulates -->

    <owl:ObjectProperty rdf:about="&OBO_REL;negatively_regulates">
        <rdfs:label xml:lang="en">negatively_regulates</rdfs:label>
        <j.0:hasOBONamespace>relationship</j.0:hasOBONamespace>
        <rdfs:subPropertyOf rdf:resource="&OBO_REL;regulates"/>
        <j.0:hasDefinition>
            <j.0:Definition>
                <rdfs:label xml:lang="en">A regulation relation in which the unfolding of the regulating process *decreases* the frequency, rate or extent of the regulated process</rdfs:label>
            </j.0:Definition>
        </j.0:hasDefinition>
        <owl:propertyChainAxiom rdf:parseType="Collection">
            <rdf:Description rdf:about="&OBO_REL;negatively_regulates"/>
            <rdf:Description rdf:about="&ro;part_of"/>
        </owl:propertyChainAxiom>
    </owl:ObjectProperty>
    


    <!-- http://purl.org/obo/owl/OBO_REL#positively_regulates -->

    <owl:ObjectProperty rdf:about="&OBO_REL;positively_regulates">
        <rdfs:label xml:lang="en">positively_regulates</rdfs:label>
        <j.0:hasOBONamespace>relationship</j.0:hasOBONamespace>
        <rdfs:subPropertyOf rdf:resource="&OBO_REL;regulates"/>
        <j.0:hasDefinition>
            <j.0:Definition>
                <rdfs:label xml:lang="en">A regulation relation in which the unfolding of the regulating process *increases* the frequency, rate or extent of the regulated process</rdfs:label>
            </j.0:Definition>
        </j.0:hasDefinition>
        <owl:propertyChainAxiom rdf:parseType="Collection">
            <rdf:Description rdf:about="&OBO_REL;positively_regulates"/>
            <rdf:Description rdf:about="&ro;part_of"/>
        </owl:propertyChainAxiom>
    </owl:ObjectProperty>
    


    <!-- http://purl.org/obo/owl/OBO_REL#realized_by -->

    <owl:ObjectProperty rdf:about="&OBO_REL;realized_by">
        <rdfs:label xml:lang="en">realized_by</rdfs:label>
        <rdfs:comment rdf:datatype="&xsd;string">NOTE: there appears to be some consistency in usage as to whether processes or continuants realize</rdfs:comment>
        <j.0:hasAlternativeId>OBO_REL:realized_as</j.0:hasAlternativeId>
        <j.0:hasOBONamespace>relationship</j.0:hasOBONamespace>
        <j.0:hasAlternativeId>OBO_REL:0000035</j.0:hasAlternativeId>
        <owl:inverseOf rdf:resource="&OBO_REL;realizes"/>
        <rdfs:domain rdf:resource="&snap;RealizableEntity"/>
        <rdfs:range rdf:resource="&span;ProcessualEntity"/>
        <j.0:hasDefinition>
            <j.0:Definition>
                <rdfs:label xml:lang="en">Relation between a realizable and a process. Reciprocal relation of realizes</rdfs:label>
                <j.0:hasDbXref>
                    <j.0:DbXref>
                        <rdfs:label>GOC:cjm</rdfs:label>
                        <j.0:hasURI rdf:datatype="&xsd;anyURI">http://purl.org/obo/owl/GOC#GOC_cjm</j.0:hasURI>
                    </j.0:DbXref>
                </j.0:hasDbXref>
            </j.0:Definition>
        </j.0:hasDefinition>
        <j.0:hasDefinition>
            <j.0:Definition>
                <rdfs:label xml:lang="en">Relation between a realizable and a process. Reciprocal relation of realizes</rdfs:label>
                <j.0:hasDbXref>
                    <j.0:DbXref>
                        <rdfs:label>GOC:cjm</rdfs:label>
                        <j.0:hasURI rdf:datatype="&xsd;anyURI">http://purl.org/obo/owl/GOC#GOC_cjm</j.0:hasURI>
                    </j.0:DbXref>
                </j.0:hasDbXref>
            </j.0:Definition>
        </j.0:hasDefinition>
        <j.0:hasRelatedSynonym>
            <j.0:Synonym>
                <rdfs:label xml:lang="en">executed_during</rdfs:label>
            </j.0:Synonym>
        </j.0:hasRelatedSynonym>
        <j.0:hasRelatedSynonym>
            <j.0:Synonym>
                <rdfs:label xml:lang="en">executed_during</rdfs:label>
            </j.0:Synonym>
        </j.0:hasRelatedSynonym>
        <j.0:hasExactSynonym>
            <j.0:Synonym>
                <rdfs:label xml:lang="en">has_realization</rdfs:label>
            </j.0:Synonym>
        </j.0:hasExactSynonym>
        <j.0:hasExactSynonym>
            <j.0:Synonym>
                <rdfs:label xml:lang="en">has_realization</rdfs:label>
            </j.0:Synonym>
        </j.0:hasExactSynonym>
    </owl:ObjectProperty>
    


    <!-- http://purl.org/obo/owl/OBO_REL#realizes -->

    <owl:ObjectProperty rdf:about="&OBO_REL;realizes">
        <rdfs:label xml:lang="en">realizes</rdfs:label>
        <rdfs:comment rdf:datatype="&xsd;string">The process of &#39;histidine catabolism&#39; (GO:0006548) realizes the function &#39;histidine ammonia lyase activity&#39; (GO:0004397) (note: here &#39;activity&#39; denotes a function and not a process). We leave open the possibility of defining in future the sub-relations directly_realizes (as bewteen a function and it&#39;s functioning) and indirectly_realizes. NOTE: there appears to be some consistency in usage as to whether processes or continuants realize</rdfs:comment>
        <j.0:hasOBONamespace>relationship</j.0:hasOBONamespace>
        <j.0:hasAlternativeId>OBO_REL:0000034</j.0:hasAlternativeId>
        <j.0:hasExactSynonym>
            <j.0:Synonym>
                <rdfs:label xml:lang="en">is_realization_of</rdfs:label>
            </j.0:Synonym>
        </j.0:hasExactSynonym>
        <j.0:hasRelatedSynonym>
            <j.0:Synonym>
                <rdfs:label xml:lang="en">executes</rdfs:label>
            </j.0:Synonym>
        </j.0:hasRelatedSynonym>
        <j.0:hasRelatedSynonym>
            <j.0:Synonym>
                <rdfs:label xml:lang="en">involves_execution_of</rdfs:label>
            </j.0:Synonym>
        </j.0:hasRelatedSynonym>
        <j.0:hasDefinition>
            <j.0:Definition>
                <rdfs:label xml:lang="en">Relation between a process and a function, where the unfolding of the process requires the execution of the function. Class level: P realizes F iff: given any p that instantiates P, there exists some f, t such that f instantiates F at t and p *realizes* f. Here, *realizes* is the primitive instance level relation</rdfs:label>
                <j.0:hasDbXref>
                    <j.0:DbXref>
                        <rdfs:label>GOC:cjm</rdfs:label>
                        <j.0:hasURI rdf:datatype="&xsd;anyURI">http://purl.org/obo/owl/GOC#GOC_cjm</j.0:hasURI>
                    </j.0:DbXref>
                </j.0:hasDbXref>
            </j.0:Definition>
        </j.0:hasDefinition>
        <j.0:hasExactSynonym>
            <j.0:Synonym>
                <rdfs:label xml:lang="en">has_function_part</rdfs:label>
            </j.0:Synonym>
        </j.0:hasExactSynonym>
    </owl:ObjectProperty>
    


    <!-- http://purl.org/obo/owl/OBO_REL#regulates -->

    <owl:ObjectProperty rdf:about="&OBO_REL;regulates">
        <rdfs:label xml:lang="en">regulates</rdfs:label>
        <j.0:hasOBONamespace>relationship</j.0:hasOBONamespace>
        <owl:propertyChainAxiom rdf:parseType="Collection">
            <rdf:Description rdf:about="&OBO_REL;regulates"/>
            <rdf:Description rdf:about="&ro;part_of"/>
        </owl:propertyChainAxiom>
        <j.0:hasDefinition>
            <j.0:Definition>
                <rdfs:label xml:lang="en">A relation between a process and a process or quality. A regulates B if the unfolding of A affects the frequency, rate or extent of B. A is called the regulating process, B the regulates process</rdfs:label>
            </j.0:Definition>
        </j.0:hasDefinition>
    </owl:ObjectProperty>
    


    <!-- http://purl.org/obo/owl/OBO_REL#results_in_formation_of -->

    <owl:ObjectProperty rdf:about="&OBO_REL;results_in_formation_of">
        <rdfs:label xml:lang="en">results_in_formation_of</rdfs:label>
        <rdfs:comment rdf:datatype="&xsd;string">Example: autophagic vacuole formation results_in_formation_of autophagic vacuole. macromolecular complex assembly results_in_formation_of a macromolecule. Note: essentially the same as biosynthesis, although in biosynthesis the assembly is via chemical reactions</rdfs:comment>
        <j.0:hasOBONamespace>relationship</j.0:hasOBONamespace>
        <rdfs:subPropertyOf rdf:resource="&obo;IDO_0000660"/>
        <j.0:hasDefinition>
            <j.0:Definition>
                <rdfs:label xml:lang="en">P results_in_formation_of C : any instance of P gives rise to a C from the parts of C. Formally: forall pP, exists some c such that c instantiates C at end-of p, and c has some parts c1, c2, ... such that the parts are connected at the end-of p and disconected at the start-of p</rdfs:label>
                <j.0:hasDbXref>
                    <j.0:DbXref>
                        <rdfs:label>GOC:cjm</rdfs:label>
                        <j.0:hasURI rdf:datatype="&xsd;anyURI">http://purl.org/obo/owl/GOC#GOC_cjm</j.0:hasURI>
                    </j.0:DbXref>
                </j.0:hasDbXref>
            </j.0:Definition>
        </j.0:hasDefinition>
        <j.0:hasExactSynonym>
            <j.0:Synonym>
                <rdfs:label xml:lang="en">results_in_creation_of</rdfs:label>
            </j.0:Synonym>
        </j.0:hasExactSynonym>
        <j.0:hasExactSynonym>
            <j.0:Synonym>
                <rdfs:label xml:lang="en">results_in_assembly_of</rdfs:label>
            </j.0:Synonym>
        </j.0:hasExactSynonym>
    </owl:ObjectProperty>
    


    <!-- http://purl.org/obo/owl/OBO_REL#unfolds_in -->

    <owl:ObjectProperty rdf:about="&OBO_REL;unfolds_in">
        <rdfs:label xml:lang="en">unfolds_in</rdfs:label>
        <rdfs:comment rdf:datatype="&xsd;string">Example: oocyte axis determination : The establishment, maintenance and elaboration of an axis in the oocyte. This process unfolds_in the oocyte</rdfs:comment>
        <j.0:hasOBONamespace>relationship</j.0:hasOBONamespace>
        <rdfs:domain rdf:resource="&span;ProcessualEntity"/>
        <j.0:hasDefinition>
            <j.0:Definition>
                <rdfs:label xml:lang="en">P unfolds_in C : the execution of P is spatially contained by C. forall pP,  forall c&#39; partipates_in p, c&#39; located_in C at t, for some t in P</rdfs:label>
                <j.0:hasDbXref>
                    <j.0:DbXref>
                        <rdfs:label>GOC:cjm</rdfs:label>
                        <j.0:hasURI rdf:datatype="&xsd;anyURI">http://purl.org/obo/owl/GOC#GOC_cjm</j.0:hasURI>
                    </j.0:DbXref>
                </j.0:hasDbXref>
            </j.0:Definition>
        </j.0:hasDefinition>
        <rdfs:range>
            <owl:Class>
                <owl:unionOf rdf:parseType="Collection">
                    <rdf:Description rdf:about="&snap;MaterialEntity"/>
                    <rdf:Description rdf:about="&snap;Site"/>
                </owl:unionOf>
            </owl:Class>
        </rdfs:range>
    </owl:ObjectProperty>
    


    <!-- http://www.geneontology.org/formats/oboInOwl#ObsoleteProperty -->

    <owl:ObjectProperty rdf:about="&j.0;ObsoleteProperty"/>
    


    <!-- http://www.obofoundry.org/ro/ro.owl#contained_in -->

    <owl:ObjectProperty rdf:about="&ro;contained_in">
        <owl:inverseOf rdf:resource="&ro;contains"/>
    </owl:ObjectProperty>
    


    <!-- http://www.obofoundry.org/ro/ro.owl#contains -->

    <rdf:Description rdf:about="&ro;contains"/>
    


    <!-- http://www.obofoundry.org/ro/ro.owl#derived_into -->

    <owl:ObjectProperty rdf:about="&ro;derived_into">
        <owl:inverseOf rdf:resource="&ro;derives_from"/>
    </owl:ObjectProperty>
    


    <!-- http://www.obofoundry.org/ro/ro.owl#derives_from -->

    <rdf:Description rdf:about="&ro;derives_from"/>
    


    <!-- http://www.obofoundry.org/ro/ro.owl#has_part -->

    <owl:ObjectProperty rdf:about="&ro;has_part">
        <rdf:type rdf:resource="&owl;TransitiveProperty"/>
        <rdfs:label>has_part</rdfs:label>
        <owl:inverseOf rdf:resource="&ro;part_of"/>
        <rdfs:subPropertyOf rdf:resource="&owl;topObjectProperty"/>
    </owl:ObjectProperty>
    


    <!-- http://www.obofoundry.org/ro/ro.owl#has_participant -->

    <owl:ObjectProperty rdf:about="&ro;has_participant">
        <owl:inverseOf rdf:resource="&ro;participates_in"/>
    </owl:ObjectProperty>
    


    <!-- http://www.obofoundry.org/ro/ro.owl#part_of -->

    <rdf:Description rdf:about="&ro;part_of"/>
    


    <!-- http://www.obofoundry.org/ro/ro.owl#participates_in -->

    <rdf:Description rdf:about="&ro;participates_in"/>
    


    <!-- http://www.obofoundry.org/ro/ro.owl#preceded_by -->

    <owl:ObjectProperty rdf:about="&ro;preceded_by">
        <owl:inverseOf rdf:resource="&ro;precedes"/>
    </owl:ObjectProperty>
    


    <!-- http://www.obofoundry.org/ro/ro.owl#precedes -->

    <rdf:Description rdf:about="&ro;precedes"/>
    


    <!-- 
    ///////////////////////////////////////////////////////////////////////////////////////
    //
    // Classes
    //
    ///////////////////////////////////////////////////////////////////////////////////////
     -->

    


    <!-- http://purl.obolibrary.org/obo/IAO_0000027 -->

    <rdf:Description rdf:about="&obo;IAO_0000027">
        <rdfs:subClassOf rdf:resource="&obo;IAO_0000030"/>
    </rdf:Description>
    


    <!-- http://purl.obolibrary.org/obo/IAO_0000030 -->

    <rdf:Description rdf:about="&obo;IAO_0000030">
        <rdfs:subClassOf rdf:resource="&snap;GenericallyDependentContinuant"/>
    </rdf:Description>
    


    <!-- http://purl.obolibrary.org/obo/IAO_0000078 -->

    <rdf:Description rdf:about="&obo;IAO_0000078">
        <rdfs:subClassOf rdf:resource="&obo;IAO_0000102"/>
    </rdf:Description>
    


    <!-- http://purl.obolibrary.org/obo/IAO_0000102 -->

    <rdf:Description rdf:about="&obo;IAO_0000102">
        <rdfs:subClassOf rdf:resource="&obo;IAO_0000027"/>
    </rdf:Description>
    


    <!-- http://purl.obolibrary.org/obo/IAO_0000225 -->

    <rdf:Description rdf:about="&obo;IAO_0000225">
        <rdfs:subClassOf rdf:resource="&obo;IAO_0000102"/>
    </rdf:Description>
    


    <!-- http://purl.obolibrary.org/obo/IAO_0000409 -->

    <rdf:Description rdf:about="&obo;IAO_0000409">
        <rdfs:subClassOf rdf:resource="&obo;IAO_0000102"/>
    </rdf:Description>
    


    <!-- http://purl.obolibrary.org/obo/IDO_0000000 -->

    <owl:Class rdf:about="&obo;IDO_0000000">
        <rdfs:label xml:lang="en">_obsolete_process</rdfs:label>
        <rdfs:subClassOf rdf:resource="&j.0;ObsoleteClass"/>
    </owl:Class>
    


    <!-- http://purl.obolibrary.org/obo/IDO_0000001 -->

    <owl:Class rdf:about="&obo;IDO_0000001">
        <rdfs:label xml:lang="en">_obsolete_role</rdfs:label>
        <rdfs:subClassOf rdf:resource="&j.0;ObsoleteClass"/>
    </owl:Class>
    


    <!-- http://purl.obolibrary.org/obo/IDO_0000002 -->

    <owl:Class rdf:about="&obo;IDO_0000002">
        <rdfs:label xml:lang="en">_obsolete_quality</rdfs:label>
        <rdfs:subClassOf rdf:resource="&j.0;ObsoleteClass"/>
    </owl:Class>
    


    <!-- http://purl.obolibrary.org/obo/IDO_0000003 -->

    <owl:Class rdf:about="&obo;IDO_0000003">
        <rdfs:label xml:lang="en">_obsolete_object</rdfs:label>
        <rdfs:subClassOf rdf:resource="&j.0;ObsoleteClass"/>
    </owl:Class>
    


    <!-- http://purl.obolibrary.org/obo/IDO_0000004 -->

    <owl:Class rdf:about="&obo;IDO_0000004">
        <rdfs:label xml:lang="en">_obsolete_virulence</rdfs:label>
        <rdfs:subClassOf rdf:resource="&j.0;ObsoleteClass"/>
        <obo:IAO_0000115 xml:lang="en">&#39;the degree of pathogenicitynnpathogenicity and virulence are used in some communities as synonyms.&#39;-ID[O]:0000004: the degree of pathogenicitynnpathogenicity and virulence are used in some communities as synonyms.</obo:IAO_0000115>
        <obo:IAO_0000116 xml:lang="en">id &#39;virulence&#39;-ID[O]:0000004 from IDO 2007. May have replacement - TBD</obo:IAO_0000116>
    </owl:Class>
    


    <!-- http://purl.obolibrary.org/obo/IDO_0000005 -->

    <owl:Class rdf:about="&obo;IDO_0000005">
        <rdfs:label xml:lang="en">_obsolete_swollen</rdfs:label>
        <rdfs:subClassOf rdf:resource="&j.0;ObsoleteClass"/>
    </owl:Class>
    


    <!-- http://purl.obolibrary.org/obo/IDO_0000006 -->

    <owl:Class rdf:about="&obo;IDO_0000006">
        <rdfs:label xml:lang="en">_obsolete_toxicity</rdfs:label>
        <rdfs:subClassOf rdf:resource="&j.0;ObsoleteClass"/>
    </owl:Class>
    


    <!-- http://purl.obolibrary.org/obo/IDO_0000007 -->

    <owl:Class rdf:about="&obo;IDO_0000007">
        <rdfs:label xml:lang="en">_obsolete_active</rdfs:label>
        <rdfs:subClassOf rdf:resource="&j.0;ObsoleteClass"/>
    </owl:Class>
    


    <!-- http://purl.obolibrary.org/obo/IDO_0000008 -->

    <owl:Class rdf:about="&obo;IDO_0000008">
        <rdfs:label xml:lang="en">_obsolete_contagious</rdfs:label>
        <rdfs:subClassOf rdf:resource="&j.0;ObsoleteClass"/>
    </owl:Class>
    


    <!-- http://purl.obolibrary.org/obo/IDO_0000009 -->

    <owl:Class rdf:about="&obo;IDO_0000009">
        <rdfs:label xml:lang="en">_obsolete_latency</rdfs:label>
        <rdfs:subClassOf rdf:resource="&j.0;ObsoleteClass"/>
        <obo:IAO_0000115 xml:lang="en">&#39;infection has occurred, but it might not have manifested itselfnquality of being in a non replicative statentime to manifest itself na pathogen when it is in a non replicative state&#39;-ID[O]:0000009: infection has occurred, but it might not have manifested itselfnquality of being in a non replicative statentime to manifest itself na pathogen when it is in a non replicative state</obo:IAO_0000115>
        <obo:IAO_0000116 xml:lang="en">id &#39;latency&#39;-ID[O]:0000009 from IDO 2007. May have replacement - TBD</obo:IAO_0000116>
    </owl:Class>
    


    <!-- http://purl.obolibrary.org/obo/IDO_0000010 -->

    <owl:Class rdf:about="&obo;IDO_0000010">
        <rdfs:label xml:lang="en">_obsolete_immunosuppressed</rdfs:label>
        <rdfs:subClassOf rdf:resource="&j.0;ObsoleteClass"/>
    </owl:Class>
    


    <!-- http://purl.obolibrary.org/obo/IDO_0000011 -->

    <owl:Class rdf:about="&obo;IDO_0000011">
        <rdfs:label xml:lang="en">_obsolete_exogenous</rdfs:label>
        <rdfs:subClassOf rdf:resource="&j.0;ObsoleteClass"/>
    </owl:Class>
    


    <!-- http://purl.obolibrary.org/obo/IDO_0000012 -->

    <owl:Class rdf:about="&obo;IDO_0000012">
        <rdfs:label xml:lang="en">_obsolete_immunity</rdfs:label>
        <rdfs:subClassOf rdf:resource="&j.0;ObsoleteClass"/>
    </owl:Class>
    


    <!-- http://purl.obolibrary.org/obo/IDO_0000013 -->

    <owl:Class rdf:about="&obo;IDO_0000013">
        <rdfs:label xml:lang="en">_obsolete_protective</rdfs:label>
        <rdfs:subClassOf rdf:resource="&j.0;ObsoleteClass"/>
    </owl:Class>
    


    <!-- http://purl.obolibrary.org/obo/IDO_0000015 -->

    <owl:Class rdf:about="&obo;IDO_0000015">
        <rdfs:label xml:lang="en">_obsolete_temperature</rdfs:label>
        <rdfs:subClassOf rdf:resource="&j.0;ObsoleteClass"/>
    </owl:Class>
    


    <!-- http://purl.obolibrary.org/obo/IDO_0000016 -->

    <owl:Class rdf:about="&obo;IDO_0000016">
        <rdfs:label xml:lang="en">_obsolete_inactivated</rdfs:label>
        <rdfs:subClassOf rdf:resource="&j.0;ObsoleteClass"/>
    </owl:Class>
    


    <!-- http://purl.obolibrary.org/obo/IDO_0000017 -->

    <owl:Class rdf:about="&obo;IDO_0000017">
        <rdfs:label xml:lang="en">_obsolete_mortality</rdfs:label>
        <rdfs:subClassOf rdf:resource="&j.0;ObsoleteClass"/>
    </owl:Class>
    


    <!-- http://purl.obolibrary.org/obo/IDO_0000018 -->

    <owl:Class rdf:about="&obo;IDO_0000018">
        <rdfs:label xml:lang="en">_obsolete_pandemic</rdfs:label>
        <rdfs:subClassOf rdf:resource="&j.0;ObsoleteClass"/>
    </owl:Class>
    


    <!-- http://purl.obolibrary.org/obo/IDO_0000019 -->

    <owl:Class rdf:about="&obo;IDO_0000019">
        <rdfs:label xml:lang="en">_obsolete_prevalence</rdfs:label>
        <rdfs:subClassOf rdf:resource="&j.0;ObsoleteClass"/>
        <obo:IAO_0000115 xml:lang="en">&#39;total number of cases of a particular disease at a given time in a particular population divided by the number of individuals in that particular populationnnthe burden of a disease in a population&#39;-ID[O]:0000019: total number of cases of a particular disease at a given time in a particular population divided by the number of individuals in that particular populationnnthe burden of a disease in a population</obo:IAO_0000115>
        <obo:IAO_0000116 xml:lang="en">id &#39;prevalence&#39;-ID[O]:0000019 from IDO 2007. May have replacement - TBD</obo:IAO_0000116>
    </owl:Class>
    


    <!-- http://purl.obolibrary.org/obo/IDO_0000020 -->

    <owl:Class rdf:about="&obo;IDO_0000020">
        <rdfs:label xml:lang="en">_obsolete_epidemic</rdfs:label>
        <rdfs:subClassOf rdf:resource="&j.0;ObsoleteClass"/>
    </owl:Class>
    


    <!-- http://purl.obolibrary.org/obo/IDO_0000021 -->

    <owl:Class rdf:about="&obo;IDO_0000021">
        <rdfs:label xml:lang="en">_obsolete_infected</rdfs:label>
        <rdfs:subClassOf rdf:resource="&j.0;ObsoleteClass"/>
    </owl:Class>
    


    <!-- http://purl.obolibrary.org/obo/IDO_0000022 -->

    <owl:Class rdf:about="&obo;IDO_0000022">
        <rdfs:label xml:lang="en">_obsolete_live</rdfs:label>
        <rdfs:subClassOf rdf:resource="&j.0;ObsoleteClass"/>
    </owl:Class>
    


    <!-- http://purl.obolibrary.org/obo/IDO_0000023 -->

    <owl:Class rdf:about="&obo;IDO_0000023">
        <rdfs:label xml:lang="en">_obsolete_zoonotic</rdfs:label>
        <rdfs:subClassOf rdf:resource="&j.0;ObsoleteClass"/>
    </owl:Class>
    


    <!-- http://purl.obolibrary.org/obo/IDO_0000024 -->

    <owl:Class rdf:about="&obo;IDO_0000024">
        <rdfs:label xml:lang="en">_obsolete_immunocompromised</rdfs:label>
        <rdfs:subClassOf rdf:resource="&j.0;ObsoleteClass"/>
    </owl:Class>
    


    <!-- http://purl.obolibrary.org/obo/IDO_0000025 -->

    <owl:Class rdf:about="&obo;IDO_0000025">
        <rdfs:label xml:lang="en">_obsolete_pathogenicity</rdfs:label>
        <rdfs:subClassOf rdf:resource="&j.0;ObsoleteClass"/>
        <obo:IAO_0000115 xml:lang="en">&#39;the ability of the biotic entity to cause disease in a host of a given typenndo we need to say damage instead of disease?nnpathogenicity and virulence are used as synonyms in some communities&#39;-ID[O]:0000025: the ability of the biotic entity to cause disease in a host of a given typenndo we need to say damage instead of disease?nnpathogenicity and virulence are used as synonyms in some communities</obo:IAO_0000115>
        <obo:IAO_0000116 xml:lang="en">id &#39;pathogenicity&#39;-ID[O]:0000025 from IDO 2007. May have replacement - TBD</obo:IAO_0000116>
    </owl:Class>
    


    <!-- http://purl.obolibrary.org/obo/IDO_0000026 -->

    <owl:Class rdf:about="&obo;IDO_0000026">
        <rdfs:label xml:lang="en">_obsolete_tropism</rdfs:label>
        <rdfs:subClassOf rdf:resource="&j.0;ObsoleteClass"/>
    </owl:Class>
    


    <!-- http://purl.obolibrary.org/obo/IDO_0000027 -->

    <owl:Class rdf:about="&obo;IDO_0000027">
        <rdfs:label xml:lang="en">_obsolete_drug resistance</rdfs:label>
        <rdfs:subClassOf rdf:resource="&j.0;ObsoleteClass"/>
    </owl:Class>
    


    <!-- http://purl.obolibrary.org/obo/IDO_0000028 -->

    <owl:Class rdf:about="&obo;IDO_0000028">
        <rdfs:label xml:lang="en">_obsolete_antibiotic resistance</rdfs:label>
        <rdfs:subClassOf rdf:resource="&j.0;ObsoleteClass"/>
    </owl:Class>
    


    <!-- http://purl.obolibrary.org/obo/IDO_0000029 -->

    <owl:Class rdf:about="&obo;IDO_0000029">
        <rdfs:label xml:lang="en">_obsolete_incidence</rdfs:label>
        <rdfs:subClassOf rdf:resource="&j.0;ObsoleteClass"/>
        <obo:IAO_0000115 xml:lang="en">&#39;number of new cases in a given period of time&#39;-ID[O]:0000029: number of new cases in a given period of time</obo:IAO_0000115>
        <obo:IAO_0000116 xml:lang="en">id &#39;incidence&#39;-ID[O]:0000029 from IDO 2007. May have replacement - TBD</obo:IAO_0000116>
    </owl:Class>
    


    <!-- http://purl.obolibrary.org/obo/IDO_0000030 -->

    <owl:Class rdf:about="&obo;IDO_0000030">
        <rdfs:label xml:lang="en">_obsolete_invasive</rdfs:label>
        <rdfs:subClassOf rdf:resource="&j.0;ObsoleteClass"/>
    </owl:Class>
    


    <!-- http://purl.obolibrary.org/obo/IDO_0000031 -->

    <owl:Class rdf:about="&obo;IDO_0000031">
        <rdfs:label xml:lang="en">_obsolete_endogenous</rdfs:label>
        <rdfs:subClassOf rdf:resource="&j.0;ObsoleteClass"/>
    </owl:Class>
    


    <!-- http://purl.obolibrary.org/obo/IDO_0000032 -->

    <owl:Class rdf:about="&obo;IDO_0000032">
        <rdfs:label xml:lang="en">_obsolete_attenuated</rdfs:label>
        <rdfs:subClassOf rdf:resource="&j.0;ObsoleteClass"/>
    </owl:Class>
    


    <!-- http://purl.obolibrary.org/obo/IDO_0000033 -->

    <owl:Class rdf:about="&obo;IDO_0000033">
        <rdfs:label xml:lang="en">_obsolete_morbidity</rdfs:label>
        <rdfs:subClassOf rdf:resource="&j.0;ObsoleteClass"/>
    </owl:Class>
    


    <!-- http://purl.obolibrary.org/obo/IDO_0000034 -->

    <owl:Class rdf:about="&obo;IDO_0000034">
        <rdfs:label xml:lang="en">_obsolete_endemic</rdfs:label>
        <rdfs:subClassOf rdf:resource="&j.0;ObsoleteClass"/>
    </owl:Class>
    


    <!-- http://purl.obolibrary.org/obo/IDO_0000035 -->

    <owl:Class rdf:about="&obo;IDO_0000035">
        <rdfs:label xml:lang="en">_obsolete_fusion protein</rdfs:label>
        <rdfs:subClassOf rdf:resource="&j.0;ObsoleteClass"/>
    </owl:Class>
    


    <!-- http://purl.obolibrary.org/obo/IDO_0000036 -->

    <owl:Class rdf:about="&obo;IDO_0000036">
        <rdfs:label xml:lang="en">_obsolete_colonizer</rdfs:label>
        <rdfs:subClassOf rdf:resource="&j.0;ObsoleteClass"/>
    </owl:Class>
    


    <!-- http://purl.obolibrary.org/obo/IDO_0000037 -->

    <owl:Class rdf:about="&obo;IDO_0000037">
        <rdfs:label xml:lang="en">_obsolete_commensal</rdfs:label>
        <rdfs:subClassOf rdf:resource="&j.0;ObsoleteClass"/>
    </owl:Class>
    


    <!-- http://purl.obolibrary.org/obo/IDO_0000038 -->

    <owl:Class rdf:about="&obo;IDO_0000038">
        <rdfs:label xml:lang="en">_obsolete_parasite</rdfs:label>
        <rdfs:subClassOf rdf:resource="&j.0;ObsoleteClass"/>
    </owl:Class>
    


    <!-- http://purl.obolibrary.org/obo/IDO_0000039 -->

    <owl:Class rdf:about="&obo;IDO_0000039">
        <rdfs:label xml:lang="en">_obsolete_symbiant</rdfs:label>
        <rdfs:subClassOf rdf:resource="&j.0;ObsoleteClass"/>
    </owl:Class>
    


    <!-- http://purl.obolibrary.org/obo/IDO_0000040 -->

    <owl:Class rdf:about="&obo;IDO_0000040">
        <rdfs:label xml:lang="en">_obsolete_virulence factor</rdfs:label>
        <rdfs:subClassOf rdf:resource="&j.0;ObsoleteClass"/>
        <obo:IAO_0000115 xml:lang="en">&#39;role played by a portion of substance to promote virulencennmagnitudendegree of pathogenesis&#39;-ID[O]:0000040: role played by a portion of substance to promote virulencennmagnitudendegree of pathogenesis</obo:IAO_0000115>
        <obo:IAO_0000116 xml:lang="en">id &#39;virulence factor&#39;-ID[O]:0000040 from IDO 2007. May have replacement - TBD</obo:IAO_0000116>
    </owl:Class>
    


    <!-- http://purl.obolibrary.org/obo/IDO_0000041 -->

    <owl:Class rdf:about="&obo;IDO_0000041">
        <rdfs:label xml:lang="en">_obsolete_route of entry</rdfs:label>
        <rdfs:subClassOf rdf:resource="&j.0;ObsoleteClass"/>
    </owl:Class>
    


    <!-- http://purl.obolibrary.org/obo/IDO_0000042 -->

    <owl:Class rdf:about="&obo;IDO_0000042">
        <rdfs:label xml:lang="en">_obsolete_invasin</rdfs:label>
        <rdfs:subClassOf rdf:resource="&j.0;ObsoleteClass"/>
    </owl:Class>
    


    <!-- http://purl.obolibrary.org/obo/IDO_0000043 -->

    <owl:Class rdf:about="&obo;IDO_0000043">
        <rdfs:label xml:lang="en">_obsolete_toxin</rdfs:label>
        <rdfs:subClassOf rdf:resource="&j.0;ObsoleteClass"/>
    </owl:Class>
    


    <!-- http://purl.obolibrary.org/obo/IDO_0000044 -->

    <owl:Class rdf:about="&obo;IDO_0000044">
        <rdfs:label xml:lang="en">_obsolete_endotoxin</rdfs:label>
        <rdfs:subClassOf rdf:resource="&j.0;ObsoleteClass"/>
    </owl:Class>
    


    <!-- http://purl.obolibrary.org/obo/IDO_0000045 -->

    <owl:Class rdf:about="&obo;IDO_0000045">
        <rdfs:label xml:lang="en">_obsolete_exotoxin</rdfs:label>
        <rdfs:subClassOf rdf:resource="&j.0;ObsoleteClass"/>
    </owl:Class>
    


    <!-- http://purl.obolibrary.org/obo/IDO_0000046 -->

    <owl:Class rdf:about="&obo;IDO_0000046">
        <rdfs:label xml:lang="en">_obsolete_sign</rdfs:label>
        <rdfs:subClassOf rdf:resource="&j.0;ObsoleteClass"/>
    </owl:Class>
    


    <!-- http://purl.obolibrary.org/obo/IDO_0000047 -->

    <owl:Class rdf:about="&obo;IDO_0000047">
        <rdfs:label xml:lang="en">_obsolete_treatment</rdfs:label>
        <rdfs:subClassOf rdf:resource="&j.0;ObsoleteClass"/>
    </owl:Class>
    


    <!-- http://purl.obolibrary.org/obo/IDO_0000048 -->

    <owl:Class rdf:about="&obo;IDO_0000048">
        <rdfs:label xml:lang="en">_obsolete_symptom</rdfs:label>
        <rdfs:subClassOf rdf:resource="&j.0;ObsoleteClass"/>
        <obo:IAO_0000115 xml:lang="en">&#39;look at mathias&#39;s ontology of cancer to get all the subterms...its under quality there&#39;-ID[O]:0000048: look at mathias&#39;s ontology of cancer to get all the subterms...its under quality there</obo:IAO_0000115>
        <obo:IAO_0000116 xml:lang="en">id &#39;symptom&#39;-ID[O]:0000048 from IDO 2007. May have replacement - TBD</obo:IAO_0000116>
    </owl:Class>
    


    <!-- http://purl.obolibrary.org/obo/IDO_0000049 -->

    <owl:Class rdf:about="&obo;IDO_0000049">
        <rdfs:label xml:lang="en">_obsolete_antimicrobial</rdfs:label>
        <rdfs:subClassOf rdf:resource="&j.0;ObsoleteClass"/>
    </owl:Class>
    


    <!-- http://purl.obolibrary.org/obo/IDO_0000050 -->

    <owl:Class rdf:about="&obo;IDO_0000050">
        <rdfs:label xml:lang="en">_obsolete_medicine</rdfs:label>
        <rdfs:subClassOf rdf:resource="&j.0;ObsoleteClass"/>
    </owl:Class>
    


    <!-- http://purl.obolibrary.org/obo/IDO_0000051 -->

    <owl:Class rdf:about="&obo;IDO_0000051">
        <rdfs:label xml:lang="en">_obsolete_therapeutic</rdfs:label>
        <rdfs:subClassOf rdf:resource="&j.0;ObsoleteClass"/>
    </owl:Class>
    


    <!-- http://purl.obolibrary.org/obo/IDO_0000052 -->

    <owl:Class rdf:about="&obo;IDO_0000052">
        <rdfs:label xml:lang="en">_obsolete_vaccine</rdfs:label>
        <rdfs:subClassOf rdf:resource="&j.0;ObsoleteClass"/>
    </owl:Class>
    


    <!-- http://purl.obolibrary.org/obo/IDO_0000053 -->

    <owl:Class rdf:about="&obo;IDO_0000053">
        <rdfs:label xml:lang="en">_obsolete_antibiotic</rdfs:label>
        <rdfs:subClassOf rdf:resource="&j.0;ObsoleteClass"/>
    </owl:Class>
    


    <!-- http://purl.obolibrary.org/obo/IDO_0000054 -->

    <owl:Class rdf:about="&obo;IDO_0000054">
        <rdfs:label xml:lang="en">_obsolete_colonization factor</rdfs:label>
        <rdfs:subClassOf rdf:resource="&j.0;ObsoleteClass"/>
        <obo:IAO_0000115 xml:lang="en">&#39;role played by portion of physical substance which promotes colonization&#39;-ID[O]:0000054: role played by portion of physical substance which promotes colonization</obo:IAO_0000115>
        <obo:IAO_0000116 xml:lang="en">id &#39;colonization factor&#39;-ID[O]:0000054 from IDO 2007. May have replacement - TBD</obo:IAO_0000116>
    </owl:Class>
    


    <!-- http://purl.obolibrary.org/obo/IDO_0000055 -->

    <owl:Class rdf:about="&obo;IDO_0000055">
        <rdfs:label xml:lang="en">_obsolete_adhesion factor</rdfs:label>
        <rdfs:subClassOf rdf:resource="&j.0;ObsoleteClass"/>
        <obo:IAO_0000115 xml:lang="en">&#39;role played by portion of physical substance utilized by an organism in order to establish adherence to a surface in a host&#39;-ID[O]:0000055: role played by portion of physical substance utilized by an organism in order to establish adherence to a surface in a host</obo:IAO_0000115>
        <obo:IAO_0000116 xml:lang="en">id &#39;adhesion factor&#39;-ID[O]:0000055 from IDO 2007. May have replacement - TBD</obo:IAO_0000116>
    </owl:Class>
    


    <!-- http://purl.obolibrary.org/obo/IDO_0000056 -->

    <owl:Class rdf:about="&obo;IDO_0000056">
        <rdfs:label xml:lang="en">_obsolete_host</rdfs:label>
        <rdfs:subClassOf rdf:resource="&j.0;ObsoleteClass"/>
    </owl:Class>
    


    <!-- http://purl.obolibrary.org/obo/IDO_0000057 -->

    <owl:Class rdf:about="&obo;IDO_0000057">
        <rdfs:label xml:lang="en">_obsolete_carrier</rdfs:label>
        <rdfs:subClassOf rdf:resource="&j.0;ObsoleteClass"/>
    </owl:Class>
    


    <!-- http://purl.obolibrary.org/obo/IDO_0000058 -->

    <owl:Class rdf:about="&obo;IDO_0000058">
        <rdfs:label xml:lang="en">_obsolete_chronic carrier</rdfs:label>
        <rdfs:subClassOf rdf:resource="&j.0;ObsoleteClass"/>
    </owl:Class>
    


    <!-- http://purl.obolibrary.org/obo/IDO_0000059 -->

    <owl:Class rdf:about="&obo;IDO_0000059">
        <rdfs:label xml:lang="en">_obsolete_reservoir</rdfs:label>
        <rdfs:subClassOf rdf:resource="&j.0;ObsoleteClass"/>
        <obo:IAO_0000115 xml:lang="en">&#39;holding place for a potential pathogen...animate or inanimate&#39;-ID[O]:0000059: holding place for a potential pathogen...animate or inanimate</obo:IAO_0000115>
        <obo:IAO_0000116 xml:lang="en">id &#39;reservoir&#39;-ID[O]:0000059 from IDO 2007. May have replacement - TBD</obo:IAO_0000116>
    </owl:Class>
    


    <!-- http://purl.obolibrary.org/obo/IDO_0000060 -->

    <owl:Class rdf:about="&obo;IDO_0000060">
        <rdfs:label xml:lang="en">_obsolete_fomite</rdfs:label>
        <rdfs:subClassOf rdf:resource="&j.0;ObsoleteClass"/>
        <obo:IAO_0000115 xml:lang="en">&#39;inanimate holder, is water a fomite or only a reservoir?&#39;-ID[O]:0000060: inanimate holder, is water a fomite or only a reservoir?</obo:IAO_0000115>
        <obo:IAO_0000116 xml:lang="en">id &#39;fomite&#39;-ID[O]:0000060 from IDO 2007. May have replacement - TBD</obo:IAO_0000116>
    </owl:Class>
    


    <!-- http://purl.obolibrary.org/obo/IDO_0000061 -->

    <owl:Class rdf:about="&obo;IDO_0000061">
        <rdfs:label xml:lang="en">_obsolete_mobile genetic element</rdfs:label>
        <rdfs:subClassOf rdf:resource="&j.0;ObsoleteClass"/>
    </owl:Class>
    


    <!-- http://purl.obolibrary.org/obo/IDO_0000062 -->

    <owl:Class rdf:about="&obo;IDO_0000062">
        <rdfs:label xml:lang="en">_obsolete_pathogenicity island</rdfs:label>
        <rdfs:subClassOf rdf:resource="&j.0;ObsoleteClass"/>
    </owl:Class>
    


    <!-- http://purl.obolibrary.org/obo/IDO_0000063 -->

    <owl:Class rdf:about="&obo;IDO_0000063">
        <rdfs:label xml:lang="en">_obsolete_vector</rdfs:label>
        <rdfs:subClassOf rdf:resource="&j.0;ObsoleteClass"/>
        <obo:IAO_0000115 xml:lang="en">&#39;holder and a carrier (actively transmits) and living: potentially make a cross product.  every vector comes into contact with the target. (from one host to another?)&#39;-ID[O]:0000063: holder and a carrier (actively transmits) and living: potentially make a cross product.  every vector comes into contact with the target. (from one host to another?)</obo:IAO_0000115>
        <obo:IAO_0000116 xml:lang="en">id &#39;vector&#39;-ID[O]:0000063 from IDO 2007. May have replacement - TBD</obo:IAO_0000116>
    </owl:Class>
    


    <!-- http://purl.obolibrary.org/obo/IDO_0000064 -->

    <owl:Class rdf:about="&obo;IDO_0000064">
        <rdfs:label xml:lang="en">_obsolete_pathogen</rdfs:label>
        <rdfs:subClassOf rdf:resource="&j.0;ObsoleteClass"/>
    </owl:Class>
    


    <!-- http://purl.obolibrary.org/obo/IDO_0000065 -->

    <owl:Class rdf:about="&obo;IDO_0000065">
        <rdfs:label xml:lang="en">_obsolete_dependovirus</rdfs:label>
        <rdfs:subClassOf rdf:resource="&j.0;ObsoleteClass"/>
    </owl:Class>
    


    <!-- http://purl.obolibrary.org/obo/IDO_0000066 -->

    <owl:Class rdf:about="&obo;IDO_0000066">
        <rdfs:label xml:lang="en">_obsolete_infectious agent</rdfs:label>
        <rdfs:subClassOf rdf:resource="&j.0;ObsoleteClass"/>
    </owl:Class>
    


    <!-- http://purl.obolibrary.org/obo/IDO_0000067 -->

    <owl:Class rdf:about="&obo;IDO_0000067">
        <rdfs:label xml:lang="en">_obsolete_opportunistic pathogen</rdfs:label>
        <rdfs:subClassOf rdf:resource="&j.0;ObsoleteClass"/>
    </owl:Class>
    


    <!-- http://purl.obolibrary.org/obo/IDO_0000068 -->

    <owl:Class rdf:about="&obo;IDO_0000068">
        <rdfs:label xml:lang="en">_obsolete_emerging pathogen</rdfs:label>
        <rdfs:subClassOf rdf:resource="&j.0;ObsoleteClass"/>
    </owl:Class>
    


    <!-- http://purl.obolibrary.org/obo/IDO_0000069 -->

    <owl:Class rdf:about="&obo;IDO_0000069">
        <rdfs:label xml:lang="en">_obsolete_primary pathogen</rdfs:label>
        <rdfs:subClassOf rdf:resource="&j.0;ObsoleteClass"/>
    </owl:Class>
    


    <!-- http://purl.obolibrary.org/obo/IDO_0000070 -->

    <owl:Class rdf:about="&obo;IDO_0000070">
        <rdfs:label xml:lang="en">_obsolete_prion</rdfs:label>
        <rdfs:subClassOf rdf:resource="&j.0;ObsoleteClass"/>
    </owl:Class>
    


    <!-- http://purl.obolibrary.org/obo/IDO_0000071 -->

    <owl:Class rdf:about="&obo;IDO_0000071">
        <rdfs:label xml:lang="en">_obsolete_initiation of infection</rdfs:label>
        <rdfs:subClassOf rdf:resource="&j.0;ObsoleteClass"/>
    </owl:Class>
    


    <!-- http://purl.obolibrary.org/obo/IDO_0000072 -->

    <owl:Class rdf:about="&obo;IDO_0000072">
        <rdfs:label xml:lang="en">_obsolete_disruption of body surface</rdfs:label>
        <rdfs:subClassOf rdf:resource="&j.0;ObsoleteClass"/>
    </owl:Class>
    


    <!-- http://purl.obolibrary.org/obo/IDO_0000073 -->

    <owl:Class rdf:about="&obo;IDO_0000073">
        <rdfs:label xml:lang="en">_obsolete_disruption of normal microbioflora</rdfs:label>
        <rdfs:subClassOf rdf:resource="&j.0;ObsoleteClass"/>
    </owl:Class>
    


    <!-- http://purl.obolibrary.org/obo/IDO_0000074 -->

    <owl:Class rdf:about="&obo;IDO_0000074">
        <rdfs:label xml:lang="en">_obsolete_pathogen adherence to host cell</rdfs:label>
        <rdfs:subClassOf rdf:resource="&j.0;ObsoleteClass"/>
        <obo:IAO_0000115 xml:lang="en">&#39;create cross products for &quot;host&quot; and &quot;pathogen&quot; that will be part of this process.&#39;-ID[O]:0000074: create cross products for &quot;host&quot; and &quot;pathogen&quot; that will be part of this process.</obo:IAO_0000115>
        <obo:IAO_0000116 xml:lang="en">id &#39;pathogen adherence to host cell&#39;-ID[O]:0000074 from IDO 2007. May have replacement - TBD</obo:IAO_0000116>
    </owl:Class>
    


    <!-- http://purl.obolibrary.org/obo/IDO_0000075 -->

    <owl:Class rdf:about="&obo;IDO_0000075">
        <rdfs:label xml:lang="en">_obsolete_nonspecific adherence</rdfs:label>
        <rdfs:subClassOf rdf:resource="&j.0;ObsoleteClass"/>
    </owl:Class>
    


    <!-- http://purl.obolibrary.org/obo/IDO_0000076 -->

    <owl:Class rdf:about="&obo;IDO_0000076">
        <rdfs:label xml:lang="en">_obsolete_specific adherence</rdfs:label>
        <rdfs:subClassOf rdf:resource="&j.0;ObsoleteClass"/>
    </owl:Class>
    


    <!-- http://purl.obolibrary.org/obo/IDO_0000077 -->

    <owl:Class rdf:about="&obo;IDO_0000077">
        <rdfs:label xml:lang="en">_obsolete_afimbrial specific adherence</rdfs:label>
        <rdfs:subClassOf rdf:resource="&j.0;ObsoleteClass"/>
    </owl:Class>
    


    <!-- http://purl.obolibrary.org/obo/IDO_0000078 -->

    <owl:Class rdf:about="&obo;IDO_0000078">
        <rdfs:label xml:lang="en">_obsolete_fimbrial specific adherence</rdfs:label>
        <rdfs:subClassOf rdf:resource="&j.0;ObsoleteClass"/>
    </owl:Class>
    


    <!-- http://purl.obolibrary.org/obo/IDO_0000079 -->

    <owl:Class rdf:about="&obo;IDO_0000079">
        <rdfs:label xml:lang="en">_obsolete_penetration of epithelial barrier</rdfs:label>
        <rdfs:subClassOf rdf:resource="&j.0;ObsoleteClass"/>
    </owl:Class>
    


    <!-- http://purl.obolibrary.org/obo/IDO_0000080 -->

    <owl:Class rdf:about="&obo;IDO_0000080">
        <rdfs:label xml:lang="en">_obsolete_penetration via injury of epithelial barrier</rdfs:label>
        <rdfs:subClassOf rdf:resource="&j.0;ObsoleteClass"/>
    </owl:Class>
    


    <!-- http://purl.obolibrary.org/obo/IDO_0000081 -->

    <owl:Class rdf:about="&obo;IDO_0000081">
        <rdfs:label xml:lang="en">_obsolete_transcytosis</rdfs:label>
        <rdfs:subClassOf rdf:resource="&j.0;ObsoleteClass"/>
    </owl:Class>
    


    <!-- http://purl.obolibrary.org/obo/IDO_0000082 -->

    <owl:Class rdf:about="&obo;IDO_0000082">
        <rdfs:label xml:lang="en">_obsolete_utilization of membranous cell gateway</rdfs:label>
        <rdfs:subClassOf rdf:resource="&j.0;ObsoleteClass"/>
    </owl:Class>
    


    <!-- http://purl.obolibrary.org/obo/IDO_0000083 -->

    <owl:Class rdf:about="&obo;IDO_0000083">
        <rdfs:label xml:lang="en">_obsolete_transmission</rdfs:label>
        <rdfs:subClassOf rdf:resource="&j.0;ObsoleteClass"/>
        <obo:IAO_0000115 xml:lang="en">&#39;the process by which an infectious agent passes from one organism to another organism&#39;-ID[O]:0000083: the process by which an infectious agent passes from one organism to another organism</obo:IAO_0000115>
        <obo:IAO_0000116 xml:lang="en">id &#39;transmission&#39;-ID[O]:0000083 from IDO 2007. May have replacement - TBD</obo:IAO_0000116>
    </owl:Class>
    


    <!-- http://purl.obolibrary.org/obo/IDO_0000084 -->

    <owl:Class rdf:about="&obo;IDO_0000084">
        <rdfs:label xml:lang="en">_obsolete_pathogenesis</rdfs:label>
        <rdfs:subClassOf rdf:resource="&j.0;ObsoleteClass"/>
        <obo:IAO_0000115 xml:lang="en">&#39;GO:nthe specific processes that generate the ability of an organism to cause disease in anothernnnThis is defined in GO so import.&#39;-ID[O]:0000084: GO:nthe specific processes that generate the ability of an organism to cause disease in anothernnnThis is defined in GO so import.</obo:IAO_0000115>
        <obo:IAO_0000116 xml:lang="en">id &#39;pathogenesis&#39;-ID[O]:0000084 from IDO 2007. May have replacement - TBD</obo:IAO_0000116>
    </owl:Class>
    


    <!-- http://purl.obolibrary.org/obo/IDO_0000085 -->

    <owl:Class rdf:about="&obo;IDO_0000085">
        <rdfs:label xml:lang="en">_obsolete_penetration of host cell</rdfs:label>
        <rdfs:subClassOf rdf:resource="&j.0;ObsoleteClass"/>
    </owl:Class>
    


    <!-- http://purl.obolibrary.org/obo/IDO_0000086 -->

    <owl:Class rdf:about="&obo;IDO_0000086">
        <rdfs:label xml:lang="en">_obsolete_engulfment</rdfs:label>
        <rdfs:subClassOf rdf:resource="&j.0;ObsoleteClass"/>
    </owl:Class>
    


    <!-- http://purl.obolibrary.org/obo/IDO_0000087 -->

    <owl:Class rdf:about="&obo;IDO_0000087">
        <rdfs:label xml:lang="en">_obsolete_fusion with host cell membrane</rdfs:label>
        <rdfs:subClassOf rdf:resource="&j.0;ObsoleteClass"/>
    </owl:Class>
    


    <!-- http://purl.obolibrary.org/obo/IDO_0000088 -->

    <owl:Class rdf:about="&obo;IDO_0000088">
        <rdfs:label xml:lang="en">_obsolete_membrane invagination</rdfs:label>
        <rdfs:subClassOf rdf:resource="&j.0;ObsoleteClass"/>
    </owl:Class>
    


    <!-- http://purl.obolibrary.org/obo/IDO_0000089 -->

    <owl:Class rdf:about="&obo;IDO_0000089">
        <rdfs:label xml:lang="en">_obsolete_passage through cell membrane</rdfs:label>
        <rdfs:subClassOf rdf:resource="&j.0;ObsoleteClass"/>
    </owl:Class>
    


    <!-- http://purl.obolibrary.org/obo/IDO_0000090 -->

    <owl:Class rdf:about="&obo;IDO_0000090">
        <rdfs:label xml:lang="en">_obsolete_engulfment by nonphagocyte</rdfs:label>
        <rdfs:subClassOf rdf:resource="&j.0;ObsoleteClass"/>
    </owl:Class>
    


    <!-- http://purl.obolibrary.org/obo/IDO_0000091 -->

    <owl:Class rdf:about="&obo;IDO_0000091">
        <rdfs:label xml:lang="en">_obsolete_engulfment by phagocyte</rdfs:label>
        <rdfs:subClassOf rdf:resource="&j.0;ObsoleteClass"/>
    </owl:Class>
    


    <!-- http://purl.obolibrary.org/obo/IDO_0000092 -->

    <owl:Class rdf:about="&obo;IDO_0000092">
        <rdfs:label xml:lang="en">_obsolete_damaging host cells and tissues in subepithelial space</rdfs:label>
        <rdfs:subClassOf rdf:resource="&j.0;ObsoleteClass"/>
    </owl:Class>
    


    <!-- http://purl.obolibrary.org/obo/IDO_0000093 -->

    <owl:Class rdf:about="&obo;IDO_0000093">
        <rdfs:label xml:lang="en">_obsolete_induction of damaging host immune response</rdfs:label>
        <rdfs:subClassOf rdf:resource="&j.0;ObsoleteClass"/>
    </owl:Class>
    


    <!-- http://purl.obolibrary.org/obo/IDO_0000094 -->

    <owl:Class rdf:about="&obo;IDO_0000094">
        <rdfs:label xml:lang="en">_obsolete_pathogen-induced apoptosis</rdfs:label>
        <rdfs:subClassOf rdf:resource="&j.0;ObsoleteClass"/>
    </owl:Class>
    


    <!-- http://purl.obolibrary.org/obo/IDO_0000095 -->

    <owl:Class rdf:about="&obo;IDO_0000095">
        <rdfs:label xml:lang="en">_obsolete_pathogen-induced necrosis</rdfs:label>
        <rdfs:subClassOf rdf:resource="&j.0;ObsoleteClass"/>
    </owl:Class>
    


    <!-- http://purl.obolibrary.org/obo/IDO_0000096 -->

    <owl:Class rdf:about="&obo;IDO_0000096">
        <rdfs:label xml:lang="en">_obsolete_virus-induced cytopathogenesis</rdfs:label>
        <rdfs:subClassOf rdf:resource="&j.0;ObsoleteClass"/>
    </owl:Class>
    


    <!-- http://purl.obolibrary.org/obo/IDO_0000097 -->

    <owl:Class rdf:about="&obo;IDO_0000097">
        <rdfs:label xml:lang="en">_obsolete_pathogen spread through host</rdfs:label>
        <rdfs:subClassOf rdf:resource="&j.0;ObsoleteClass"/>
    </owl:Class>
    


    <!-- http://purl.obolibrary.org/obo/IDO_0000098 -->

    <owl:Class rdf:about="&obo;IDO_0000098">
        <rdfs:label xml:lang="en">_obsolete_infectious disease</rdfs:label>
        <rdfs:subClassOf rdf:resource="&j.0;ObsoleteClass"/>
        <obo:IAO_0000115 xml:lang="en">&#39;comment about the instances:nncollections of etiologically connected cases of infectious disease in a given population&#39;-ID[O]:0000098: comment about the instances:nncollections of etiologically connected cases of infectious disease in a given population</obo:IAO_0000115>
        <obo:IAO_0000116 xml:lang="en">id &#39;infectious disease&#39;-ID[O]:0000098 from IDO 2007. May have replacement - TBD</obo:IAO_0000116>
    </owl:Class>
    


    <!-- http://purl.obolibrary.org/obo/IDO_0000100 -->

    <owl:Class rdf:about="&obo;IDO_0000100">
        <rdfs:label xml:lang="en">_obsolete_pathogen evasion of host immune response</rdfs:label>
        <rdfs:subClassOf rdf:resource="&j.0;ObsoleteClass"/>
    </owl:Class>
    


    <!-- http://purl.obolibrary.org/obo/IDO_0000101 -->

    <owl:Class rdf:about="&obo;IDO_0000101">
        <rdfs:label xml:lang="en">_obsolete_emergence</rdfs:label>
        <rdfs:subClassOf rdf:resource="&j.0;ObsoleteClass"/>
        <obo:IAO_0000115 xml:lang="en">&#39;the process by which an infectious disease establishes itself in a new population (or at a sufficiently higher rate? higher prevalence and/or higher incidence)&#39;-ID[O]:0000101: the process by which an infectious disease establishes itself in a new population (or at a sufficiently higher rate? higher prevalence and/or higher incidence)</obo:IAO_0000115>
        <obo:IAO_0000116 xml:lang="en">id &#39;emergence&#39;-ID[O]:0000101 from IDO 2007. May have replacement - TBD</obo:IAO_0000116>
    </owl:Class>
    


    <!-- http://purl.obolibrary.org/obo/IDO_0000102 -->

    <owl:Class rdf:about="&obo;IDO_0000102">
        <rdfs:label xml:lang="en">_obsolete_epidemiological spread of disease</rdfs:label>
        <rdfs:subClassOf rdf:resource="&j.0;ObsoleteClass"/>
    </owl:Class>
    


    <!-- http://purl.obolibrary.org/obo/IDO_0000103 -->

    <owl:Class rdf:about="&obo;IDO_0000103">
        <rdfs:label xml:lang="en">_obsolete_outbreak</rdfs:label>
        <rdfs:subClassOf rdf:resource="&j.0;ObsoleteClass"/>
    </owl:Class>
    


    <!-- http://purl.obolibrary.org/obo/IDO_0000104 -->

    <owl:Class rdf:about="&obo;IDO_0000104">
        <rdfs:label xml:lang="en">_obsolete_infection</rdfs:label>
        <rdfs:subClassOf rdf:resource="&j.0;ObsoleteClass"/>
    </owl:Class>
    


    <!-- http://purl.obolibrary.org/obo/IDO_0000105 -->

    <owl:Class rdf:about="&obo;IDO_0000105">
        <rdfs:label xml:lang="en">_obsolete_infection treatment process</rdfs:label>
        <rdfs:subClassOf rdf:resource="&j.0;ObsoleteClass"/>
    </owl:Class>
    


    <!-- http://purl.obolibrary.org/obo/IDO_0000106 -->

    <owl:Class rdf:about="&obo;IDO_0000106">
        <rdfs:label xml:lang="en">_obsolete_immunization</rdfs:label>
        <rdfs:subClassOf rdf:resource="&j.0;ObsoleteClass"/>
    </owl:Class>
    


    <!-- http://purl.obolibrary.org/obo/IDO_0000107 -->

    <owl:Class rdf:about="&obo;IDO_0000107">
        <rdfs:label xml:lang="en">_obsolete_prevention of infection</rdfs:label>
        <rdfs:subClassOf rdf:resource="&j.0;ObsoleteClass"/>
    </owl:Class>
    


    <!-- http://purl.obolibrary.org/obo/IDO_0000108 -->

    <owl:Class rdf:about="&obo;IDO_0000108">
        <rdfs:label xml:lang="en">_obsolete_transport by blood</rdfs:label>
        <rdfs:subClassOf rdf:resource="&j.0;ObsoleteClass"/>
    </owl:Class>
    


    <!-- http://purl.obolibrary.org/obo/IDO_0000109 -->

    <owl:Class rdf:about="&obo;IDO_0000109">
        <rdfs:label xml:lang="en">_obsolete_transport by lymph</rdfs:label>
        <rdfs:subClassOf rdf:resource="&j.0;ObsoleteClass"/>
    </owl:Class>
    


    <!-- http://purl.obolibrary.org/obo/IDO_0000110 -->

    <owl:Class rdf:about="&obo;IDO_0000110">
        <rdfs:label xml:lang="en">_obsolete_modulation of inflammatory response</rdfs:label>
        <rdfs:subClassOf rdf:resource="&j.0;ObsoleteClass"/>
    </owl:Class>
    


    <!-- http://purl.obolibrary.org/obo/IDO_0000111 -->

    <owl:Class rdf:about="&obo;IDO_0000111">
        <rdfs:label xml:lang="en">_obsolete_antigenic variation</rdfs:label>
        <rdfs:subClassOf rdf:resource="&j.0;ObsoleteClass"/>
    </owl:Class>
    


    <!-- http://purl.obolibrary.org/obo/IDO_0000112 -->

    <owl:Class rdf:about="&obo;IDO_0000112">
        <rdfs:label xml:lang="en">_obsolete_resist phagocytosis in subepithelial space</rdfs:label>
        <rdfs:subClassOf rdf:resource="&j.0;ObsoleteClass"/>
    </owl:Class>
    


    <!-- http://purl.obolibrary.org/obo/IDO_0000113 -->

    <owl:Class rdf:about="&obo;IDO_0000113">
        <rdfs:label xml:lang="en">_obsolete_serum resistance</rdfs:label>
        <rdfs:subClassOf rdf:resource="&j.0;ObsoleteClass"/>
    </owl:Class>
    


    <!-- http://purl.obolibrary.org/obo/IDO_0000114 -->

    <owl:Class rdf:about="&obo;IDO_0000114">
        <rdfs:label xml:lang="en">_obsolete_phase variation</rdfs:label>
        <rdfs:subClassOf rdf:resource="&j.0;ObsoleteClass"/>
    </owl:Class>
    


    <!-- http://purl.obolibrary.org/obo/IDO_0000115 -->

    <owl:Class rdf:about="&obo;IDO_0000115">
        <rdfs:label xml:lang="en">_obsolete_genetic diversification</rdfs:label>
        <rdfs:subClassOf rdf:resource="&j.0;ObsoleteClass"/>
    </owl:Class>
    


    <!-- http://purl.obolibrary.org/obo/IDO_0000116 -->

    <owl:Class rdf:about="&obo;IDO_0000116">
        <rdfs:label xml:lang="en">_obsolete_complement resistance</rdfs:label>
        <rdfs:subClassOf rdf:resource="&j.0;ObsoleteClass"/>
    </owl:Class>
    


    <!-- http://purl.obolibrary.org/obo/IDO_0000117 -->

    <owl:Class rdf:about="&obo;IDO_0000117">
        <rdfs:label xml:lang="en">_obsolete_epidemic spread of disease</rdfs:label>
        <rdfs:subClassOf rdf:resource="&j.0;ObsoleteClass"/>
    </owl:Class>
    


    <!-- http://purl.obolibrary.org/obo/IDO_0000118 -->

    <owl:Class rdf:about="&obo;IDO_0000118">
        <rdfs:label xml:lang="en">_obsolete_pandemic spread of disease</rdfs:label>
        <rdfs:subClassOf rdf:resource="&j.0;ObsoleteClass"/>
    </owl:Class>
    


    <!-- http://purl.obolibrary.org/obo/IDO_0000119 -->

    <owl:Class rdf:about="&obo;IDO_0000119">
        <rdfs:label xml:lang="en">_obsolete_vaccination</rdfs:label>
        <rdfs:subClassOf rdf:resource="&j.0;ObsoleteClass"/>
    </owl:Class>
    


    <!-- http://purl.obolibrary.org/obo/IDO_0000200 -->

    <owl:Class rdf:about="&obo;IDO_0000200">
        <rdfs:label xml:lang="en">_obsolete_mode of transmission</rdfs:label>
        <rdfs:subClassOf rdf:resource="&j.0;ObsoleteClass"/>
    </owl:Class>
    


    <!-- http://purl.obolibrary.org/obo/IDO_0000201 -->

    <owl:Class rdf:about="&obo;IDO_0000201">
        <rdfs:label xml:lang="en">_obsolete_end reservoir</rdfs:label>
        <rdfs:subClassOf rdf:resource="&j.0;ObsoleteClass"/>
    </owl:Class>
    


    <!-- http://purl.obolibrary.org/obo/IDO_0000204 -->

    <owl:Class rdf:about="&obo;IDO_0000204">
        <rdfs:label xml:lang="en">_obsolete_factor</rdfs:label>
        <rdfs:subClassOf rdf:resource="&j.0;ObsoleteClass"/>
        <obo:IAO_0000115 xml:lang="en">&#39;Role played by portion of physical substance in a biological process&#39;-ID[O]:0000204: Role played by portion of physical substance in a biological process</obo:IAO_0000115>
        <obo:IAO_0000116 xml:lang="en">id &#39;factor&#39;-ID[O]:0000204 from IDO 2007. May have replacement - TBD</obo:IAO_0000116>
    </owl:Class>
    


    <!-- http://purl.obolibrary.org/obo/IDO_0000205 -->

    <owl:Class rdf:about="&obo;IDO_0000205">
        <rdfs:label xml:lang="en">_obsolete_colonization</rdfs:label>
        <rdfs:subClassOf rdf:resource="&j.0;ObsoleteClass"/>
        <obo:IAO_0000115 xml:lang="en">&#39;the process by which a biotic entity establishes multiple copies of itself in a new environment (including an organismal environment).nnfix idn&quot;native&quot; environment term&#39;-ID[O]:0000205: the process by which a biotic entity establishes multiple copies of itself in a new environment (including an organismal environment).nnfix idn&quot;native&quot; environment term</obo:IAO_0000115>
        <obo:IAO_0000116 xml:lang="en">id &#39;colonization&#39;-ID[O]:0000205 from IDO 2007. May have replacement - TBD</obo:IAO_0000116>
    </owl:Class>
    


    <!-- http://purl.obolibrary.org/obo/IDO_0000206 -->

    <owl:Class rdf:about="&obo;IDO_0000206">
        <rdfs:label xml:lang="en">_obsolete_biotic</rdfs:label>
        <rdfs:subClassOf rdf:resource="&j.0;ObsoleteClass"/>
    </owl:Class>
    


    <!-- http://purl.obolibrary.org/obo/IDO_0000207 -->

    <owl:Class rdf:about="&obo;IDO_0000207">
        <rdfs:label xml:lang="en">_obsolete_adhesin</rdfs:label>
        <rdfs:subClassOf rdf:resource="&j.0;ObsoleteClass"/>
    </owl:Class>
    


    <!-- http://purl.obolibrary.org/obo/IDO_0000208 -->

    <owl:Class rdf:about="&obo;IDO_0000208">
        <rdfs:label xml:lang="en">_obsolete_seroprevalence</rdfs:label>
        <rdfs:subClassOf rdf:resource="&j.0;ObsoleteClass"/>
        <obo:IAO_0000115 xml:lang="en">&#39;prevalence as measured by antibody&#39;-ID[O]:0000208: prevalence as measured by antibody</obo:IAO_0000115>
        <obo:IAO_0000116 xml:lang="en">id &#39;seroprevalence&#39;-ID[O]:0000208 from IDO 2007. May have replacement - TBD</obo:IAO_0000116>
    </owl:Class>
    


    <!-- http://purl.obolibrary.org/obo/IDO_0000209 -->

    <owl:Class rdf:about="&obo;IDO_0000209">
        <rdfs:label xml:lang="en">_obsolete_dormancy</rdfs:label>
        <rdfs:subClassOf rdf:resource="&j.0;ObsoleteClass"/>
        <obo:IAO_0000115 xml:lang="en">&#39;quality [state] of an organism that during its life cycle in which its growth. development, metabolism, etc is temporarily suspended nnnsuspended state, non-replicative state, resting state&#39;-ID[O]:0000209: quality [state] of an organism that during its life cycle in which its growth. development, metabolism, etc is temporarily suspended nnnsuspended state, non-replicative state, resting state</obo:IAO_0000115>
        <obo:IAO_0000116 xml:lang="en">id &#39;dormancy&#39;-ID[O]:0000209 from IDO 2007. May have replacement - TBD</obo:IAO_0000116>
    </owl:Class>
    


    <!-- http://purl.obolibrary.org/obo/IDO_0000210 -->

    <owl:Class rdf:about="&obo;IDO_0000210">
        <rdfs:label xml:lang="en">_obsolete_quality of host</rdfs:label>
        <rdfs:subClassOf rdf:resource="&j.0;ObsoleteClass"/>
    </owl:Class>
    


    <!-- http://purl.obolibrary.org/obo/IDO_0000211 -->

    <owl:Class rdf:about="&obo;IDO_0000211">
        <rdfs:label xml:lang="en">_obsolete_quality of pathogen</rdfs:label>
        <rdfs:subClassOf rdf:resource="&j.0;ObsoleteClass"/>
    </owl:Class>
    


    <!-- http://purl.obolibrary.org/obo/IDO_0000212 -->

    <owl:Class rdf:about="&obo;IDO_0000212">
        <rdfs:label xml:lang="en">_obsolete_susceptibility</rdfs:label>
        <rdfs:subClassOf rdf:resource="&j.0;ObsoleteClass"/>
        <obo:IAO_0000115 xml:lang="en">&#39;can change depending on environmentnnwhere should susceptibility factors go?&#39;-ID[O]:0000212: can change depending on environmentnnwhere should susceptibility factors go?</obo:IAO_0000115>
        <obo:IAO_0000116 xml:lang="en">id &#39;susceptibility&#39;-ID[O]:0000212 from IDO 2007. May have replacement - TBD</obo:IAO_0000116>
    </owl:Class>
    


    <!-- http://purl.obolibrary.org/obo/IDO_0000213 -->

    <owl:Class rdf:about="&obo;IDO_0000213">
        <rdfs:label xml:lang="en">_obsolete_resistance</rdfs:label>
        <rdfs:subClassOf rdf:resource="&j.0;ObsoleteClass"/>
    </owl:Class>
    


    <!-- http://purl.obolibrary.org/obo/IDO_0000214 -->

    <owl:Class rdf:about="&obo;IDO_0000214">
        <rdfs:label xml:lang="en">_obsolete_refractoriness</rdfs:label>
        <rdfs:subClassOf rdf:resource="&j.0;ObsoleteClass"/>
    </owl:Class>
    


    <!-- http://purl.obolibrary.org/obo/IDO_0000215 -->

    <owl:Class rdf:about="&obo;IDO_0000215">
        <rdfs:label xml:lang="en">_obsolete_quality of host population</rdfs:label>
        <rdfs:subClassOf rdf:resource="&j.0;ObsoleteClass"/>
    </owl:Class>
    


    <!-- http://purl.obolibrary.org/obo/IDO_0000216 -->

    <owl:Class rdf:about="&obo;IDO_0000216">
        <rdfs:label xml:lang="en">_obsolete_herd immunity</rdfs:label>
        <rdfs:subClassOf rdf:resource="&j.0;ObsoleteClass"/>
    </owl:Class>
    


    <!-- http://purl.obolibrary.org/obo/IDO_0000217 -->

    <owl:Class rdf:about="&obo;IDO_0000217">
        <rdfs:label xml:lang="en">_obsolete_quality of infectious disease</rdfs:label>
        <rdfs:subClassOf rdf:resource="&j.0;ObsoleteClass"/>
    </owl:Class>
    


    <!-- http://purl.obolibrary.org/obo/IDO_0000218 -->

    <owl:Class rdf:about="&obo;IDO_0000218">
        <rdfs:label xml:lang="en">_obsolete_case of infectious disease</rdfs:label>
        <rdfs:subClassOf rdf:resource="&j.0;ObsoleteClass"/>
    </owl:Class>
    


    <!-- http://purl.obolibrary.org/obo/IDO_0000219 -->

    <owl:Class rdf:about="&obo;IDO_0000219">
        <rdfs:label xml:lang="en">_obsolete_incubation period</rdfs:label>
        <rdfs:subClassOf rdf:resource="&j.0;ObsoleteClass"/>
        <obo:IAO_0000115 xml:lang="en">&#39;agent is incubated?ndisease is incubated?&#39;-ID[O]:0000219: agent is incubated?ndisease is incubated?</obo:IAO_0000115>
        <obo:IAO_0000116 xml:lang="en">id &#39;incubation period&#39;-ID[O]:0000219 from IDO 2007. May have replacement - TBD</obo:IAO_0000116>
    </owl:Class>
    


    <!-- http://purl.obolibrary.org/obo/IDO_0000220 -->

    <owl:Class rdf:about="&obo;IDO_0000220">
        <rdfs:label xml:lang="en">_obsolete_infectivity period</rdfs:label>
        <rdfs:subClassOf rdf:resource="&j.0;ObsoleteClass"/>
    </owl:Class>
    


    <!-- http://purl.obolibrary.org/obo/IDO_0000221 -->

    <owl:Class rdf:about="&obo;IDO_0000221">
        <rdfs:label xml:lang="en">_obsolete_infectious disease progression</rdfs:label>
        <rdfs:subClassOf rdf:resource="&j.0;ObsoleteClass"/>
        <obo:IAO_0000115 xml:lang="en">&#39;the unfolding or course of infectious diseasennwhat do we say about infectious disease that always remain latent nwhat about when a pathogen continues its progression nnwe need to think about whether we need a term called stagenlife cycle?nprogression?ndevelopment?&#39;-ID[O]:0000221: the unfolding or course of infectious diseasennwhat do we say about infectious disease that always remain latent nwhat about when a pathogen continues its progression nnwe need to think about whether we need a term called stagenlife cycle?nprogression?ndevelopment?</obo:IAO_0000115>
        <obo:IAO_0000116 xml:lang="en">id &#39;infectious disease progression&#39;-ID[O]:0000221 from IDO 2007. May have replacement - TBD</obo:IAO_0000116>
    </owl:Class>
    


    <!-- http://purl.obolibrary.org/obo/IDO_0000222 -->

    <owl:Class rdf:about="&obo;IDO_0000222">
        <rdfs:label xml:lang="en">_obsolete_infectious disease course</rdfs:label>
        <rdfs:subClassOf rdf:resource="&j.0;ObsoleteClass"/>
    </owl:Class>
    


    <!-- http://purl.obolibrary.org/obo/IDO_0000223 -->

    <owl:Class rdf:about="&obo;IDO_0000223">
        <rdfs:label xml:lang="en">_obsolete_host recovery period</rdfs:label>
        <rdfs:subClassOf rdf:resource="&j.0;ObsoleteClass"/>
    </owl:Class>
    


    <!-- http://purl.obolibrary.org/obo/IDO_0000224 -->

    <owl:Class rdf:about="&obo;IDO_0000224">
        <rdfs:label xml:lang="en">_obsolete_intrinsic incubation period</rdfs:label>
        <rdfs:subClassOf rdf:resource="&j.0;ObsoleteClass"/>
    </owl:Class>
    


    <!-- http://purl.obolibrary.org/obo/IDO_0000225 -->

    <owl:Class rdf:about="&obo;IDO_0000225">
        <rdfs:label xml:lang="en">_obsolete_extrinsic incubation period</rdfs:label>
        <rdfs:subClassOf rdf:resource="&j.0;ObsoleteClass"/>
    </owl:Class>
    


    <!-- http://purl.obolibrary.org/obo/IDO_0000226 -->

    <owl:Class rdf:about="&obo;IDO_0000226">
        <rdfs:label xml:lang="en">_obsolete_pathogen life cycle</rdfs:label>
        <rdfs:subClassOf rdf:resource="&j.0;ObsoleteClass"/>
        <obo:IAO_0000115 xml:lang="en">&#39;is this just the part of the life cycle of the biotic entity that has role pathogen for the period of time while it has role pathogen?nncan include phases in the existence of the entity before it becomes a pathogen&#39;-ID[O]:0000226: is this just the part of the life cycle of the biotic entity that has role pathogen for the period of time while it has role pathogen?nncan include phases in the existence of the entity before it becomes a pathogen</obo:IAO_0000115>
        <obo:IAO_0000116 xml:lang="en">id &#39;pathogen life cycle&#39;-ID[O]:0000226 from IDO 2007. May have replacement - TBD</obo:IAO_0000116>
    </owl:Class>
    


    <!-- http://purl.obolibrary.org/obo/IDO_0000227 -->

    <owl:Class rdf:about="&obo;IDO_0000227">
        <rdfs:label xml:lang="en">_obsolete_dormancy period</rdfs:label>
        <rdfs:subClassOf rdf:resource="&j.0;ObsoleteClass"/>
        <obo:IAO_0000115 xml:lang="en">&#39;is a period a process?&#39;-ID[O]:0000227: is a period a process?</obo:IAO_0000115>
        <obo:IAO_0000116 xml:lang="en">id &#39;dormancy period&#39;-ID[O]:0000227 from IDO 2007. May have replacement - TBD</obo:IAO_0000116>
    </owl:Class>
    


    <!-- http://purl.obolibrary.org/obo/IDO_0000228 -->

    <owl:Class rdf:about="&obo;IDO_0000228">
        <rdfs:label xml:lang="en">_obsolete_pathogen outbreak</rdfs:label>
        <rdfs:subClassOf rdf:resource="&j.0;ObsoleteClass"/>
    </owl:Class>
    


    <!-- http://purl.obolibrary.org/obo/IDO_0000229 -->

    <owl:Class rdf:about="&obo;IDO_0000229">
        <rdfs:label xml:lang="en">_obsolete_oral-fecal transmission</rdfs:label>
        <rdfs:subClassOf rdf:resource="&j.0;ObsoleteClass"/>
    </owl:Class>
    


    <!-- http://purl.obolibrary.org/obo/IDO_0000230 -->

    <owl:Class rdf:about="&obo;IDO_0000230">
        <rdfs:label xml:lang="en">_obsolete_vertical transmission</rdfs:label>
        <rdfs:subClassOf rdf:resource="&j.0;ObsoleteClass"/>
    </owl:Class>
    


    <!-- http://purl.obolibrary.org/obo/IDO_0000231 -->

    <owl:Class rdf:about="&obo;IDO_0000231">
        <rdfs:label xml:lang="en">_obsolete_horizontal transmission</rdfs:label>
        <rdfs:subClassOf rdf:resource="&j.0;ObsoleteClass"/>
    </owl:Class>
    


    <!-- http://purl.obolibrary.org/obo/IDO_0000232 -->

    <owl:Class rdf:about="&obo;IDO_0000232">
        <rdfs:label xml:lang="en">_obsolete_pathogen life cycle stage</rdfs:label>
        <rdfs:subClassOf rdf:resource="&j.0;ObsoleteClass"/>
    </owl:Class>
    


    <!-- http://purl.obolibrary.org/obo/IDO_0000233 -->

    <owl:Class rdf:about="&obo;IDO_0000233">
        <rdfs:label xml:lang="en">_obsolete_infectious disease progression stage</rdfs:label>
        <rdfs:subClassOf rdf:resource="&j.0;ObsoleteClass"/>
    </owl:Class>
    


    <!-- http://purl.obolibrary.org/obo/IDO_0000300 -->

    <owl:Class rdf:about="&obo;IDO_0000300">
        <rdfs:label xml:lang="en">_obsolete_progression rate</rdfs:label>
        <rdfs:subClassOf rdf:resource="&j.0;ObsoleteClass"/>
    </owl:Class>
    


    <!-- http://purl.obolibrary.org/obo/IDO_0000301 -->

    <owl:Class rdf:about="&obo;IDO_0000301">
        <rdfs:label xml:lang="en">_obsolete_rapid progression</rdfs:label>
        <rdfs:subClassOf rdf:resource="&j.0;ObsoleteClass"/>
    </owl:Class>
    


    <!-- http://purl.obolibrary.org/obo/IDO_0000302 -->

    <owl:Class rdf:about="&obo;IDO_0000302">
        <rdfs:label xml:lang="en">_obsolete_long-term non-progression</rdfs:label>
        <rdfs:subClassOf rdf:resource="&j.0;ObsoleteClass"/>
    </owl:Class>
    


    <!-- http://purl.obolibrary.org/obo/IDO_0000303 -->

    <owl:Class rdf:about="&obo;IDO_0000303">
        <rdfs:label xml:lang="en">_obsolete_highly exposed persistently seronegative</rdfs:label>
        <rdfs:subClassOf rdf:resource="&j.0;ObsoleteClass"/>
    </owl:Class>
    


    <!-- http://purl.obolibrary.org/obo/IDO_0000305 -->

    <owl:Class rdf:about="&obo;IDO_0000305">
        <rdfs:label xml:lang="en">_obsolete_co-infected</rdfs:label>
        <rdfs:subClassOf rdf:resource="&j.0;ObsoleteClass"/>
    </owl:Class>
    


    <!-- http://purl.obolibrary.org/obo/IDO_0000306 -->

    <owl:Class rdf:about="&obo;IDO_0000306">
        <rdfs:label xml:lang="en">_obsolete_fitness</rdfs:label>
        <rdfs:subClassOf rdf:resource="&j.0;ObsoleteClass"/>
        <obo:IAO_0000115 xml:lang="en">&#39;is a quality relating to both bacteria and host&#39;-ID[O]:0000306: is a quality relating to both bacteria and host</obo:IAO_0000115>
        <obo:IAO_0000116 xml:lang="en">id &#39;fitness&#39;-ID[O]:0000306 from IDO 2007. May have replacement - TBD</obo:IAO_0000116>
    </owl:Class>
    


    <!-- http://purl.obolibrary.org/obo/IDO_0000400 -->

    <owl:Class rdf:about="&obo;IDO_0000400">
        <rdfs:label xml:lang="en">symbiont role</rdfs:label>
        <rdfs:subClassOf rdf:resource="&snap;Role"/>
        <rdfs:subClassOf>
            <owl:Restriction>
                <owl:onProperty rdf:resource="&OBO_REL;inheres_in"/>
                <owl:someValuesFrom>
                    <owl:Class>
                        <owl:intersectionOf rdf:parseType="Collection">
                            <rdf:Description rdf:about="&obo;OBI_0100026"/>
                            <owl:Restriction>
                                <owl:onProperty rdf:resource="&ro;participates_in"/>
                                <owl:someValuesFrom rdf:resource="&GO;GO_0044403"/>
                            </owl:Restriction>
                        </owl:intersectionOf>
                    </owl:Class>
                </owl:someValuesFrom>
            </owl:Restriction>
        </rdfs:subClassOf>
        <owl:disjointWith rdf:resource="&obo;IDO_0000405"/>
        <owl:disjointWith rdf:resource="&obo;IDO_0000417"/>
        <owl:disjointWith rdf:resource="&obo;IDO_0000424"/>
        <owl:disjointWith rdf:resource="&obo;IDO_0000430"/>
        <owl:disjointWith rdf:resource="&obo;IDO_0000431"/>
        <owl:disjointWith rdf:resource="&obo;IDO_0000432"/>
        <owl:disjointWith rdf:resource="&obo;IDO_0000433"/>
        <owl:disjointWith rdf:resource="&obo;IDO_0000434"/>
        <owl:disjointWith rdf:resource="&obo;IDO_0000435"/>
        <owl:disjointWith rdf:resource="&obo;IDO_0000629"/>
        <owl:disjointWith rdf:resource="&obo;IDO_0000635"/>
        <obo:IAO_0000117>Alexander Diehl</obo:IAO_0000117>
        <obo:IAO_0000117>Albert Goldfain</obo:IAO_0000117>
        <rdfs:comment>The role is realized in symbiosis.</rdfs:comment>
        <obo:IAO_0000115 xml:lang="en">A role borne by an organism in symbiosis.</obo:IAO_0000115>
        <obo:IAO_0000117>Lindsay Cowell</obo:IAO_0000117>
    </owl:Class>
    


    <!-- http://purl.obolibrary.org/obo/IDO_0000401 -->

    <owl:Class rdf:about="&obo;IDO_0000401">
        <rdfs:label xml:lang="en">mutualist role</rdfs:label>
        <rdfs:subClassOf rdf:resource="&obo;IDO_0000400"/>
        <rdfs:subClassOf>
            <owl:Restriction>
                <owl:onProperty rdf:resource="&OBO_REL;inheres_in"/>
                <owl:someValuesFrom>
                    <owl:Class>
                        <owl:intersectionOf rdf:parseType="Collection">
                            <rdf:Description rdf:about="&obo;OBI_0100026"/>
                            <owl:Restriction>
                                <owl:onProperty rdf:resource="&ro;participates_in"/>
                                <owl:someValuesFrom rdf:resource="&GO;GO_0085030"/>
                            </owl:Restriction>
                        </owl:intersectionOf>
                    </owl:Class>
                </owl:someValuesFrom>
            </owl:Restriction>
        </rdfs:subClassOf>
        <obo:IAO_0000115 xml:lang="en">A symbiont role borne by an organism in virtue of the fact that both symbionts derive a growth, survival, or fitness advantage from symbiosis.</obo:IAO_0000115>
        <obo:IAO_0000117>Alexander Diehl</obo:IAO_0000117>
        <rdfs:comment>The role is realized in processes that result in the growth, survival, or fitness advantage of either organism.</rdfs:comment>
        <obo:IAO_0000117>Albert Goldfain</obo:IAO_0000117>
        <obo:IAO_0000117>Lindsay Cowell</obo:IAO_0000117>
    </owl:Class>
    


    <!-- http://purl.obolibrary.org/obo/IDO_0000402 -->

    <owl:Class rdf:about="&obo;IDO_0000402">
        <rdfs:label xml:lang="en">commensal role</rdfs:label>
        <rdfs:subClassOf rdf:resource="&obo;IDO_0000400"/>
        <rdfs:subClassOf>
            <owl:Restriction>
                <owl:onProperty rdf:resource="&OBO_REL;inheres_in"/>
                <owl:someValuesFrom>
                    <owl:Class>
                        <owl:intersectionOf rdf:parseType="Collection">
                            <rdf:Description rdf:about="&obo;OBI_0100026"/>
                            <owl:Restriction>
                                <owl:onProperty rdf:resource="&ro;participates_in"/>
                                <owl:someValuesFrom rdf:resource="&GO;GO_0085031"/>
                            </owl:Restriction>
                        </owl:intersectionOf>
                    </owl:Class>
                </owl:someValuesFrom>
            </owl:Restriction>
        </rdfs:subClassOf>
        <obo:IAO_0000117>Alexander Diehl</obo:IAO_0000117>
        <rdfs:comment>The role is realized in processes that result in the commensal&#39;s growth, survival, or fitness advantage.</rdfs:comment>
        <obo:IAO_0000115 xml:lang="en">A symbiont role borne by an organism in virtue of the fact that it derives a growth, survival, or fitness advantage from symbiosis, but the other symbiont is neither advantaged nor disadvantaged.</obo:IAO_0000115>
        <obo:IAO_0000117>Albert Goldfain</obo:IAO_0000117>
        <obo:IAO_0000117>Lindsay Cowell</obo:IAO_0000117>
    </owl:Class>
    


    <!-- http://purl.obolibrary.org/obo/IDO_0000403 -->

    <owl:Class rdf:about="&obo;IDO_0000403">
        <rdfs:label xml:lang="en">parasite role</rdfs:label>
        <rdfs:subClassOf rdf:resource="&obo;IDO_0000400"/>
        <rdfs:comment>In the medical community, the term &#39;parasite&#39; is used with the narrower meaning of eukaryotic pathogen.</rdfs:comment>
        <rdfs:comment>The role is realized in processes that result in the parasite&#39;s growth, survival, or fitness advantage or in the other organism&#39;s growth, survival, or fitness reduction.</rdfs:comment>
        <obo:IAO_0000115 xml:lang="en">A symbiont role borne by an organism in virtue of the fact that it derives a growth, survival, or fitness advantage from symbiosis while the other symbiont&#39;s growth, survival, or fitness is reduced.</obo:IAO_0000115>
        <obo:IAO_0000117>Albert Goldfain</obo:IAO_0000117>
        <obo:IAO_0000117>Lindsay Cowell</obo:IAO_0000117>
        <obo:IAO_0000117>Alexander Diehl</obo:IAO_0000117>
    </owl:Class>
    


    <!-- http://purl.obolibrary.org/obo/IDO_0000404 -->

    <owl:Class rdf:about="&obo;IDO_0000404">
        <rdfs:label xml:lang="en">infectious agent role</rdfs:label>
        <rdfs:subClassOf rdf:resource="&obo;IDO_0000405"/>
        <rdfs:subClassOf>
            <owl:Restriction>
                <owl:onProperty rdf:resource="&OBO_REL;inheres_in"/>
                <owl:someValuesFrom>
                    <owl:Class>
                        <owl:intersectionOf rdf:parseType="Collection">
                            <rdf:Description rdf:about="&obo;IDO_0000596"/>
                            <owl:Restriction>
                                <owl:onProperty rdf:resource="&ro;located_in"/>
                                <owl:someValuesFrom rdf:resource="&obo;IDO_0000531"/>
                            </owl:Restriction>
                        </owl:intersectionOf>
                    </owl:Class>
                </owl:someValuesFrom>
            </owl:Restriction>
        </rdfs:subClassOf>
        <obo:IAO_0000115 xml:lang="en">A role borne by an infectious agent when contained in a host in which its infectious disposition can be realized.</obo:IAO_0000115>
        <obo:IAO_0000117>Albert Goldfain</obo:IAO_0000117>
        <obo:IAO_0000117>Lindsay Cowell</obo:IAO_0000117>
        <obo:IAO_0000117>Alexander Diehl</obo:IAO_0000117>
    </owl:Class>
    


    <!-- http://purl.obolibrary.org/obo/IDO_0000405 -->

    <owl:Class rdf:about="&obo;IDO_0000405">
        <rdfs:label xml:lang="en">pathogen role</rdfs:label>
        <rdfs:subClassOf rdf:resource="&snap;Role"/>
        <rdfs:subClassOf>
            <owl:Restriction>
                <owl:onProperty rdf:resource="&OBO_REL;inheres_in"/>
                <owl:someValuesFrom rdf:resource="&obo;IDO_0000528"/>
            </owl:Restriction>
        </rdfs:subClassOf>
        <owl:disjointWith rdf:resource="&obo;IDO_0000417"/>
        <owl:disjointWith rdf:resource="&obo;IDO_0000424"/>
        <owl:disjointWith rdf:resource="&obo;IDO_0000430"/>
        <owl:disjointWith rdf:resource="&obo;IDO_0000431"/>
        <owl:disjointWith rdf:resource="&obo;IDO_0000432"/>
        <owl:disjointWith rdf:resource="&obo;IDO_0000433"/>
        <owl:disjointWith rdf:resource="&obo;IDO_0000434"/>
        <owl:disjointWith rdf:resource="&obo;IDO_0000435"/>
        <owl:disjointWith rdf:resource="&obo;IDO_0000629"/>
        <owl:disjointWith rdf:resource="&obo;IDO_0000635"/>
        <obo:IAO_0000115 xml:lang="en">A role borne by pathogen in virtue of the fact that it or one of its products is sufficiently close to an organism towards which it has the pathogenic disposition to allow realization of the pathogenic disposition.</obo:IAO_0000115>
        <obo:IAO_0000117>Lindsay Cowell</obo:IAO_0000117>
        <obo:IAO_0000117>Albert Goldfain</obo:IAO_0000117>
        <obo:IAO_0000117>Alexander Diehl</obo:IAO_0000117>
        <rdfs:comment>Clostridium botulinum is an example of an entity with the capability to bear the pathogen role but that does not have the capability to bear the infectious agent role or the parasite role.  The influenza viruses are examples of organisms that can bear both the infectious agent and pathogen roles.</rdfs:comment>
    </owl:Class>
    


    <!-- http://purl.obolibrary.org/obo/IDO_0000406 -->

    <owl:Class rdf:about="&obo;IDO_0000406">
        <rdfs:label xml:lang="en">opportunistic infectious disposition</rdfs:label>
        <rdfs:subClassOf rdf:resource="&obo;IDO_0000452"/>
        <rdfs:subClassOf>
            <owl:Class>
                <owl:intersectionOf rdf:parseType="Collection">
                    <owl:Restriction>
                        <owl:onProperty rdf:resource="&OBO_REL;inheres_in"/>
                        <owl:someValuesFrom rdf:resource="&obo;OBI_0100026"/>
                    </owl:Restriction>
                    <owl:Restriction>
                        <owl:onProperty rdf:resource="&OBO_REL;realized_by"/>
                        <owl:allValuesFrom>
                            <owl:Class>
                                <owl:intersectionOf rdf:parseType="Collection">
                                    <rdf:Description rdf:about="&span;ProcessualEntity"/>
                                    <owl:Restriction>
                                        <owl:onProperty rdf:resource="&ro;has_part"/>
                                        <owl:someValuesFrom rdf:resource="&obo;IDO_0000625"/>
                                    </owl:Restriction>
                                    <owl:Restriction>
                                        <owl:onProperty rdf:resource="&ro;has_part"/>
                                        <owl:someValuesFrom rdf:resource="&TRANS;TRANS_0000000"/>
                                    </owl:Restriction>
                                    <owl:Restriction>
                                        <owl:onProperty rdf:resource="&ro;has_part"/>
                                        <owl:someValuesFrom>
                                            <owl:Class>
                                                <owl:intersectionOf rdf:parseType="Collection">
                                                    <rdf:Description rdf:about="&obo;IDO_0000626"/>
                                                    <owl:Class>
                                                        <owl:complementOf>
                                                            <owl:Restriction>
                                                                <owl:onProperty rdf:resource="&OBO_REL;unfolds_in"/>
                                                                <owl:someValuesFrom rdf:resource="&obo;IDO_0000457"/>
                                                            </owl:Restriction>
                                                        </owl:complementOf>
                                                    </owl:Class>
                                                </owl:intersectionOf>
                                            </owl:Class>
                                        </owl:someValuesFrom>
                                    </owl:Restriction>
                                </owl:intersectionOf>
                            </owl:Class>
                        </owl:allValuesFrom>
                    </owl:Restriction>
                </owl:intersectionOf>
            </owl:Class>
        </rdfs:subClassOf>
        <obo:IAO_0000117>Albert Goldfain</obo:IAO_0000117>
        <obo:IAO_0000115 xml:lang="en">An infectious disposition to become part of a disorder only in organisms whose defenses are compromised.</obo:IAO_0000115>
        <rdfs:comment>The disposition is realized in a process by which the bearer becomes part of a disorder in an immunocompromised host.</rdfs:comment>
        <obo:IAO_0000117>Lindsay Cowell</obo:IAO_0000117>
        <obo:IAO_0000117>Alexander Diehl</obo:IAO_0000117>
        <rdfs:comment xml:lang="en">This includes individuals who are immunocompromised or who have damaged barriers that normally protect against infection (e.g. skin).</rdfs:comment>
        <obo:IAO_0000118 xml:lang="en">opportunitistic pathogenic disposition</obo:IAO_0000118>
    </owl:Class>
    


    <!-- http://purl.obolibrary.org/obo/IDO_0000407 -->

    <owl:Class rdf:about="&obo;IDO_0000407">
        <rdfs:label xml:lang="en">primary infectious disposition</rdfs:label>
        <owl:equivalentClass>
            <owl:Class>
                <owl:intersectionOf rdf:parseType="Collection">
                    <rdf:Description rdf:about="&obo;IDO_0000452"/>
                    <owl:Restriction>
                        <owl:onProperty rdf:resource="&OBO_REL;realized_by"/>
                        <owl:allValuesFrom>
                            <owl:Class>
                                <owl:intersectionOf rdf:parseType="Collection">
                                    <rdf:Description rdf:about="&span;ProcessualEntity"/>
                                    <owl:Restriction>
                                        <owl:onProperty rdf:resource="&ro;has_part"/>
                                        <owl:someValuesFrom rdf:resource="&obo;IDO_0000625"/>
                                    </owl:Restriction>
                                    <owl:Restriction>
                                        <owl:onProperty rdf:resource="&ro;has_part"/>
                                        <owl:someValuesFrom rdf:resource="&TRANS;TRANS_0000000"/>
                                    </owl:Restriction>
                                    <owl:Restriction>
                                        <owl:onProperty rdf:resource="&ro;has_part"/>
                                        <owl:someValuesFrom>
                                            <owl:Class>
                                                <owl:intersectionOf rdf:parseType="Collection">
                                                    <rdf:Description rdf:about="&obo;IDO_0000626"/>
                                                    <owl:Restriction>
                                                        <owl:onProperty rdf:resource="&OBO_REL;unfolds_in"/>
                                                        <owl:someValuesFrom rdf:resource="&obo;IDO_0000457"/>
                                                    </owl:Restriction>
                                                </owl:intersectionOf>
                                            </owl:Class>
                                        </owl:someValuesFrom>
                                    </owl:Restriction>
                                </owl:intersectionOf>
                            </owl:Class>
                        </owl:allValuesFrom>
                    </owl:Restriction>
                </owl:intersectionOf>
            </owl:Class>
        </owl:equivalentClass>
        <rdfs:subClassOf rdf:resource="&obo;IDO_0000452"/>
        <obo:IAO_0000117>Alexander Diehl</obo:IAO_0000117>
        <rdfs:comment>A quote from page 3 of Mandell&#39;s &quot;Principles and Practice of Infectious Diseases&quot; (Sixth edition): &quot;It is useful to distinguish &quot;principal&quot; pathogens, which regularly cause disease in some proportion of susceptible individuals with apparently intact defense systems, from other potentially pathogenic microorganisms.  ... even for most organisms classified as principal pathogens, for example, Staphylococcus aureus and the pneumococcus, some impairment or local breakdown in normal host defense mechanisms must occur for these bacteria to cause disease.  ... Thus, it seems clear that the capacity of certain microorganisms to cause disease in seemingly uncompromised human hosts on a regular basis reflects some fundamental difference in their virulence capabilities from those of opportunists and the more numerous commensal species that rarely, if ever, cause disease.&quot;</rdfs:comment>
        <obo:IAO_0000117>Lindsay Cowell</obo:IAO_0000117>
        <rdfs:comment>A pathogen with a primary infectious disposition can cause disease or death in both immunocompromised and immunocompetent hosts.</rdfs:comment>
        <obo:IAO_0000117>Albert Goldfain</obo:IAO_0000117>
        <obo:IAO_0000115 xml:lang="en">An infectious disposition to become part of a disorder in organisms that have intact defenses.</obo:IAO_0000115>
    </owl:Class>
    


    <!-- http://purl.obolibrary.org/obo/IDO_0000408 -->

    <owl:Class rdf:about="&obo;IDO_0000408">
        <rdfs:label xml:lang="en">symbiont host role</rdfs:label>
        <rdfs:subClassOf rdf:resource="&obo;IDO_0000629"/>
        <rdfs:subClassOf>
            <owl:Restriction>
                <owl:onProperty rdf:resource="&OBO_REL;inheres_in"/>
                <owl:someValuesFrom>
                    <owl:Class>
                        <owl:intersectionOf rdf:parseType="Collection">
                            <rdf:Description rdf:about="&obo;OBI_0100026"/>
                            <owl:Restriction>
                                <owl:onProperty rdf:resource="&ro;part_of"/>
                                <owl:someValuesFrom>
                                    <owl:Class>
                                        <owl:intersectionOf rdf:parseType="Collection">
                                            <rdf:Description rdf:about="&obo;OGMS_0000087"/>
                                            <owl:Restriction>
                                                <owl:onProperty rdf:resource="&ro;has_part"/>
                                                <owl:someValuesFrom rdf:resource="&obo;IDO_0000522"/>
                                            </owl:Restriction>
                                        </owl:intersectionOf>
                                    </owl:Class>
                                </owl:someValuesFrom>
                            </owl:Restriction>
                        </owl:intersectionOf>
                    </owl:Class>
                </owl:someValuesFrom>
            </owl:Restriction>
        </rdfs:subClassOf>
        <owl:disjointWith rdf:resource="&obo;IDO_0000415"/>
        <rdfs:comment>The role is realized in processes in which the host makes the relevant environmental resources available to its partner in symbiosis.  A bearer of a symbiont host role is bearer also of a symbiont role.</rdfs:comment>
        <obo:IAO_0000117>Lindsay Cowell</obo:IAO_0000117>
        <obo:IAO_0000115 xml:lang="en">A host role borne by an organism in virtue of the fact that its extended organism contains a second organism and provides an environment supportive for the survival, growth, maturation, or reproduction of that organism.  </obo:IAO_0000115>
        <obo:IAO_0000117>Albert Goldfain</obo:IAO_0000117>
        <obo:IAO_0000117>Alexander Diehl</obo:IAO_0000117>
        <rdfs:comment>The relevant environmental resources may include nutrient resources, warmth, or moisture.</rdfs:comment>
    </owl:Class>
    


    <!-- http://purl.obolibrary.org/obo/IDO_0000409 -->

    <owl:Class rdf:about="&obo;IDO_0000409">
        <rdfs:label xml:lang="en">definitive host role</rdfs:label>
        <rdfs:subClassOf rdf:resource="&obo;IDO_0000408"/>
        <obo:IAO_0000117>Lindsay Cowell</obo:IAO_0000117>
        <obo:IAO_0000117>Albert Goldfain</obo:IAO_0000117>
        <obo:IAO_0000117>Alexander Diehl</obo:IAO_0000117>
        <obo:IAO_0000115 xml:lang="en">A symbiont host role borne by an organism in virtue of the fact that its partner in symbiosis reaches developmental maturity or reproduces sexually in the host.  </obo:IAO_0000115>
        <rdfs:comment>The role is realized in developmental and reproduction processes of the host&#39;s partner in symbiosis.</rdfs:comment>
        <obo:IAO_0000118 xml:lang="en">primary host role</obo:IAO_0000118>
    </owl:Class>
    


    <!-- http://purl.obolibrary.org/obo/IDO_0000410 -->

    <owl:Class rdf:about="&obo;IDO_0000410">
        <rdfs:label xml:lang="en">intermediate host role</rdfs:label>
        <rdfs:subClassOf rdf:resource="&obo;IDO_0000408"/>
        <obo:IAO_0000117>Alexander Diehl</obo:IAO_0000117>
        <obo:IAO_0000117>Lindsay Cowell</obo:IAO_0000117>
        <rdfs:comment>The role is realized in developmental processes of the host&#39;s partner in symbiosis.</rdfs:comment>
        <obo:IAO_0000117>Albert Goldfain</obo:IAO_0000117>
        <obo:IAO_0000115 xml:lang="en">A symbiont host role borne by an organism in virtue of the fact that its partner in symbiosis utilizes the host to undergo a developmental stage transition, and the host is required for continuation of the partner&#39;s life cycle.</obo:IAO_0000115>
        <obo:IAO_0000118 xml:lang="en">secondary host role</obo:IAO_0000118>
    </owl:Class>
    


    <!-- http://purl.obolibrary.org/obo/IDO_0000411 -->

    <owl:Class rdf:about="&obo;IDO_0000411">
        <rdfs:label xml:lang="en">paratenic host role</rdfs:label>
        <rdfs:subClassOf rdf:resource="&obo;IDO_0000408"/>
        <rdfs:comment>The role is realized in developmental processes of the host&#39;s partner in symbiosis.</rdfs:comment>
        <obo:IAO_0000117>Alexander Diehl</obo:IAO_0000117>
        <obo:IAO_0000117>Lindsay Cowell</obo:IAO_0000117>
        <obo:IAO_0000115 xml:lang="en">A symbiont host role borne by an organism in virtue of the fact that its partner in symbiosis utilizes the host to undergo a developmental stage transition, but the host is not required for continuation of the partner&#39;s life cycle. </obo:IAO_0000115>
        <obo:IAO_0000117>Albert Goldfain</obo:IAO_0000117>
    </owl:Class>
    


    <!-- http://purl.obolibrary.org/obo/IDO_0000412 -->

    <owl:Class rdf:about="&obo;IDO_0000412">
        <rdfs:label xml:lang="en">dead-end host role</rdfs:label>
        <rdfs:subClassOf rdf:resource="&obo;IDO_0000408"/>
        <obo:IAO_0000115 xml:lang="en">A symbiont host role borne by an organism in virtue of the fact that its partner in symbiosis has the infectious disposition but cannot be transmitted from the host to the partner&#39;s definitive host.</obo:IAO_0000115>
        <obo:IAO_0000117>Lindsay Cowell</obo:IAO_0000117>
        <obo:IAO_0000117>Alexander Diehl</obo:IAO_0000117>
        <obo:IAO_0000117>Albert Goldfain</obo:IAO_0000117>
        <obo:IAO_0000118 xml:lang="en">incidental host role</obo:IAO_0000118>
    </owl:Class>
    


    <!-- http://purl.obolibrary.org/obo/IDO_0000413 -->

    <owl:Class rdf:about="&obo;IDO_0000413">
        <rdfs:label xml:lang="en">parasite host role</rdfs:label>
        <rdfs:subClassOf rdf:resource="&obo;IDO_0000408"/>
        <rdfs:subClassOf>
            <owl:Restriction>
                <owl:onProperty rdf:resource="&OBO_REL;inheres_in"/>
                <owl:someValuesFrom>
                    <owl:Class>
                        <owl:intersectionOf rdf:parseType="Collection">
                            <rdf:Description rdf:about="&obo;OBI_0100026"/>
                            <owl:Restriction>
                                <owl:onProperty rdf:resource="&ro;part_of"/>
                                <owl:someValuesFrom>
                                    <owl:Class>
                                        <owl:intersectionOf rdf:parseType="Collection">
                                            <rdf:Description rdf:about="&obo;OGMS_0000087"/>
                                            <owl:Restriction>
                                                <owl:onProperty rdf:resource="&ro;has_part"/>
                                                <owl:someValuesFrom rdf:resource="&obo;IDO_0000526"/>
                                            </owl:Restriction>
                                        </owl:intersectionOf>
                                    </owl:Class>
                                </owl:someValuesFrom>
                            </owl:Restriction>
                        </owl:intersectionOf>
                    </owl:Class>
                </owl:someValuesFrom>
            </owl:Restriction>
        </rdfs:subClassOf>
        <obo:IAO_0000117>Albert Goldfain</obo:IAO_0000117>
        <obo:IAO_0000117>Alexander Diehl</obo:IAO_0000117>
        <obo:IAO_0000115 xml:lang="en">A symbiont host role borne by an organism in virtue of the fact that its partner in symbiosis derives from the host a growth, survival, or fitness advantage while the host&#39;s growth, survival, or fitness is reduced.</obo:IAO_0000115>
        <rdfs:comment>The role is realized in processes that result in the parasite&#39;s growth, survival, or fitness advantage or in the host&#39;s growth, survival, or fitness reduction.</rdfs:comment>
        <rdfs:comment>The partner in symbiosis bears the parasite role.</rdfs:comment>
        <obo:IAO_0000117>Lindsay Cowell</obo:IAO_0000117>
    </owl:Class>
    


    <!-- http://purl.obolibrary.org/obo/IDO_0000414 -->

    <owl:Class rdf:about="&obo;IDO_0000414">
        <rdfs:label xml:lang="en">infectious agent host role</rdfs:label>
        <rdfs:subClassOf rdf:resource="&obo;IDO_0000415"/>
        <rdfs:subClassOf>
            <owl:Restriction>
                <owl:onProperty rdf:resource="&OBO_REL;inheres_in"/>
                <owl:someValuesFrom>
                    <owl:Class>
                        <owl:intersectionOf rdf:parseType="Collection">
                            <rdf:Description rdf:about="&obo;OBI_0100026"/>
                            <owl:Restriction>
                                <owl:onProperty rdf:resource="&ro;part_of"/>
                                <owl:someValuesFrom>
                                    <owl:Class>
                                        <owl:intersectionOf rdf:parseType="Collection">
                                            <rdf:Description rdf:about="&obo;OGMS_0000087"/>
                                            <owl:Restriction>
                                                <owl:onProperty rdf:resource="&ro;has_part"/>
                                                <owl:someValuesFrom rdf:resource="&obo;IDO_0000596"/>
                                            </owl:Restriction>
                                        </owl:intersectionOf>
                                    </owl:Class>
                                </owl:someValuesFrom>
                            </owl:Restriction>
                        </owl:intersectionOf>
                    </owl:Class>
                </owl:someValuesFrom>
            </owl:Restriction>
        </rdfs:subClassOf>
        <obo:IAO_0000115 xml:lang="en">A pathogen host role borne by an organism in virtue of the fact that its extended organism contains an infectious agent.</obo:IAO_0000115>
        <obo:IAO_0000117>Albert Goldfain</obo:IAO_0000117>
        <obo:IAO_0000117>Alexander Diehl</obo:IAO_0000117>
        <obo:IAO_0000117>Lindsay Cowell</obo:IAO_0000117>
        <rdfs:comment>By this definition, vectors and other organisms that may not be infected are bearers of the infectious agent host role.</rdfs:comment>
    </owl:Class>
    


    <!-- http://purl.obolibrary.org/obo/IDO_0000415 -->

    <owl:Class rdf:about="&obo;IDO_0000415">
        <rdfs:label xml:lang="en">pathogen host role</rdfs:label>
        <rdfs:subClassOf rdf:resource="&obo;IDO_0000629"/>
        <rdfs:subClassOf>
            <owl:Restriction>
                <owl:onProperty rdf:resource="&OBO_REL;inheres_in"/>
                <owl:someValuesFrom>
                    <owl:Class>
                        <owl:intersectionOf rdf:parseType="Collection">
                            <rdf:Description rdf:about="&obo;OBI_0100026"/>
                            <owl:Restriction>
                                <owl:onProperty rdf:resource="&ro;part_of"/>
                                <owl:someValuesFrom>
                                    <owl:Class>
                                        <owl:intersectionOf rdf:parseType="Collection">
                                            <rdf:Description rdf:about="&obo;OGMS_0000087"/>
                                            <owl:Restriction>
                                                <owl:onProperty rdf:resource="&ro;has_part"/>
                                                <owl:someValuesFrom rdf:resource="&obo;IDO_0000528"/>
                                            </owl:Restriction>
                                        </owl:intersectionOf>
                                    </owl:Class>
                                </owl:someValuesFrom>
                            </owl:Restriction>
                        </owl:intersectionOf>
                    </owl:Class>
                </owl:someValuesFrom>
            </owl:Restriction>
        </rdfs:subClassOf>
        <obo:IAO_0000117>Albert Goldfain</obo:IAO_0000117>
        <rdfs:comment>Bearing the infectious agent host role implies bearing the pathogen host role, but the reverse is not true.  See comment for infectious agent host role.</rdfs:comment>
        <obo:IAO_0000117>Alexander Diehl</obo:IAO_0000117>
        <obo:IAO_0000117>Lindsay Cowell</obo:IAO_0000117>
        <obo:IAO_0000115 xml:lang="en">A host role borne by an organism in virtue of the fact that its extended organism contains a pathogen.</obo:IAO_0000115>
    </owl:Class>
    


    <!-- http://purl.obolibrary.org/obo/IDO_0000416 -->

    <owl:Class rdf:about="&obo;IDO_0000416">
        <rdfs:label xml:lang="en">infectious agent carrier role</rdfs:label>
        <rdfs:subClassOf rdf:resource="&obo;IDO_0000414"/>
        <obo:IAO_0000117>Alexander Diehl</obo:IAO_0000117>
        <obo:IAO_0000117>Lindsay Cowell</obo:IAO_0000117>
        <obo:IAO_0000117>Albert Goldfain</obo:IAO_0000117>
        <obo:IAO_0000115 xml:lang="en">An infectious agent host role borne by an organism in virtue of the fact that its extended organism contains an infectious agent, the infectious agent has the infectious disposition towards the host, and the host has no symptoms of the infectious disease caused by the infectious agent.</obo:IAO_0000115>
    </owl:Class>
    


    <!-- http://purl.obolibrary.org/obo/IDO_0000417 -->

    <owl:Class rdf:about="&obo;IDO_0000417">
        <rdfs:label xml:lang="en">infectious agent transporter role</rdfs:label>
        <rdfs:subClassOf rdf:resource="&snap;Role"/>
        <rdfs:subClassOf>
            <owl:Class>
                <owl:intersectionOf rdf:parseType="Collection">
                    <owl:Restriction>
                        <owl:onProperty rdf:resource="&OBO_REL;inheres_in"/>
                        <owl:someValuesFrom>
                            <owl:Class>
                                <owl:intersectionOf rdf:parseType="Collection">
                                    <rdf:Description rdf:about="&snap;MaterialEntity"/>
                                    <owl:Restriction>
                                        <owl:onProperty rdf:resource="&ro;location_of"/>
                                        <owl:someValuesFrom rdf:resource="&obo;IDO_0000596"/>
                                    </owl:Restriction>
                                </owl:intersectionOf>
                            </owl:Class>
                        </owl:someValuesFrom>
                    </owl:Restriction>
                    <owl:Restriction>
                        <owl:onProperty rdf:resource="&OBO_REL;realized_by"/>
                        <owl:allValuesFrom rdf:resource="&TRANS;TRANS_0000002"/>
                    </owl:Restriction>
                </owl:intersectionOf>
            </owl:Class>
        </rdfs:subClassOf>
        <owl:disjointWith rdf:resource="&obo;IDO_0000424"/>
        <owl:disjointWith rdf:resource="&obo;IDO_0000430"/>
        <owl:disjointWith rdf:resource="&obo;IDO_0000431"/>
        <owl:disjointWith rdf:resource="&obo;IDO_0000432"/>
        <owl:disjointWith rdf:resource="&obo;IDO_0000433"/>
        <owl:disjointWith rdf:resource="&obo;IDO_0000434"/>
        <owl:disjointWith rdf:resource="&obo;IDO_0000435"/>
        <owl:disjointWith rdf:resource="&obo;IDO_0000629"/>
        <owl:disjointWith rdf:resource="&obo;IDO_0000635"/>
        <obo:IAO_0000117>Lindsay Cowell</obo:IAO_0000117>
        <obo:IAO_0000115 xml:lang="en">A role borne by a material entity in virtue of the fact that an infectious agent is located in or on the entity and the entity has the capability to transfer (either actively or passively) the infectious agent from one location to another. </obo:IAO_0000115>
        <obo:IAO_0000117>Albert Goldfain</obo:IAO_0000117>
        <obo:IAO_0000117>Alexander Diehl</obo:IAO_0000117>
        <rdfs:comment>The role is realized in a process that transfers an infectious organism from one location to another.</rdfs:comment>
    </owl:Class>
    


    <!-- http://purl.obolibrary.org/obo/IDO_0000418 -->

    <owl:Class rdf:about="&obo;IDO_0000418">
        <rdfs:label xml:lang="en">infectious agent vector role</rdfs:label>
        <owl:equivalentClass>
            <owl:Class>
                <owl:intersectionOf rdf:parseType="Collection">
                    <rdf:Description rdf:about="&obo;IDO_0000417"/>
                    <owl:Restriction>
                        <owl:onProperty rdf:resource="&OBO_REL;inheres_in"/>
                        <owl:someValuesFrom>
                            <owl:Class>
                                <owl:intersectionOf rdf:parseType="Collection">
                                    <rdf:Description rdf:about="&obo;OBI_0100026"/>
                                    <owl:Restriction>
                                        <owl:onProperty rdf:resource="&ro;location_of"/>
                                        <owl:someValuesFrom rdf:resource="&obo;IDO_0000596"/>
                                    </owl:Restriction>
                                </owl:intersectionOf>
                            </owl:Class>
                        </owl:someValuesFrom>
                    </owl:Restriction>
                    <owl:Restriction>
                        <owl:onProperty rdf:resource="&OBO_REL;realized_by"/>
                        <owl:allValuesFrom rdf:resource="&TRANS;TRANS_0000002"/>
                    </owl:Restriction>
                </owl:intersectionOf>
            </owl:Class>
        </owl:equivalentClass>
        <rdfs:subClassOf rdf:resource="&obo;IDO_0000417"/>
        <obo:IAO_0000117>Alexander Diehl</obo:IAO_0000117>
        <obo:IAO_0000115 xml:lang="en">An infectious agent transporter role that is borne by an organism active in the transfer of an infectious agent to an organism of another Species and in which the agent is infectious.</obo:IAO_0000115>
        <rdfs:comment>The role is realized in a transmission process.  A bearer of a vector role is also a bearer of a host role.</rdfs:comment>
        <obo:IAO_0000117>Lindsay Cowell</obo:IAO_0000117>
        <obo:IAO_0000117>Albert Goldfain</obo:IAO_0000117>
    </owl:Class>
    


    <!-- http://purl.obolibrary.org/obo/IDO_0000419 -->

    <owl:Class rdf:about="&obo;IDO_0000419">
        <rdfs:label xml:lang="en">mechanical vector of infectious agent role</rdfs:label>
        <rdfs:subClassOf rdf:resource="&obo;IDO_0000418"/>
        <rdfs:subClassOf>
            <owl:Class>
                <owl:intersectionOf rdf:parseType="Collection">
                    <rdf:Description rdf:about="&obo;IDO_0000418"/>
                    <owl:Restriction>
                        <owl:onProperty rdf:resource="&OBO_REL;inheres_in"/>
                        <owl:someValuesFrom>
                            <owl:Class>
                                <owl:intersectionOf rdf:parseType="Collection">
                                    <rdf:Description rdf:about="&obo;OBI_0100026"/>
                                    <owl:Restriction>
                                        <owl:onProperty rdf:resource="&ro;location_of"/>
                                        <owl:someValuesFrom>
                                            <owl:Class>
                                                <owl:intersectionOf rdf:parseType="Collection">
                                                    <rdf:Description rdf:about="&obo;IDO_0000596"/>
                                                    <owl:Class>
                                                        <owl:complementOf>
                                                            <owl:Restriction>
                                                                <owl:onProperty rdf:resource="&obo;IDO_0000661"/>
                                                                <owl:someValuesFrom>
                                                                    <owl:Class>
                                                                        <owl:intersectionOf rdf:parseType="Collection">
                                                                            <rdf:Description rdf:about="&GO;GO_0000003"/>
                                                                            <owl:Restriction>
                                                                                <owl:onProperty rdf:resource="&OBO_REL;unfolds_in"/>
                                                                                <owl:someValuesFrom rdf:resource="&obo;OBI_0100026"/>
                                                                            </owl:Restriction>
                                                                        </owl:intersectionOf>
                                                                    </owl:Class>
                                                                </owl:someValuesFrom>
                                                            </owl:Restriction>
                                                        </owl:complementOf>
                                                    </owl:Class>
                                                </owl:intersectionOf>
                                            </owl:Class>
                                        </owl:someValuesFrom>
                                    </owl:Restriction>
                                </owl:intersectionOf>
                            </owl:Class>
                        </owl:someValuesFrom>
                    </owl:Restriction>
                    <owl:Restriction>
                        <owl:onProperty rdf:resource="&OBO_REL;realized_by"/>
                        <owl:allValuesFrom rdf:resource="&TRANS;TRANS_0000002"/>
                    </owl:Restriction>
                </owl:intersectionOf>
            </owl:Class>
        </rdfs:subClassOf>
        <obo:IAO_0000117>Alexander Diehl</obo:IAO_0000117>
        <obo:IAO_0000117>Lindsay Cowell</obo:IAO_0000117>
        <obo:IAO_0000117>Albert Goldfain</obo:IAO_0000117>
        <obo:IAO_0000115 xml:lang="en">An infectious agent vector role borne by an organism in virtue of the fact that the infectious agent does not multiply in or on the vector.</obo:IAO_0000115>
    </owl:Class>
    


    <!-- http://purl.obolibrary.org/obo/IDO_0000420 -->

    <owl:Class rdf:about="&obo;IDO_0000420">
        <rdfs:label xml:lang="en">biological vector of infectious agent role</rdfs:label>
        <rdfs:subClassOf rdf:resource="&obo;IDO_0000418"/>
        <rdfs:subClassOf>
            <owl:Class>
                <owl:intersectionOf rdf:parseType="Collection">
                    <rdf:Description rdf:about="&obo;IDO_0000418"/>
                    <owl:Restriction>
                        <owl:onProperty rdf:resource="&OBO_REL;inheres_in"/>
                        <owl:someValuesFrom>
                            <owl:Class>
                                <owl:intersectionOf rdf:parseType="Collection">
                                    <rdf:Description rdf:about="&obo;OBI_0100026"/>
                                    <owl:Restriction>
                                        <owl:onProperty rdf:resource="&ro;location_of"/>
                                        <owl:someValuesFrom>
                                            <owl:Class>
                                                <owl:intersectionOf rdf:parseType="Collection">
                                                    <rdf:Description rdf:about="&obo;IDO_0000596"/>
                                                    <owl:Restriction>
                                                        <owl:onProperty rdf:resource="&obo;IDO_0000661"/>
                                                        <owl:someValuesFrom>
                                                            <owl:Class>
                                                                <owl:intersectionOf rdf:parseType="Collection">
                                                                    <rdf:Description rdf:about="&GO;GO_0000003"/>
                                                                    <owl:Restriction>
                                                                        <owl:onProperty rdf:resource="&OBO_REL;unfolds_in"/>
                                                                        <owl:someValuesFrom rdf:resource="&obo;OBI_0100026"/>
                                                                    </owl:Restriction>
                                                                </owl:intersectionOf>
                                                            </owl:Class>
                                                        </owl:someValuesFrom>
                                                    </owl:Restriction>
                                                </owl:intersectionOf>
                                            </owl:Class>
                                        </owl:someValuesFrom>
                                    </owl:Restriction>
                                </owl:intersectionOf>
                            </owl:Class>
                        </owl:someValuesFrom>
                    </owl:Restriction>
                    <owl:Restriction>
                        <owl:onProperty rdf:resource="&OBO_REL;realized_by"/>
                        <owl:allValuesFrom rdf:resource="&TRANS;TRANS_0000002"/>
                    </owl:Restriction>
                </owl:intersectionOf>
            </owl:Class>
        </rdfs:subClassOf>
        <obo:IAO_0000117>Alexander Diehl</obo:IAO_0000117>
        <obo:IAO_0000117>Lindsay Cowell</obo:IAO_0000117>
        <obo:IAO_0000117>Albert Goldfain</obo:IAO_0000117>
        <obo:IAO_0000115 xml:lang="en">An infectious agent vector role borne by an organism in virtue of the fact that the infectious agent multiplies in or on the vector.</obo:IAO_0000115>
    </owl:Class>
    


    <!-- http://purl.obolibrary.org/obo/IDO_0000421 -->

    <owl:Class rdf:about="&obo;IDO_0000421">
        <rdfs:label xml:lang="en">infectious agent vehicle role</rdfs:label>
        <owl:equivalentClass>
            <owl:Class>
                <owl:intersectionOf rdf:parseType="Collection">
                    <rdf:Description rdf:about="&obo;IDO_0000417"/>
                    <owl:Restriction>
                        <owl:onProperty rdf:resource="&OBO_REL;inheres_in"/>
                        <owl:someValuesFrom>
                            <owl:Class>
                                <owl:intersectionOf rdf:parseType="Collection">
                                    <rdf:Description rdf:about="&snap;MaterialEntity"/>
                                    <owl:Class>
                                        <owl:complementOf rdf:resource="&obo;OBI_0100026"/>
                                    </owl:Class>
                                    <owl:Restriction>
                                        <owl:onProperty rdf:resource="&ro;location_of"/>
                                        <owl:someValuesFrom rdf:resource="&obo;IDO_0000596"/>
                                    </owl:Restriction>
                                </owl:intersectionOf>
                            </owl:Class>
                        </owl:someValuesFrom>
                    </owl:Restriction>
                    <owl:Restriction>
                        <owl:onProperty rdf:resource="&OBO_REL;realized_by"/>
                        <owl:allValuesFrom rdf:resource="&TRANS;TRANS_0000002"/>
                    </owl:Restriction>
                </owl:intersectionOf>
            </owl:Class>
        </owl:equivalentClass>
        <rdfs:subClassOf rdf:resource="&obo;IDO_0000417"/>
        <obo:IAO_0000117>Albert Goldfain</obo:IAO_0000117>
        <rdfs:comment>Drinking water bears the infectious agent vehicle role, but does not bear either of the subtype roles.</rdfs:comment>
        <obo:IAO_0000115 xml:lang="en">An infectious agent transporter role borne by an entity in virtue of the fact that the entity is not a complete organism.</obo:IAO_0000115>
        <obo:IAO_0000117>Lindsay Cowell</obo:IAO_0000117>
        <obo:IAO_0000117>Alexander Diehl</obo:IAO_0000117>
    </owl:Class>
    


    <!-- http://purl.obolibrary.org/obo/IDO_0000422 -->

    <owl:Class rdf:about="&obo;IDO_0000422">
        <rdfs:label xml:lang="en">biological vehicle of infectious agent role</rdfs:label>
        <rdfs:subClassOf rdf:resource="&obo;IDO_0000421"/>
        <obo:IAO_0000117>Albert Goldfain</obo:IAO_0000117>
        <rdfs:comment>Examples include blood, serum, tissue, or fresh produce.</rdfs:comment>
        <obo:IAO_0000117>Alexander Diehl</obo:IAO_0000117>
        <obo:IAO_0000115 xml:lang="en">An infectious agent vehicle role borne by an entity in virtue of the fact that the entity is living or contains living cells other than those that have the infectious disposition.</obo:IAO_0000115>
        <obo:IAO_0000117>Lindsay Cowell</obo:IAO_0000117>
    </owl:Class>
    


    <!-- http://purl.obolibrary.org/obo/IDO_0000423 -->

    <owl:Class rdf:about="&obo;IDO_0000423">
        <rdfs:label xml:lang="en">fomite role</rdfs:label>
        <rdfs:subClassOf rdf:resource="&obo;IDO_0000421"/>
        <obo:IAO_0000117>Albert Goldfain</obo:IAO_0000117>
        <obo:IAO_0000117>Alexander Diehl</obo:IAO_0000117>
        <obo:IAO_0000115 xml:lang="en">An infectious agent vehicle role borne by an entity in virtue of the fact that the entity is not alive.</obo:IAO_0000115>
        <obo:IAO_0000117>Lindsay Cowell</obo:IAO_0000117>
    </owl:Class>
    


    <!-- http://purl.obolibrary.org/obo/IDO_0000424 -->

    <owl:Class rdf:about="&obo;IDO_0000424">
        <rdfs:label xml:lang="en">reservoir of infectious agent role</rdfs:label>
        <rdfs:subClassOf rdf:resource="&snap;Role"/>
        <rdfs:subClassOf>
            <owl:Restriction>
                <owl:onProperty rdf:resource="&OBO_REL;inheres_in"/>
                <owl:someValuesFrom>
                    <owl:Class>
                        <owl:intersectionOf rdf:parseType="Collection">
                            <rdf:Description rdf:about="&snap;MaterialEntity"/>
                            <owl:Restriction>
                                <owl:onProperty rdf:resource="&ro;location_of"/>
                                <owl:someValuesFrom rdf:resource="&obo;IDO_0000596"/>
                            </owl:Restriction>
                        </owl:intersectionOf>
                    </owl:Class>
                </owl:someValuesFrom>
            </owl:Restriction>
        </rdfs:subClassOf>
        <owl:disjointWith rdf:resource="&obo;IDO_0000430"/>
        <owl:disjointWith rdf:resource="&obo;IDO_0000431"/>
        <owl:disjointWith rdf:resource="&obo;IDO_0000432"/>
        <owl:disjointWith rdf:resource="&obo;IDO_0000433"/>
        <owl:disjointWith rdf:resource="&obo;IDO_0000434"/>
        <owl:disjointWith rdf:resource="&obo;IDO_0000435"/>
        <owl:disjointWith rdf:resource="&obo;IDO_0000629"/>
        <owl:disjointWith rdf:resource="&obo;IDO_0000635"/>
        <obo:IAO_0000115 xml:lang="en">A role borne by a material entity in virtue of the fact that it is a habitat in which infectious agents can persist and multiply and from which they can be transmitted in virtue of prevailing practices of potential hosts.</obo:IAO_0000115>
        <obo:IAO_0000117>Albert Goldfain</obo:IAO_0000117>
        <obo:IAO_0000117>Alexander Diehl</obo:IAO_0000117>
        <rdfs:comment>If the material entity bearing the reservoir role is an organism, then this organism also bears the host role.  The organism may also bear the vector role.</rdfs:comment>
        <obo:IAO_0000117>Lindsay Cowell</obo:IAO_0000117>
        <rdfs:comment>The role is realized in a process that has as part life and multiplication processes of an infectious agent and a transmission process.  </rdfs:comment>
    </owl:Class>
    


    <!-- http://purl.obolibrary.org/obo/IDO_0000425 -->

    <owl:Class rdf:about="&obo;IDO_0000425">
        <rdfs:label xml:lang="en">virulence factor disposition</rdfs:label>
        <rdfs:subClassOf rdf:resource="&snap;Disposition"/>
        <rdfs:subClassOf>
            <owl:Restriction>
                <owl:onProperty rdf:resource="&OBO_REL;inheres_in"/>
                <owl:someValuesFrom rdf:resource="&CHEBI;CHEBI_23367"/>
            </owl:Restriction>
        </rdfs:subClassOf>
        <owl:disjointWith rdf:resource="&obo;IDO_0000426"/>
        <owl:disjointWith rdf:resource="&obo;IDO_0000437"/>
        <owl:disjointWith rdf:resource="&obo;IDO_0000438"/>
        <owl:disjointWith rdf:resource="&obo;IDO_0000439"/>
        <owl:disjointWith rdf:resource="&obo;IDO_0000440"/>
        <owl:disjointWith rdf:resource="&obo;IDO_0000441"/>
        <owl:disjointWith rdf:resource="&obo;IDO_0000442"/>
        <owl:disjointWith rdf:resource="&obo;IDO_0000443"/>
        <owl:disjointWith rdf:resource="&obo;IDO_0000444"/>
        <owl:disjointWith rdf:resource="&obo;IDO_0000450"/>
        <owl:disjointWith rdf:resource="&obo;IDO_0000451"/>
        <owl:disjointWith rdf:resource="&obo;IDO_0000455"/>
        <owl:disjointWith rdf:resource="&obo;IDO_0000458"/>
        <owl:disjointWith rdf:resource="&obo;IDO_0000618"/>
        <owl:disjointWith rdf:resource="&obo;IDO_0000619"/>
        <owl:disjointWith rdf:resource="&obo;IDO_0000622"/>
        <owl:disjointWith rdf:resource="&obo;IDO_0000655"/>
        <owl:disjointWith rdf:resource="&obo;OGMS_0000031"/>
        <obo:IAO_0000117>Lindsay Cowell</obo:IAO_0000117>
        <obo:IAO_0000117>Alexander Diehl</obo:IAO_0000117>
        <obo:IAO_0000117>Albert Goldfain</obo:IAO_0000117>
        <obo:IAO_0000115 xml:lang="en">A disposition borne by a biological macromolecule produced by a pathogen that is a disposition to undergo processes that increase the pathogen&#39;s virulence.</obo:IAO_0000115>
        <rdfs:comment>The virulence factor disposition is typically realized in processes that improve survival of the pathogen in a host, increase the likelihood of transmission to a host, or cause pathological processes in a host.</rdfs:comment>
    </owl:Class>
    


    <!-- http://purl.obolibrary.org/obo/IDO_0000426 -->

    <owl:Class rdf:about="&obo;IDO_0000426">
        <rdfs:label xml:lang="en">toxin disposition</rdfs:label>
        <rdfs:subClassOf rdf:resource="&snap;Disposition"/>
        <rdfs:subClassOf>
            <owl:Restriction>
                <owl:onProperty rdf:resource="&OBO_REL;inheres_in"/>
                <owl:someValuesFrom rdf:resource="&CHEBI;CHEBI_23367"/>
            </owl:Restriction>
        </rdfs:subClassOf>
        <owl:disjointWith rdf:resource="&obo;IDO_0000437"/>
        <owl:disjointWith rdf:resource="&obo;IDO_0000438"/>
        <owl:disjointWith rdf:resource="&obo;IDO_0000439"/>
        <owl:disjointWith rdf:resource="&obo;IDO_0000440"/>
        <owl:disjointWith rdf:resource="&obo;IDO_0000441"/>
        <owl:disjointWith rdf:resource="&obo;IDO_0000442"/>
        <owl:disjointWith rdf:resource="&obo;IDO_0000443"/>
        <owl:disjointWith rdf:resource="&obo;IDO_0000444"/>
        <owl:disjointWith rdf:resource="&obo;IDO_0000450"/>
        <owl:disjointWith rdf:resource="&obo;IDO_0000451"/>
        <owl:disjointWith rdf:resource="&obo;IDO_0000455"/>
        <owl:disjointWith rdf:resource="&obo;IDO_0000458"/>
        <owl:disjointWith rdf:resource="&obo;IDO_0000618"/>
        <owl:disjointWith rdf:resource="&obo;IDO_0000619"/>
        <owl:disjointWith rdf:resource="&obo;IDO_0000622"/>
        <owl:disjointWith rdf:resource="&obo;IDO_0000655"/>
        <owl:disjointWith rdf:resource="&obo;OGMS_0000031"/>
        <obo:IAO_0000117>Alexander Diehl</obo:IAO_0000117>
        <obo:IAO_0000115 xml:lang="en">A disposition to cause I) malfunction of cells, ii) damage to extracellular matrix, or iii) damage of cells to a degree that can result in cell death.</obo:IAO_0000115>
        <obo:IAO_0000117>Albert Goldfain</obo:IAO_0000117>
        <obo:IAO_0000117>Lindsay Cowell</obo:IAO_0000117>
    </owl:Class>
    


    <!-- http://purl.obolibrary.org/obo/IDO_0000427 -->

    <owl:Class rdf:about="&obo;IDO_0000427">
        <rdfs:label xml:lang="en">exotoxin disposition</rdfs:label>
        <rdfs:subClassOf rdf:resource="&obo;IDO_0000426"/>
        <obo:IAO_0000117>Albert Goldfain</obo:IAO_0000117>
        <rdfs:comment>The disposition is realized in a direct enzymatic process that damages host cells or extracellular matrix.</rdfs:comment>
        <obo:IAO_0000115 xml:lang="en">A toxin disposition to damage cells or extracellular matrix by a direct enzymatic process.</obo:IAO_0000115>
        <obo:IAO_0000117>Alexander Diehl</obo:IAO_0000117>
        <obo:IAO_0000117>Lindsay Cowell</obo:IAO_0000117>
    </owl:Class>
    


    <!-- http://purl.obolibrary.org/obo/IDO_0000428 -->

    <owl:Class rdf:about="&obo;IDO_0000428">
        <rdfs:label xml:lang="en">_obsolete_enterotoxin disposition</rdfs:label>
        <rdfs:subClassOf rdf:resource="&j.0;ObsoleteClass"/>
        <obo:IAO_0000117>Lindsay Cowell</obo:IAO_0000117>
        <obo:IAO_0000117>Alexander Diehl</obo:IAO_0000117>
        <obo:IAO_0000117>Albert Goldfain</obo:IAO_0000117>
        <obo:IAO_0000115 xml:lang="en">An exotoxin disposition to damage cells of the host intestinal mucosa.</obo:IAO_0000115>
    </owl:Class>
    


    <!-- http://purl.obolibrary.org/obo/IDO_0000429 -->

    <owl:Class rdf:about="&obo;IDO_0000429">
        <rdfs:label xml:lang="en">_obsolete_endotoxin disposition</rdfs:label>
        <rdfs:subClassOf rdf:resource="&j.0;ObsoleteClass"/>
        <obo:IAO_0000117>Albert Goldfain</obo:IAO_0000117>
        <obo:IAO_0000117>Lindsay Cowell</obo:IAO_0000117>
        <obo:IAO_0000115 xml:lang="en">A toxin disposition that inheres in a protein or protein complex that is a structural component of a pathogen and is released from the pathogen only upon cytolysis.</obo:IAO_0000115>
        <obo:IAO_0000117>Alexander Diehl</obo:IAO_0000117>
    </owl:Class>
    


    <!-- http://purl.obolibrary.org/obo/IDO_0000430 -->

    <owl:Class rdf:about="&obo;IDO_0000430">
        <rdfs:label xml:lang="en">infectious agent portal of entry role</rdfs:label>
        <rdfs:subClassOf rdf:resource="&snap;Role"/>
        <rdfs:subClassOf>
            <owl:Class>
                <owl:intersectionOf rdf:parseType="Collection">
                    <owl:Restriction>
                        <owl:onProperty rdf:resource="&OBO_REL;inheres_in"/>
                        <owl:someValuesFrom rdf:resource="&CARO;CARO_0000000"/>
                    </owl:Restriction>
                    <owl:Restriction>
                        <owl:onProperty rdf:resource="&OBO_REL;realized_by"/>
                        <owl:allValuesFrom>
                            <owl:Class>
                                <owl:intersectionOf rdf:parseType="Collection">
                                    <rdf:Description rdf:about="&span;ProcessualEntity"/>
                                    <owl:Restriction>
                                        <owl:onProperty rdf:resource="&ro;part_of"/>
                                        <owl:someValuesFrom rdf:resource="&TRANS;TRANS_0000000"/>
                                    </owl:Restriction>
                                </owl:intersectionOf>
                            </owl:Class>
                        </owl:allValuesFrom>
                    </owl:Restriction>
                </owl:intersectionOf>
            </owl:Class>
        </rdfs:subClassOf>
        <owl:disjointWith rdf:resource="&obo;IDO_0000431"/>
        <owl:disjointWith rdf:resource="&obo;IDO_0000432"/>
        <owl:disjointWith rdf:resource="&obo;IDO_0000433"/>
        <owl:disjointWith rdf:resource="&obo;IDO_0000434"/>
        <owl:disjointWith rdf:resource="&obo;IDO_0000435"/>
        <owl:disjointWith rdf:resource="&obo;IDO_0000629"/>
        <owl:disjointWith rdf:resource="&obo;IDO_0000635"/>
        <obo:IAO_0000115 xml:lang="en">A role borne by an anatomical entity in virtue of the fact that it serves as the site through which an infectious agent enters a host.</obo:IAO_0000115>
        <obo:IAO_0000117>Albert Goldfain</obo:IAO_0000117>
        <obo:IAO_0000117>Alexander Diehl</obo:IAO_0000117>
        <rdfs:comment>The role is realized in a process by which an infectious agent enters a host.</rdfs:comment>
        <obo:IAO_0000117>Lindsay Cowell</obo:IAO_0000117>
    </owl:Class>
    


    <!-- http://purl.obolibrary.org/obo/IDO_0000431 -->

    <owl:Class rdf:about="&obo;IDO_0000431">
        <rdfs:label xml:lang="en">infectious agent portal of exit role</rdfs:label>
        <rdfs:subClassOf rdf:resource="&snap;Role"/>
        <rdfs:subClassOf>
            <owl:Class>
                <owl:intersectionOf rdf:parseType="Collection">
                    <owl:Restriction>
                        <owl:onProperty rdf:resource="&OBO_REL;inheres_in"/>
                        <owl:someValuesFrom rdf:resource="&CARO;CARO_0000000"/>
                    </owl:Restriction>
                    <owl:Restriction>
                        <owl:onProperty rdf:resource="&OBO_REL;realized_by"/>
                        <owl:allValuesFrom>
                            <owl:Class>
                                <owl:intersectionOf rdf:parseType="Collection">
                                    <rdf:Description rdf:about="&span;ProcessualEntity"/>
                                    <owl:Restriction>
                                        <owl:onProperty rdf:resource="&ro;part_of"/>
                                        <owl:someValuesFrom rdf:resource="&TRANS;TRANS_0000000"/>
                                    </owl:Restriction>
                                </owl:intersectionOf>
                            </owl:Class>
                        </owl:allValuesFrom>
                    </owl:Restriction>
                </owl:intersectionOf>
            </owl:Class>
        </rdfs:subClassOf>
        <owl:disjointWith rdf:resource="&obo;IDO_0000432"/>
        <owl:disjointWith rdf:resource="&obo;IDO_0000433"/>
        <owl:disjointWith rdf:resource="&obo;IDO_0000434"/>
        <owl:disjointWith rdf:resource="&obo;IDO_0000435"/>
        <owl:disjointWith rdf:resource="&obo;IDO_0000629"/>
        <owl:disjointWith rdf:resource="&obo;IDO_0000635"/>
        <obo:IAO_0000117>Lindsay Cowell</obo:IAO_0000117>
        <obo:IAO_0000117>Alexander Diehl</obo:IAO_0000117>
        <obo:IAO_0000117>Albert Goldfain</obo:IAO_0000117>
        <obo:IAO_0000115 xml:lang="en">A role borne by an anatomical entity in virtue of the fact that it serves as the site through which an infectious agent exits a host.</obo:IAO_0000115>
        <rdfs:comment>The role is realized in a process by which an infectious agent exists a host.</rdfs:comment>
    </owl:Class>
    


    <!-- http://purl.obolibrary.org/obo/IDO_0000432 -->

    <owl:Class rdf:about="&obo;IDO_0000432">
        <rdfs:label xml:lang="en">disinfectant role</rdfs:label>
        <rdfs:subClassOf rdf:resource="&snap;Role"/>
        <rdfs:subClassOf>
            <owl:Class>
                <owl:intersectionOf rdf:parseType="Collection">
                    <owl:Restriction>
                        <owl:onProperty rdf:resource="&OBO_REL;inheres_in"/>
                        <owl:someValuesFrom>
                            <owl:Class>
                                <owl:intersectionOf rdf:parseType="Collection">
                                    <rdf:Description rdf:about="&snap;MaterialEntity"/>
                                    <owl:Restriction>
                                        <owl:onProperty rdf:resource="&OBO_REL;has_disposition"/>
                                        <owl:someValuesFrom rdf:resource="&obo;IDO_0000439"/>
                                    </owl:Restriction>
                                </owl:intersectionOf>
                            </owl:Class>
                        </owl:someValuesFrom>
                    </owl:Restriction>
                    <owl:Restriction>
                        <owl:onProperty rdf:resource="&OBO_REL;realized_by"/>
                        <owl:allValuesFrom>
                            <owl:Class>
                                <owl:intersectionOf rdf:parseType="Collection">
                                    <rdf:Description rdf:about="&span;ProcessualEntity"/>
                                    <owl:Class>
                                        <owl:unionOf rdf:parseType="Collection">
                                            <owl:Restriction>
                                                <owl:onProperty rdf:resource="&obo;IDO_0000660"/>
                                                <owl:someValuesFrom rdf:resource="&GO;GO_0016265"/>
                                            </owl:Restriction>
                                            <owl:Restriction>
                                                <owl:onProperty rdf:resource="&OBO_REL;negatively_regulates"/>
                                                <owl:someValuesFrom rdf:resource="&GO;GO_0000003"/>
                                            </owl:Restriction>
                                            <owl:Restriction>
                                                <owl:onProperty rdf:resource="&OBO_REL;negatively_regulates"/>
                                                <owl:someValuesFrom rdf:resource="&GO;GO_0032502"/>
                                            </owl:Restriction>
                                        </owl:unionOf>
                                    </owl:Class>
                                </owl:intersectionOf>
                            </owl:Class>
                        </owl:allValuesFrom>
                    </owl:Restriction>
                </owl:intersectionOf>
            </owl:Class>
        </rdfs:subClassOf>
        <owl:disjointWith rdf:resource="&obo;IDO_0000433"/>
        <owl:disjointWith rdf:resource="&obo;IDO_0000434"/>
        <owl:disjointWith rdf:resource="&obo;IDO_0000435"/>
        <owl:disjointWith rdf:resource="&obo;IDO_0000629"/>
        <owl:disjointWith rdf:resource="&obo;IDO_0000635"/>
        <rdfs:comment>The role is realized in the killing and/or growth inhibition of microorganisms on the non-living entity.</rdfs:comment>
        <obo:IAO_0000117>Alexander Diehl</obo:IAO_0000117>
        <obo:IAO_0000115 xml:lang="en">A role borne by a material entity in virtue of the fact that it has an antimicrobial disposition and is applied to a non-living entity.  </obo:IAO_0000115>
        <obo:IAO_0000117>Albert Goldfain</obo:IAO_0000117>
        <obo:IAO_0000117>Lindsay Cowell</obo:IAO_0000117>
    </owl:Class>
    


    <!-- http://purl.obolibrary.org/obo/IDO_0000433 -->

    <owl:Class rdf:about="&obo;IDO_0000433">
        <rdfs:label xml:lang="en">antiseptic role</rdfs:label>
        <rdfs:subClassOf rdf:resource="&snap;Role"/>
        <rdfs:subClassOf>
            <owl:Class>
                <owl:intersectionOf rdf:parseType="Collection">
                    <owl:Restriction>
                        <owl:onProperty rdf:resource="&OBO_REL;inheres_in"/>
                        <owl:someValuesFrom>
                            <owl:Class>
                                <owl:intersectionOf rdf:parseType="Collection">
                                    <rdf:Description rdf:about="&snap;MaterialEntity"/>
                                    <owl:Restriction>
                                        <owl:onProperty rdf:resource="&OBO_REL;has_disposition"/>
                                        <owl:someValuesFrom rdf:resource="&obo;IDO_0000439"/>
                                    </owl:Restriction>
                                </owl:intersectionOf>
                            </owl:Class>
                        </owl:someValuesFrom>
                    </owl:Restriction>
                    <owl:Restriction>
                        <owl:onProperty rdf:resource="&OBO_REL;realized_by"/>
                        <owl:allValuesFrom>
                            <owl:Class>
                                <owl:intersectionOf rdf:parseType="Collection">
                                    <rdf:Description rdf:about="&span;ProcessualEntity"/>
                                    <owl:Class>
                                        <owl:unionOf rdf:parseType="Collection">
                                            <owl:Restriction>
                                                <owl:onProperty rdf:resource="&obo;IDO_0000660"/>
                                                <owl:someValuesFrom rdf:resource="&GO;GO_0016265"/>
                                            </owl:Restriction>
                                            <owl:Restriction>
                                                <owl:onProperty rdf:resource="&OBO_REL;negatively_regulates"/>
                                                <owl:someValuesFrom rdf:resource="&GO;GO_0000003"/>
                                            </owl:Restriction>
                                            <owl:Restriction>
                                                <owl:onProperty rdf:resource="&OBO_REL;negatively_regulates"/>
                                                <owl:someValuesFrom rdf:resource="&GO;GO_0032502"/>
                                            </owl:Restriction>
                                        </owl:unionOf>
                                    </owl:Class>
                                </owl:intersectionOf>
                            </owl:Class>
                        </owl:allValuesFrom>
                    </owl:Restriction>
                </owl:intersectionOf>
            </owl:Class>
        </rdfs:subClassOf>
        <owl:disjointWith rdf:resource="&obo;IDO_0000434"/>
        <owl:disjointWith rdf:resource="&obo;IDO_0000435"/>
        <owl:disjointWith rdf:resource="&obo;IDO_0000629"/>
        <owl:disjointWith rdf:resource="&obo;IDO_0000635"/>
        <obo:IAO_0000117>Alexander Diehl</obo:IAO_0000117>
        <obo:IAO_0000117>Lindsay Cowell</obo:IAO_0000117>
        <rdfs:comment>The role is realized in the killing and/or growth inhibition of microorganisms on the anatomical entity. </rdfs:comment>
        <obo:IAO_0000115 xml:lang="en">A role borne by a material entity in virtue of the fact that it has an antimicrobial disposition and is applied to an anatomical entity of a living organism.  </obo:IAO_0000115>
        <obo:IAO_0000117>Albert Goldfain</obo:IAO_0000117>
    </owl:Class>
    


    <!-- http://purl.obolibrary.org/obo/IDO_0000434 -->

    <owl:Class rdf:about="&obo;IDO_0000434">
        <rdfs:label xml:lang="en">primary infection role</rdfs:label>
        <rdfs:subClassOf rdf:resource="&snap;Role"/>
        <rdfs:subClassOf>
            <owl:Restriction>
                <owl:onProperty rdf:resource="&OBO_REL;inheres_in"/>
                <owl:someValuesFrom rdf:resource="&obo;IDO_0000504"/>
            </owl:Restriction>
        </rdfs:subClassOf>
        <owl:disjointWith rdf:resource="&obo;IDO_0000435"/>
        <owl:disjointWith rdf:resource="&obo;IDO_0000629"/>
        <owl:disjointWith rdf:resource="&obo;IDO_0000635"/>
        <obo:IAO_0000117>Alexander Diehl</obo:IAO_0000117>
        <rdfs:comment>The role is realized in a process by which the infectious disorder is established in the host.</rdfs:comment>
        <obo:IAO_0000115 xml:lang="en">A role borne by an infectious disorder in virtue of the fact that (1) the host has at least two distinct infectious disorders, where neither arose from the other through metastasis, (2) at the time the infectious disorder was established in the host, the host had no infectious disorder, and (3) the infectious disorder increases the host&#39;s susceptibility to infectious disorders.</obo:IAO_0000115>
        <obo:IAO_0000117>Lindsay Cowell</obo:IAO_0000117>
        <obo:IAO_0000117>Albert Goldfain</obo:IAO_0000117>
    </owl:Class>
    


    <!-- http://purl.obolibrary.org/obo/IDO_0000435 -->

    <owl:Class rdf:about="&obo;IDO_0000435">
        <rdfs:label xml:lang="en">secondary infection role</rdfs:label>
        <rdfs:subClassOf rdf:resource="&snap;Role"/>
        <rdfs:subClassOf>
            <owl:Restriction>
                <owl:onProperty rdf:resource="&OBO_REL;inheres_in"/>
                <owl:someValuesFrom rdf:resource="&obo;IDO_0000504"/>
            </owl:Restriction>
        </rdfs:subClassOf>
        <owl:disjointWith rdf:resource="&obo;IDO_0000629"/>
        <owl:disjointWith rdf:resource="&obo;IDO_0000635"/>
        <rdfs:comment>The role is realized in a process by which the infectious disorder is established in the host.</rdfs:comment>
        <obo:IAO_0000115 xml:lang="en">A role borne by an infectious disorder in virtue of the fact that (1) the host has at least two distinct infectious disorders, where neither arose from the other through metastasis, (2) at the time the infectious disorder was established in the host, the host had a primary infectious disorder, and (3) establishment of the infectious disorder occurs because of increased susceptibility to infectious disorders conferred by the primary infectious disorder.</obo:IAO_0000115>
        <obo:IAO_0000117>Alexander Diehl</obo:IAO_0000117>
        <obo:IAO_0000117>Lindsay Cowell</obo:IAO_0000117>
        <obo:IAO_0000117>Albert Goldfain</obo:IAO_0000117>
    </owl:Class>
    


    <!-- http://purl.obolibrary.org/obo/IDO_0000436 -->

    <owl:Class rdf:about="&obo;IDO_0000436">
        <rdfs:label xml:lang="en">infectious disease</rdfs:label>
        <owl:equivalentClass>
            <owl:Class>
                <owl:intersectionOf rdf:parseType="Collection">
                    <rdf:Description rdf:about="&obo;OGMS_0000031"/>
                    <owl:Restriction>
                        <owl:onProperty rdf:resource="&obo;IDO_0000664"/>
                        <owl:someValuesFrom rdf:resource="&obo;IDO_0000504"/>
                    </owl:Restriction>
                    <owl:Restriction>
                        <owl:onProperty rdf:resource="&OBO_REL;inheres_in"/>
                        <owl:someValuesFrom>
                            <owl:Class>
                                <owl:intersectionOf rdf:parseType="Collection">
                                    <rdf:Description rdf:about="&obo;OBI_0100026"/>
                                    <owl:Restriction>
                                        <owl:onProperty rdf:resource="&ro;part_of"/>
                                        <owl:someValuesFrom>
                                            <owl:Class>
                                                <owl:intersectionOf rdf:parseType="Collection">
                                                    <rdf:Description rdf:about="&obo;OGMS_0000087"/>
                                                    <owl:Restriction>
                                                        <owl:onProperty rdf:resource="&ro;has_part"/>
                                                        <owl:someValuesFrom rdf:resource="&obo;IDO_0000504"/>
                                                    </owl:Restriction>
                                                </owl:intersectionOf>
                                            </owl:Class>
                                        </owl:someValuesFrom>
                                    </owl:Restriction>
                                </owl:intersectionOf>
                            </owl:Class>
                        </owl:someValuesFrom>
                    </owl:Restriction>
                    <owl:Restriction>
                        <owl:onProperty rdf:resource="&obo;IDO_0000664"/>
                        <owl:allValuesFrom rdf:resource="&obo;IDO_0000504"/>
                    </owl:Restriction>
                    <owl:Restriction>
                        <owl:onProperty rdf:resource="&OBO_REL;inheres_in"/>
                        <owl:allValuesFrom>
                            <owl:Class>
                                <owl:intersectionOf rdf:parseType="Collection">
                                    <rdf:Description rdf:about="&obo;OBI_0100026"/>
                                    <owl:Restriction>
                                        <owl:onProperty rdf:resource="&ro;part_of"/>
                                        <owl:someValuesFrom>
                                            <owl:Class>
                                                <owl:intersectionOf rdf:parseType="Collection">
                                                    <rdf:Description rdf:about="&obo;OGMS_0000087"/>
                                                    <owl:Restriction>
                                                        <owl:onProperty rdf:resource="&ro;has_part"/>
                                                        <owl:someValuesFrom rdf:resource="&obo;IDO_0000504"/>
                                                    </owl:Restriction>
                                                </owl:intersectionOf>
                                            </owl:Class>
                                        </owl:someValuesFrom>
                                    </owl:Restriction>
                                </owl:intersectionOf>
                            </owl:Class>
                        </owl:allValuesFrom>
                    </owl:Restriction>
                    <owl:Restriction>
                        <owl:onProperty rdf:resource="&OBO_REL;realized_by"/>
                        <owl:allValuesFrom rdf:resource="&obo;IDO_0000495"/>
                    </owl:Restriction>
                </owl:intersectionOf>
            </owl:Class>
        </owl:equivalentClass>
        <rdfs:subClassOf rdf:resource="&obo;OGMS_0000031"/>
        <rdfs:comment>The disposition is realized in an infectious disease course.</rdfs:comment>
        <obo:IAO_0000117>Albert Goldfain</obo:IAO_0000117>
        <obo:IAO_0000117>Alexander Diehl</obo:IAO_0000117>
        <obo:IAO_0000115 xml:lang="en">A disease whose physical basis is an infectious disorder.</obo:IAO_0000115>
        <obo:IAO_0000117>Lindsay Cowell</obo:IAO_0000117>
        <obo:IAO_0000118 xml:lang="en">tranmissible disease</obo:IAO_0000118>
    </owl:Class>
    


    <!-- http://purl.obolibrary.org/obo/IDO_0000437 -->

    <owl:Class rdf:about="&obo;IDO_0000437">
        <rdfs:label xml:lang="en">adhesion disposition</rdfs:label>
        <rdfs:subClassOf rdf:resource="&snap;Disposition"/>
        <rdfs:subClassOf>
            <owl:Class>
                <owl:intersectionOf rdf:parseType="Collection">
                    <owl:Restriction>
                        <owl:onProperty rdf:resource="&OBO_REL;inheres_in"/>
                        <owl:someValuesFrom rdf:resource="&CHEBI;CHEBI_23367"/>
                    </owl:Restriction>
                    <owl:Restriction>
                        <owl:onProperty rdf:resource="&OBO_REL;realized_by"/>
                        <owl:allValuesFrom rdf:resource="&GO;GO_0044406"/>
                    </owl:Restriction>
                </owl:intersectionOf>
            </owl:Class>
        </rdfs:subClassOf>
        <owl:disjointWith rdf:resource="&obo;IDO_0000438"/>
        <owl:disjointWith rdf:resource="&obo;IDO_0000439"/>
        <owl:disjointWith rdf:resource="&obo;IDO_0000440"/>
        <owl:disjointWith rdf:resource="&obo;IDO_0000441"/>
        <owl:disjointWith rdf:resource="&obo;IDO_0000442"/>
        <owl:disjointWith rdf:resource="&obo;IDO_0000443"/>
        <owl:disjointWith rdf:resource="&obo;IDO_0000444"/>
        <owl:disjointWith rdf:resource="&obo;IDO_0000450"/>
        <owl:disjointWith rdf:resource="&obo;IDO_0000451"/>
        <owl:disjointWith rdf:resource="&obo;IDO_0000455"/>
        <owl:disjointWith rdf:resource="&obo;IDO_0000458"/>
        <owl:disjointWith rdf:resource="&obo;IDO_0000618"/>
        <owl:disjointWith rdf:resource="&obo;IDO_0000619"/>
        <owl:disjointWith rdf:resource="&obo;IDO_0000622"/>
        <owl:disjointWith rdf:resource="&obo;IDO_0000655"/>
        <owl:disjointWith rdf:resource="&obo;OGMS_0000031"/>
        <rdfs:comment>The disposition is realized in an adherence to host process.</rdfs:comment>
        <obo:IAO_0000117>Lindsay Cowell</obo:IAO_0000117>
        <obo:IAO_0000115 xml:lang="en">A disposition borne by a biological macromolecule that is the disposition to participate in adherence to host.</obo:IAO_0000115>
        <obo:IAO_0000117>Albert Goldfain</obo:IAO_0000117>
        <obo:IAO_0000117>Alexander Diehl</obo:IAO_0000117>
    </owl:Class>
    


    <!-- http://purl.obolibrary.org/obo/IDO_0000438 -->

    <owl:Class rdf:about="&obo;IDO_0000438">
        <rdfs:label xml:lang="en">invasion disposition</rdfs:label>
        <rdfs:subClassOf rdf:resource="&snap;Disposition"/>
        <rdfs:subClassOf>
            <owl:Class>
                <owl:intersectionOf rdf:parseType="Collection">
                    <owl:Restriction>
                        <owl:onProperty rdf:resource="&OBO_REL;inheres_in"/>
                        <owl:someValuesFrom rdf:resource="&CHEBI;CHEBI_23367"/>
                    </owl:Restriction>
                    <owl:Restriction>
                        <owl:onProperty rdf:resource="&OBO_REL;realized_by"/>
                        <owl:allValuesFrom>
                            <owl:Restriction>
                                <owl:onProperty rdf:resource="&OBO_REL;positively_regulates"/>
                                <owl:someValuesFrom rdf:resource="&GO;GO_0044411"/>
                            </owl:Restriction>
                        </owl:allValuesFrom>
                    </owl:Restriction>
                </owl:intersectionOf>
            </owl:Class>
        </rdfs:subClassOf>
        <owl:disjointWith rdf:resource="&obo;IDO_0000439"/>
        <owl:disjointWith rdf:resource="&obo;IDO_0000440"/>
        <owl:disjointWith rdf:resource="&obo;IDO_0000441"/>
        <owl:disjointWith rdf:resource="&obo;IDO_0000442"/>
        <owl:disjointWith rdf:resource="&obo;IDO_0000443"/>
        <owl:disjointWith rdf:resource="&obo;IDO_0000444"/>
        <owl:disjointWith rdf:resource="&obo;IDO_0000450"/>
        <owl:disjointWith rdf:resource="&obo;IDO_0000451"/>
        <owl:disjointWith rdf:resource="&obo;IDO_0000455"/>
        <owl:disjointWith rdf:resource="&obo;IDO_0000458"/>
        <owl:disjointWith rdf:resource="&obo;IDO_0000618"/>
        <owl:disjointWith rdf:resource="&obo;IDO_0000619"/>
        <owl:disjointWith rdf:resource="&obo;IDO_0000622"/>
        <owl:disjointWith rdf:resource="&obo;IDO_0000655"/>
        <owl:disjointWith rdf:resource="&obo;OGMS_0000031"/>
        <obo:IAO_0000117>Alexander Diehl</obo:IAO_0000117>
        <obo:IAO_0000115 xml:lang="en">A disposition borne by a biological macromolecule that is the disposition to facilitate breach of host epithelial barriers or entry into and survival in host cells.</obo:IAO_0000115>
        <obo:IAO_0000117>Lindsay Cowell</obo:IAO_0000117>
        <rdfs:comment>A molecule with the invasion disposition is referred to as an invasion factor or invasin.</rdfs:comment>
        <obo:IAO_0000117>Albert Goldfain</obo:IAO_0000117>
    </owl:Class>
    


    <!-- http://purl.obolibrary.org/obo/IDO_0000439 -->

    <owl:Class rdf:about="&obo;IDO_0000439">
        <rdfs:label xml:lang="en">antimicrobial disposition</rdfs:label>
        <rdfs:subClassOf rdf:resource="&snap;Disposition"/>
        <rdfs:subClassOf>
            <owl:Class>
                <owl:intersectionOf rdf:parseType="Collection">
                    <owl:Restriction>
                        <owl:onProperty rdf:resource="&OBO_REL;inheres_in"/>
                        <owl:someValuesFrom rdf:resource="&snap;MaterialEntity"/>
                    </owl:Restriction>
                    <owl:Restriction>
                        <owl:onProperty rdf:resource="&OBO_REL;realized_by"/>
                        <owl:allValuesFrom>
                            <owl:Class>
                                <owl:intersectionOf rdf:parseType="Collection">
                                    <rdf:Description rdf:about="&span;ProcessualEntity"/>
                                    <owl:Class>
                                        <owl:unionOf rdf:parseType="Collection">
                                            <owl:Restriction>
                                                <owl:onProperty rdf:resource="&obo;IDO_0000660"/>
                                                <owl:someValuesFrom rdf:resource="&GO;GO_0016265"/>
                                            </owl:Restriction>
                                            <owl:Restriction>
                                                <owl:onProperty rdf:resource="&OBO_REL;negatively_regulates"/>
                                                <owl:someValuesFrom rdf:resource="&GO;GO_0000003"/>
                                            </owl:Restriction>
                                            <owl:Restriction>
                                                <owl:onProperty rdf:resource="&OBO_REL;negatively_regulates"/>
                                                <owl:someValuesFrom rdf:resource="&GO;GO_0032502"/>
                                            </owl:Restriction>
                                        </owl:unionOf>
                                    </owl:Class>
                                </owl:intersectionOf>
                            </owl:Class>
                        </owl:allValuesFrom>
                    </owl:Restriction>
                </owl:intersectionOf>
            </owl:Class>
        </rdfs:subClassOf>
        <owl:disjointWith rdf:resource="&obo;IDO_0000444"/>
        <owl:disjointWith rdf:resource="&obo;IDO_0000450"/>
        <owl:disjointWith rdf:resource="&obo;IDO_0000451"/>
        <owl:disjointWith rdf:resource="&obo;IDO_0000455"/>
        <owl:disjointWith rdf:resource="&obo;IDO_0000458"/>
        <owl:disjointWith rdf:resource="&obo;IDO_0000618"/>
        <owl:disjointWith rdf:resource="&obo;IDO_0000619"/>
        <owl:disjointWith rdf:resource="&obo;IDO_0000622"/>
        <owl:disjointWith rdf:resource="&obo;IDO_0000655"/>
        <owl:disjointWith rdf:resource="&obo;OGMS_0000031"/>
        <obo:IAO_0000115 xml:lang="en">A disposition to kill or inhibit the development or reproduction of microorganisms.</obo:IAO_0000115>
        <obo:IAO_0000117>Alexander Diehl</obo:IAO_0000117>
        <obo:IAO_0000117>Albert Goldfain</obo:IAO_0000117>
        <rdfs:comment>The disposition is realized in the killing or growth inhibition of microorganisms.</rdfs:comment>
        <obo:IAO_0000117>Lindsay Cowell</obo:IAO_0000117>
        <rdfs:comment>Some instances might be functions, depending on whether the bearer is something that exists and is used for the purpose (alcohol) or something that was designed for the purpose (pine sol).  Entities that kill microorganisms are referred to as microbicidal; entities that inhibit the growth of microorganisms are referred to as microbistatic.</rdfs:comment>
    </owl:Class>
    


    <!-- http://purl.obolibrary.org/obo/IDO_0000440 -->

    <owl:Class rdf:about="&obo;IDO_0000440">
        <rdfs:label xml:lang="en">antiviral disposition</rdfs:label>
        <rdfs:subClassOf rdf:resource="&snap;Disposition"/>
        <rdfs:subClassOf>
            <owl:Class>
                <owl:intersectionOf rdf:parseType="Collection">
                    <owl:Restriction>
                        <owl:onProperty rdf:resource="&OBO_REL;inheres_in"/>
                        <owl:someValuesFrom rdf:resource="&snap;MaterialEntity"/>
                    </owl:Restriction>
                    <owl:Restriction>
                        <owl:onProperty rdf:resource="&OBO_REL;realized_by"/>
                        <owl:allValuesFrom>
                            <owl:Class>
                                <owl:intersectionOf rdf:parseType="Collection">
                                    <rdf:Description rdf:about="&span;ProcessualEntity"/>
                                    <owl:Class>
                                        <owl:unionOf rdf:parseType="Collection">
                                            <rdf:Description rdf:about="&GO;GO_0048525"/>
                                            <owl:Restriction>
                                                <owl:onProperty rdf:resource="&obo;IDO_0000660"/>
                                                <owl:someValuesFrom rdf:resource="&GO;GO_0016265"/>
                                            </owl:Restriction>
                                        </owl:unionOf>
                                    </owl:Class>
                                </owl:intersectionOf>
                            </owl:Class>
                        </owl:allValuesFrom>
                    </owl:Restriction>
                </owl:intersectionOf>
            </owl:Class>
        </rdfs:subClassOf>
        <owl:disjointWith rdf:resource="&obo;IDO_0000441"/>
        <owl:disjointWith rdf:resource="&obo;IDO_0000442"/>
        <owl:disjointWith rdf:resource="&obo;IDO_0000443"/>
        <owl:disjointWith rdf:resource="&obo;IDO_0000444"/>
        <owl:disjointWith rdf:resource="&obo;IDO_0000450"/>
        <owl:disjointWith rdf:resource="&obo;IDO_0000451"/>
        <owl:disjointWith rdf:resource="&obo;IDO_0000455"/>
        <owl:disjointWith rdf:resource="&obo;IDO_0000458"/>
        <owl:disjointWith rdf:resource="&obo;IDO_0000618"/>
        <owl:disjointWith rdf:resource="&obo;IDO_0000619"/>
        <owl:disjointWith rdf:resource="&obo;IDO_0000622"/>
        <owl:disjointWith rdf:resource="&obo;IDO_0000655"/>
        <owl:disjointWith rdf:resource="&obo;OGMS_0000031"/>
        <obo:IAO_0000117>Alexander Diehl</obo:IAO_0000117>
        <obo:IAO_0000117>Lindsay Cowell</obo:IAO_0000117>
        <obo:IAO_0000115 xml:lang="en">A disposition to kill or inhibit the lifecycle of viruses.</obo:IAO_0000115>
        <obo:IAO_0000117>Albert Goldfain</obo:IAO_0000117>
    </owl:Class>
    


    <!-- http://purl.obolibrary.org/obo/IDO_0000441 -->

    <owl:Class rdf:about="&obo;IDO_0000441">
        <rdfs:label xml:lang="en">antifungal disposition</rdfs:label>
        <rdfs:subClassOf rdf:resource="&snap;Disposition"/>
        <rdfs:subClassOf>
            <owl:Class>
                <owl:intersectionOf rdf:parseType="Collection">
                    <owl:Restriction>
                        <owl:onProperty rdf:resource="&OBO_REL;inheres_in"/>
                        <owl:someValuesFrom rdf:resource="&snap;MaterialEntity"/>
                    </owl:Restriction>
                    <owl:Restriction>
                        <owl:onProperty rdf:resource="&OBO_REL;realized_by"/>
                        <owl:allValuesFrom>
                            <owl:Class>
                                <owl:intersectionOf rdf:parseType="Collection">
                                    <rdf:Description rdf:about="&span;ProcessualEntity"/>
                                    <owl:Class>
                                        <owl:unionOf rdf:parseType="Collection">
                                            <owl:Restriction>
                                                <owl:onProperty rdf:resource="&obo;IDO_0000660"/>
                                                <owl:someValuesFrom rdf:resource="&GO;GO_0016265"/>
                                            </owl:Restriction>
                                            <owl:Restriction>
                                                <owl:onProperty rdf:resource="&OBO_REL;negatively_regulates"/>
                                                <owl:someValuesFrom rdf:resource="&GO;GO_0000003"/>
                                            </owl:Restriction>
                                            <owl:Restriction>
                                                <owl:onProperty rdf:resource="&OBO_REL;negatively_regulates"/>
                                                <owl:someValuesFrom rdf:resource="&GO;GO_0032502"/>
                                            </owl:Restriction>
                                        </owl:unionOf>
                                    </owl:Class>
                                </owl:intersectionOf>
                            </owl:Class>
                        </owl:allValuesFrom>
                    </owl:Restriction>
                </owl:intersectionOf>
            </owl:Class>
        </rdfs:subClassOf>
        <owl:disjointWith rdf:resource="&obo;IDO_0000442"/>
        <owl:disjointWith rdf:resource="&obo;IDO_0000443"/>
        <owl:disjointWith rdf:resource="&obo;IDO_0000444"/>
        <owl:disjointWith rdf:resource="&obo;IDO_0000450"/>
        <owl:disjointWith rdf:resource="&obo;IDO_0000451"/>
        <owl:disjointWith rdf:resource="&obo;IDO_0000455"/>
        <owl:disjointWith rdf:resource="&obo;IDO_0000458"/>
        <owl:disjointWith rdf:resource="&obo;IDO_0000618"/>
        <owl:disjointWith rdf:resource="&obo;IDO_0000619"/>
        <owl:disjointWith rdf:resource="&obo;IDO_0000622"/>
        <owl:disjointWith rdf:resource="&obo;IDO_0000655"/>
        <owl:disjointWith rdf:resource="&obo;OGMS_0000031"/>
        <obo:IAO_0000117>Lindsay Cowell</obo:IAO_0000117>
        <obo:IAO_0000115 xml:lang="en">A disposition to kill or inhibit the development or reproduction of fungal organisms.</obo:IAO_0000115>
        <obo:IAO_0000117>Albert Goldfain</obo:IAO_0000117>
        <obo:IAO_0000117>Alexander Diehl</obo:IAO_0000117>
    </owl:Class>
    


    <!-- http://purl.obolibrary.org/obo/IDO_0000442 -->

    <owl:Class rdf:about="&obo;IDO_0000442">
        <rdfs:label xml:lang="en">antibacterial disposition</rdfs:label>
        <rdfs:subClassOf rdf:resource="&snap;Disposition"/>
        <rdfs:subClassOf>
            <owl:Class>
                <owl:intersectionOf rdf:parseType="Collection">
                    <owl:Restriction>
                        <owl:onProperty rdf:resource="&OBO_REL;inheres_in"/>
                        <owl:someValuesFrom rdf:resource="&snap;MaterialEntity"/>
                    </owl:Restriction>
                    <owl:Restriction>
                        <owl:onProperty rdf:resource="&OBO_REL;realized_by"/>
                        <owl:allValuesFrom>
                            <owl:Class>
                                <owl:intersectionOf rdf:parseType="Collection">
                                    <rdf:Description rdf:about="&span;ProcessualEntity"/>
                                    <owl:Class>
                                        <owl:unionOf rdf:parseType="Collection">
                                            <owl:Restriction>
                                                <owl:onProperty rdf:resource="&obo;IDO_0000660"/>
                                                <owl:someValuesFrom rdf:resource="&GO;GO_0016265"/>
                                            </owl:Restriction>
                                            <owl:Restriction>
                                                <owl:onProperty rdf:resource="&OBO_REL;negatively_regulates"/>
                                                <owl:someValuesFrom rdf:resource="&GO;GO_0043093"/>
                                            </owl:Restriction>
                                        </owl:unionOf>
                                    </owl:Class>
                                </owl:intersectionOf>
                            </owl:Class>
                        </owl:allValuesFrom>
                    </owl:Restriction>
                </owl:intersectionOf>
            </owl:Class>
        </rdfs:subClassOf>
        <owl:disjointWith rdf:resource="&obo;IDO_0000443"/>
        <owl:disjointWith rdf:resource="&obo;IDO_0000444"/>
        <owl:disjointWith rdf:resource="&obo;IDO_0000450"/>
        <owl:disjointWith rdf:resource="&obo;IDO_0000451"/>
        <owl:disjointWith rdf:resource="&obo;IDO_0000455"/>
        <owl:disjointWith rdf:resource="&obo;IDO_0000458"/>
        <owl:disjointWith rdf:resource="&obo;IDO_0000618"/>
        <owl:disjointWith rdf:resource="&obo;IDO_0000619"/>
        <owl:disjointWith rdf:resource="&obo;IDO_0000622"/>
        <owl:disjointWith rdf:resource="&obo;IDO_0000655"/>
        <owl:disjointWith rdf:resource="&obo;OGMS_0000031"/>
        <obo:IAO_0000117>Lindsay Cowell</obo:IAO_0000117>
        <obo:IAO_0000117>Alexander Diehl</obo:IAO_0000117>
        <obo:IAO_0000118>antibiotic disposition</obo:IAO_0000118>
        <obo:IAO_0000115 xml:lang="en">A disposition to kill or inhibit the reproduction of bacteria.</obo:IAO_0000115>
        <obo:IAO_0000117>Albert Goldfain</obo:IAO_0000117>
    </owl:Class>
    


    <!-- http://purl.obolibrary.org/obo/IDO_0000443 -->

    <owl:Class rdf:about="&obo;IDO_0000443">
        <rdfs:label xml:lang="en">antiparasitic disposition</rdfs:label>
        <rdfs:subClassOf rdf:resource="&snap;Disposition"/>
        <rdfs:subClassOf>
            <owl:Class>
                <owl:intersectionOf rdf:parseType="Collection">
                    <owl:Restriction>
                        <owl:onProperty rdf:resource="&OBO_REL;inheres_in"/>
                        <owl:someValuesFrom rdf:resource="&snap;MaterialEntity"/>
                    </owl:Restriction>
                    <owl:Restriction>
                        <owl:onProperty rdf:resource="&OBO_REL;realized_by"/>
                        <owl:allValuesFrom>
                            <owl:Class>
                                <owl:intersectionOf rdf:parseType="Collection">
                                    <rdf:Description rdf:about="&span;ProcessualEntity"/>
                                    <owl:Class>
                                        <owl:unionOf rdf:parseType="Collection">
                                            <owl:Restriction>
                                                <owl:onProperty rdf:resource="&obo;IDO_0000660"/>
                                                <owl:someValuesFrom rdf:resource="&GO;GO_0016265"/>
                                            </owl:Restriction>
                                            <owl:Restriction>
                                                <owl:onProperty rdf:resource="&OBO_REL;negatively_regulates"/>
                                                <owl:someValuesFrom rdf:resource="&GO;GO_0000003"/>
                                            </owl:Restriction>
                                            <owl:Restriction>
                                                <owl:onProperty rdf:resource="&OBO_REL;negatively_regulates"/>
                                                <owl:someValuesFrom rdf:resource="&GO;GO_0032502"/>
                                            </owl:Restriction>
                                        </owl:unionOf>
                                    </owl:Class>
                                </owl:intersectionOf>
                            </owl:Class>
                        </owl:allValuesFrom>
                    </owl:Restriction>
                </owl:intersectionOf>
            </owl:Class>
        </rdfs:subClassOf>
        <owl:disjointWith rdf:resource="&obo;IDO_0000444"/>
        <owl:disjointWith rdf:resource="&obo;IDO_0000450"/>
        <owl:disjointWith rdf:resource="&obo;IDO_0000451"/>
        <owl:disjointWith rdf:resource="&obo;IDO_0000455"/>
        <owl:disjointWith rdf:resource="&obo;IDO_0000458"/>
        <owl:disjointWith rdf:resource="&obo;IDO_0000618"/>
        <owl:disjointWith rdf:resource="&obo;IDO_0000619"/>
        <owl:disjointWith rdf:resource="&obo;IDO_0000622"/>
        <owl:disjointWith rdf:resource="&obo;IDO_0000655"/>
        <owl:disjointWith rdf:resource="&obo;OGMS_0000031"/>
        <obo:IAO_0000117>Albert Goldfain</obo:IAO_0000117>
        <obo:IAO_0000117>Lindsay Cowell</obo:IAO_0000117>
        <obo:IAO_0000117>Alexander Diehl</obo:IAO_0000117>
        <rdfs:comment>In the term name, we are using parasite in the medical sense of eukaryotic organisms that are parasitic in humans.</rdfs:comment>
        <obo:IAO_0000115 xml:lang="en">A disposition to kill or inhibit the development or reproduction of eukaryotic parasites.</obo:IAO_0000115>
    </owl:Class>
    


    <!-- http://purl.obolibrary.org/obo/IDO_0000444 -->

    <owl:Class rdf:about="&obo;IDO_0000444">
        <rdfs:label xml:lang="en">protective resistance</rdfs:label>
        <rdfs:subClassOf rdf:resource="&snap;Disposition"/>
        <rdfs:subClassOf>
            <owl:Restriction>
                <owl:onProperty rdf:resource="&OBO_REL;inheres_in"/>
                <owl:someValuesFrom rdf:resource="&snap;MaterialEntity"/>
            </owl:Restriction>
        </rdfs:subClassOf>
        <owl:disjointWith rdf:resource="&obo;IDO_0000450"/>
        <owl:disjointWith rdf:resource="&obo;IDO_0000451"/>
        <owl:disjointWith rdf:resource="&obo;IDO_0000455"/>
        <owl:disjointWith rdf:resource="&obo;IDO_0000458"/>
        <owl:disjointWith rdf:resource="&obo;IDO_0000618"/>
        <owl:disjointWith rdf:resource="&obo;IDO_0000619"/>
        <owl:disjointWith rdf:resource="&obo;IDO_0000622"/>
        <owl:disjointWith rdf:resource="&obo;IDO_0000655"/>
        <owl:disjointWith rdf:resource="&obo;OGMS_0000031"/>
        <rdfs:comment>This mitigation sometimes takes the form of protection.  CCR5 mutations protect T cells from HIV invasion.  If a patient&#39;s tumor is resistant to chemotherapy, then the patient is resistant to something beneficial, but the tumor is resistant to something damaging.  In this case protective resistance inheres in the tumor&#39;s cells and in the tumor, but not in the patient.  In some cases, the quality that confers the protective resistance will confer other dispositions that damage the entity, such as is the case with sickle cell trait.</rdfs:comment>
        <obo:IAO_0000117>Alexander Diehl</obo:IAO_0000117>
        <rdfs:comment>The disposition is realized in a process that mitigates damage to the bearer and has the part as a participant.</rdfs:comment>
        <obo:IAO_0000117>Lindsay Cowell</obo:IAO_0000117>
        <obo:IAO_0000115 xml:lang="en">A disposition that inheres in a material entity in virtue of the fact that the entity has a part (e.g. a gene product), which itself has a disposition to mitigate damage to the entity.</obo:IAO_0000115>
        <obo:IAO_0000117>Albert Goldfain</obo:IAO_0000117>
    </owl:Class>
    


    <!-- http://purl.obolibrary.org/obo/IDO_0000445 -->

    <owl:Class rdf:about="&obo;IDO_0000445">
        <rdfs:label xml:lang="en">resistance to drug</rdfs:label>
        <rdfs:subClassOf rdf:resource="&obo;IDO_0000444"/>
        <owl:disjointWith rdf:resource="&obo;IDO_0000446"/>
        <obo:IAO_0000117>Albert Goldfain</obo:IAO_0000117>
        <obo:IAO_0000115 xml:lang="en">A protective resistance that mitigates the damaging effects of a drug.</obo:IAO_0000115>
        <obo:IAO_0000117>Lindsay Cowell</obo:IAO_0000117>
        <obo:IAO_0000117>Alexander Diehl</obo:IAO_0000117>
        <obo:IAO_0000118 xml:lang="en">drug resistance</obo:IAO_0000118>
    </owl:Class>
    


    <!-- http://purl.obolibrary.org/obo/IDO_0000446 -->

    <owl:Class rdf:about="&obo;IDO_0000446">
        <rdfs:label xml:lang="en">resistance to infectious agent</rdfs:label>
        <rdfs:subClassOf rdf:resource="&obo;IDO_0000444"/>
        <rdfs:subClassOf>
            <owl:Restriction>
                <owl:onProperty rdf:resource="&OBO_REL;inheres_in"/>
                <owl:someValuesFrom rdf:resource="&obo;OBI_0100026"/>
            </owl:Restriction>
        </rdfs:subClassOf>
        <obo:IAO_0000117>Albert Goldfain</obo:IAO_0000117>
        <obo:IAO_0000117>Alexander Diehl</obo:IAO_0000117>
        <obo:IAO_0000115 xml:lang="en">A protective resistance that inheres in an organism and mitigates the damaging effects on that organism of an infectious agent.</obo:IAO_0000115>
        <obo:IAO_0000117>Lindsay Cowell</obo:IAO_0000117>
    </owl:Class>
    


    <!-- http://purl.obolibrary.org/obo/IDO_0000447 -->

    <owl:Class rdf:about="&obo;IDO_0000447">
        <rdfs:label xml:lang="en">herd immunity to infectious organism</rdfs:label>
        <owl:equivalentClass>
            <owl:Class>
                <owl:intersectionOf rdf:parseType="Collection">
                    <rdf:Description rdf:about="&obo;IDO_0000588"/>
                    <owl:Restriction>
                        <owl:onProperty rdf:resource="&OBO_REL;inheres_in"/>
                        <owl:someValuesFrom rdf:resource="&obo;IDO_0000509"/>
                    </owl:Restriction>
                    <owl:Restriction>
                        <owl:onProperty rdf:resource="&OBO_REL;realized_by"/>
                        <owl:allValuesFrom>
                            <owl:Restriction>
                                <owl:onProperty rdf:resource="&OBO_REL;realizes"/>
                                <owl:someValuesFrom rdf:resource="&obo;IDO_0000448"/>
                            </owl:Restriction>
                        </owl:allValuesFrom>
                    </owl:Restriction>
                </owl:intersectionOf>
            </owl:Class>
        </owl:equivalentClass>
        <rdfs:subClassOf rdf:resource="&obo;IDO_0000588"/>
        <obo:IAO_0000117>Alexander Diehl</obo:IAO_0000117>
        <obo:IAO_0000117>Albert Goldfain</obo:IAO_0000117>
        <obo:IAO_0000117>Lindsay Cowell</obo:IAO_0000117>
        <obo:IAO_0000115 xml:lang="en">A collective resistance disposition that inheres in an organism population in virtue of the fact that the proportion of the population with immunity to an infectious agent is high resulting in a low number of transmissions from hosts in the population to susceptible individuals in the population and thereby mitigating the damaging effects of the infectious agent on the population.</obo:IAO_0000115>
    </owl:Class>
    


    <!-- http://purl.obolibrary.org/obo/IDO_0000448 -->

    <owl:Class rdf:about="&obo;IDO_0000448">
        <rdfs:label xml:lang="en">immunity to infectious agent</rdfs:label>
        <rdfs:subClassOf rdf:resource="&obo;IDO_0000446"/>
        <obo:IAO_0000115 xml:lang="en">A resistance to infectious agent that inheres in an organism in virtue of immune system components in the extended organism.</obo:IAO_0000115>
        <obo:IAO_0000117>Alexander Diehl</obo:IAO_0000117>
        <obo:IAO_0000117>Lindsay Cowell</obo:IAO_0000117>
        <rdfs:comment>We don&#39;t specify that immunity results from prior exposure, because we want to include innate immunity.  In addition, for adaptive immunity, there could be some low level immunity even in a primary immune response.</rdfs:comment>
        <obo:IAO_0000117>Albert Goldfain</obo:IAO_0000117>
        <obo:IAO_0000118 xml:lang="en">protective immunity to infectious agent</obo:IAO_0000118>
    </owl:Class>
    


    <!-- http://purl.obolibrary.org/obo/IDO_0000449 -->

    <owl:Class rdf:about="&obo;IDO_0000449">
        <rdfs:label xml:lang="en">sterilizing immunity to infectious agent</rdfs:label>
        <rdfs:subClassOf rdf:resource="&obo;IDO_0000448"/>
        <obo:IAO_0000117>Alexander Diehl</obo:IAO_0000117>
        <obo:IAO_0000117>Lindsay Cowell</obo:IAO_0000117>
        <obo:IAO_0000117>Albert Goldfain</obo:IAO_0000117>
        <obo:IAO_0000115 xml:lang="en">An immunity to infectious agent that results in elimination of the infectious agent from the host.</obo:IAO_0000115>
        <rdfs:comment>Sterilizing immunity is typically conferred by neutralizing antibodies.</rdfs:comment>
    </owl:Class>
    


    <!-- http://purl.obolibrary.org/obo/IDO_0000450 -->

    <owl:Class rdf:about="&obo;IDO_0000450">
        <rdfs:label xml:lang="en">pathogenic disposition</rdfs:label>
        <rdfs:subClassOf rdf:resource="&snap;Disposition"/>
        <rdfs:subClassOf>
            <owl:Class>
                <owl:intersectionOf rdf:parseType="Collection">
                    <owl:Restriction>
                        <owl:onProperty rdf:resource="&OBO_REL;inheres_in"/>
                        <owl:someValuesFrom rdf:resource="&snap;MaterialEntity"/>
                    </owl:Restriction>
                    <owl:Restriction>
                        <owl:onProperty rdf:resource="&OBO_REL;realized_by"/>
                        <owl:allValuesFrom>
                            <owl:Class>
                                <owl:intersectionOf rdf:parseType="Collection">
                                    <rdf:Description rdf:about="&span;ProcessualEntity"/>
                                    <owl:Restriction>
                                        <owl:onProperty rdf:resource="&OBO_REL;results_in_formation_of"/>
                                        <owl:someValuesFrom rdf:resource="&obo;OGMS_0000045"/>
                                    </owl:Restriction>
                                </owl:intersectionOf>
                            </owl:Class>
                        </owl:allValuesFrom>
                    </owl:Restriction>
                </owl:intersectionOf>
            </owl:Class>
        </rdfs:subClassOf>
        <owl:disjointWith rdf:resource="&obo;IDO_0000451"/>
        <owl:disjointWith rdf:resource="&obo;IDO_0000455"/>
        <owl:disjointWith rdf:resource="&obo;IDO_0000458"/>
        <owl:disjointWith rdf:resource="&obo;IDO_0000618"/>
        <owl:disjointWith rdf:resource="&obo;IDO_0000619"/>
        <owl:disjointWith rdf:resource="&obo;IDO_0000622"/>
        <owl:disjointWith rdf:resource="&obo;IDO_0000655"/>
        <owl:disjointWith rdf:resource="&obo;OGMS_0000031"/>
        <rdfs:comment>The disposition is realized in processes that create a disorder.</rdfs:comment>
        <obo:IAO_0000117>Lindsay Cowell</obo:IAO_0000117>
        <obo:IAO_0000117>Alexander Diehl</obo:IAO_0000117>
        <rdfs:comment>The use of &#39;initiates&#39; is intended to convey that a pathogenic disposition is realized when processes resulting in a disorder begin because of some action on the part of the bearer of the disposition.  By this interpretation of &#39;initiates&#39;, disorder-causing entities such as glass, UV light, and toxins do not have a pathogenic disposition.</rdfs:comment>
        <obo:IAO_0000115 xml:lang="en">A disposition to initiate processes that result in a disorder.</obo:IAO_0000115>
        <obo:IAO_0000117>Albert Goldfain</obo:IAO_0000117>
        <obo:IAO_0000118 xml:lang="en">pathogenicity</obo:IAO_0000118>
    </owl:Class>
    


    <!-- http://purl.obolibrary.org/obo/IDO_0000451 -->

    <owl:Class rdf:about="&obo;IDO_0000451">
        <rdfs:label xml:lang="en">invasive disposition</rdfs:label>
        <rdfs:subClassOf rdf:resource="&snap;Disposition"/>
        <rdfs:subClassOf>
            <owl:Class>
                <owl:intersectionOf rdf:parseType="Collection">
                    <owl:Restriction>
                        <owl:onProperty rdf:resource="&OBO_REL;inheres_in"/>
                        <owl:someValuesFrom rdf:resource="&obo;IDO_0000596"/>
                    </owl:Restriction>
                    <owl:Restriction>
                        <owl:onProperty rdf:resource="&OBO_REL;realized_by"/>
                        <owl:allValuesFrom rdf:resource="&GO;GO_0044411"/>
                    </owl:Restriction>
                </owl:intersectionOf>
            </owl:Class>
        </rdfs:subClassOf>
        <owl:disjointWith rdf:resource="&obo;IDO_0000455"/>
        <owl:disjointWith rdf:resource="&obo;IDO_0000458"/>
        <owl:disjointWith rdf:resource="&obo;IDO_0000618"/>
        <owl:disjointWith rdf:resource="&obo;IDO_0000619"/>
        <owl:disjointWith rdf:resource="&obo;IDO_0000622"/>
        <owl:disjointWith rdf:resource="&obo;IDO_0000655"/>
        <owl:disjointWith rdf:resource="&obo;OGMS_0000031"/>
        <obo:IAO_0000117>Albert Goldfain</obo:IAO_0000117>
        <obo:IAO_0000115 xml:lang="en">A disposition borne by an infectious agent that is the disposition to penetrate the epithelial barriers of an organism of another Species.</obo:IAO_0000115>
        <obo:IAO_0000117>Lindsay Cowell</obo:IAO_0000117>
        <obo:IAO_0000117>Alexander Diehl</obo:IAO_0000117>
    </owl:Class>
    


    <!-- http://purl.obolibrary.org/obo/IDO_0000452 -->

    <owl:Class rdf:about="&obo;IDO_0000452">
        <rdfs:label xml:lang="en">infectious disposition</rdfs:label>
        <rdfs:subClassOf rdf:resource="&obo;IDO_0000450"/>
        <rdfs:subClassOf>
            <owl:Class>
                <owl:intersectionOf rdf:parseType="Collection">
                    <owl:Restriction>
                        <owl:onProperty rdf:resource="&OBO_REL;inheres_in"/>
                        <owl:someValuesFrom rdf:resource="&obo;OBI_0100026"/>
                    </owl:Restriction>
                    <owl:Restriction>
                        <owl:onProperty rdf:resource="&OBO_REL;realized_by"/>
                        <owl:allValuesFrom>
                            <owl:Class>
                                <owl:intersectionOf rdf:parseType="Collection">
                                    <rdf:Description rdf:about="&span;ProcessualEntity"/>
                                    <owl:Restriction>
                                        <owl:onProperty rdf:resource="&ro;has_part"/>
                                        <owl:someValuesFrom rdf:resource="&obo;IDO_0000625"/>
                                    </owl:Restriction>
                                    <owl:Restriction>
                                        <owl:onProperty rdf:resource="&ro;has_part"/>
                                        <owl:someValuesFrom rdf:resource="&obo;IDO_0000626"/>
                                    </owl:Restriction>
                                    <owl:Restriction>
                                        <owl:onProperty rdf:resource="&ro;has_part"/>
                                        <owl:someValuesFrom rdf:resource="&TRANS;TRANS_0000000"/>
                                    </owl:Restriction>
                                </owl:intersectionOf>
                            </owl:Class>
                        </owl:allValuesFrom>
                    </owl:Restriction>
                </owl:intersectionOf>
            </owl:Class>
        </rdfs:subClassOf>
        <obo:IAO_0000115 xml:lang="en">A pathogenic disposition that inheres in an organism and is the disposition for that organism (1) to be transmitted to a host, (2) to establish itself in the host, and (3) to become part of a disorder in the host.</obo:IAO_0000115>
        <obo:IAO_0000117>Lindsay Cowell</obo:IAO_0000117>
        <rdfs:comment>The disposition is realized in a process that has as part a transmission process, an establishment in host process, and a process in which an entity becomes part of a disorder.  The infectious disposition has a complementary disposition that inheres in an organism and is the capability to be host to an entity with an infectious disposition and to undergo processes intiated by that entity that result in a disorder.</rdfs:comment>
        <obo:IAO_0000117>Albert Goldfain</obo:IAO_0000117>
        <obo:IAO_0000117>Alexander Diehl</obo:IAO_0000117>
    </owl:Class>
    


    <!-- http://purl.obolibrary.org/obo/IDO_0000453 -->

    <owl:Class rdf:about="&obo;IDO_0000453">
        <rdfs:label xml:lang="en">zoonotic disposition</rdfs:label>
        <rdfs:subClassOf rdf:resource="&obo;IDO_0000452"/>
        <obo:IAO_0000117>Albert Goldfain</obo:IAO_0000117>
        <rdfs:comment>An infectious disease associated with an infectious agent that bears the zoonotic disposition is referred to as a zoonosis.</rdfs:comment>
        <obo:IAO_0000117>Lindsay Cowell</obo:IAO_0000117>
        <obo:IAO_0000117>Alexander Diehl</obo:IAO_0000117>
        <obo:IAO_0000115 xml:lang="en">An infectious disposition that is the disposition to be transmitted from an infected, non-human host to a human host.</obo:IAO_0000115>
    </owl:Class>
    


    <!-- http://purl.obolibrary.org/obo/IDO_0000454 -->

    <owl:Class rdf:about="&obo;IDO_0000454">
        <rdfs:label xml:lang="en">reverse zoonotic disposition</rdfs:label>
        <rdfs:subClassOf rdf:resource="&obo;IDO_0000452"/>
        <obo:IAO_0000117>Albert Goldfain</obo:IAO_0000117>
        <obo:IAO_0000117>Lindsay Cowell</obo:IAO_0000117>
        <rdfs:comment>An infectious disease associated with an infectious agent that bears the reverse zoonotic disposition is referred to as a reverse zoonosis.</rdfs:comment>
        <obo:IAO_0000117>Alexander Diehl</obo:IAO_0000117>
        <obo:IAO_0000115 xml:lang="en">An infectious disposition that is the disposition to be transmitted from an infected, human host to a non-human host.</obo:IAO_0000115>
    </owl:Class>
    


    <!-- http://purl.obolibrary.org/obo/IDO_0000455 -->

    <owl:Class rdf:about="&obo;IDO_0000455">
        <rdfs:label xml:lang="en">collective disposition</rdfs:label>
        <rdfs:subClassOf rdf:resource="&snap;Disposition"/>
        <rdfs:subClassOf>
            <owl:Restriction>
                <owl:onProperty rdf:resource="&OBO_REL;inheres_in"/>
                <owl:someValuesFrom rdf:resource="&snap;ObjectAggregate"/>
            </owl:Restriction>
        </rdfs:subClassOf>
        <owl:disjointWith rdf:resource="&obo;IDO_0000458"/>
        <owl:disjointWith rdf:resource="&obo;IDO_0000618"/>
        <owl:disjointWith rdf:resource="&obo;IDO_0000619"/>
        <owl:disjointWith rdf:resource="&obo;IDO_0000622"/>
        <owl:disjointWith rdf:resource="&obo;IDO_0000655"/>
        <owl:disjointWith rdf:resource="&obo;OGMS_0000031"/>
        <rdfs:comment>&quot;... in virtue of the individual dispositions of the contstituents&quot; is intended to capture the fact that the collective disposition results from the combination of the individual dispositions.  It is not necessary that every constituent of the aggregate have a relevant individual disposition.</rdfs:comment>
        <obo:IAO_0000117>Lindsay Cowell</obo:IAO_0000117>
        <obo:IAO_0000115 xml:lang="en">A disposition that inheres in a collection of entities in virtue of the individual dispositions of the constituents of that collection. </obo:IAO_0000115>
        <obo:IAO_0000117>Albert Goldfain</obo:IAO_0000117>
        <rdfs:comment>The disposition is realized in a process that has as part realizations of some of the individual dispositions.</rdfs:comment>
        <obo:IAO_0000117>Alexander Diehl</obo:IAO_0000117>
    </owl:Class>
    


    <!-- http://purl.obolibrary.org/obo/IDO_0000456 -->

    <owl:Class rdf:about="&obo;IDO_0000456">
        <rdfs:label xml:lang="en">immunosuppressed organism</rdfs:label>
        <owl:equivalentClass>
            <owl:Class>
                <owl:intersectionOf rdf:parseType="Collection">
                    <rdf:Description rdf:about="&obo;OBI_0100026"/>
                    <owl:Restriction>
                        <owl:onProperty rdf:resource="&ro;participates_in"/>
                        <owl:someValuesFrom>
                            <owl:Class>
                                <owl:unionOf rdf:parseType="Collection">
                                    <rdf:Description rdf:about="&obo;IDO_0000612"/>
                                    <rdf:Description rdf:about="&obo;IDO_0000644"/>
                                </owl:unionOf>
                            </owl:Class>
                        </owl:someValuesFrom>
                    </owl:Restriction>
                </owl:intersectionOf>
            </owl:Class>
        </owl:equivalentClass>
        <rdfs:subClassOf rdf:resource="&obo;OBI_0100026"/>
        <owl:disjointWith rdf:resource="&obo;IDO_0000457"/>
        <obo:IAO_0000117>Albert Goldfain</obo:IAO_0000117>
        <obo:IAO_0000117>Alexander Diehl</obo:IAO_0000117>
        <obo:IAO_0000115 xml:lang="en">An organism that is experiencing pregnancy-induced or pathologic immunosuppression.</obo:IAO_0000115>
        <obo:IAO_0000117>Lindsay Cowell</obo:IAO_0000117>
    </owl:Class>
    


    <!-- http://purl.obolibrary.org/obo/IDO_0000457 -->

    <owl:Class rdf:about="&obo;IDO_0000457">
        <rdfs:label xml:lang="en">immunocompetent organism</rdfs:label>
        <owl:equivalentClass>
            <owl:Class>
                <owl:intersectionOf rdf:parseType="Collection">
                    <rdf:Description rdf:about="&obo;OBI_0100026"/>
                    <owl:Restriction>
                        <owl:onProperty rdf:resource="&OBO_REL;has_disposition"/>
                        <owl:someValuesFrom rdf:resource="&obo;IDO_0000618"/>
                    </owl:Restriction>
                </owl:intersectionOf>
            </owl:Class>
        </owl:equivalentClass>
        <rdfs:subClassOf rdf:resource="&obo;OBI_0100026"/>
        <owl:disjointWith rdf:resource="&obo;IDO_0000589"/>
        <obo:IAO_0000117>Alexander Diehl</obo:IAO_0000117>
        <obo:IAO_0000117>Albert Goldfain</obo:IAO_0000117>
        <obo:IAO_0000115 xml:lang="en">An organism that has immunocompetence.</obo:IAO_0000115>
        <obo:IAO_0000117>Lindsay Cowell</obo:IAO_0000117>
    </owl:Class>
    


    <!-- http://purl.obolibrary.org/obo/IDO_0000458 -->

    <owl:Class rdf:about="&obo;IDO_0000458">
        <rdfs:label xml:lang="en">contagiousness</rdfs:label>
        <rdfs:subClassOf rdf:resource="&snap;Disposition"/>
        <rdfs:subClassOf>
            <owl:Class>
                <owl:intersectionOf rdf:parseType="Collection">
                    <owl:Restriction>
                        <owl:onProperty rdf:resource="&OBO_REL;inheres_in"/>
                        <owl:someValuesFrom rdf:resource="&obo;IDO_0000537"/>
                    </owl:Restriction>
                    <owl:Restriction>
                        <owl:onProperty rdf:resource="&OBO_REL;realized_by"/>
                        <owl:allValuesFrom rdf:resource="&obo;IDO_0000656"/>
                    </owl:Restriction>
                </owl:intersectionOf>
            </owl:Class>
        </rdfs:subClassOf>
        <owl:disjointWith rdf:resource="&obo;IDO_0000618"/>
        <owl:disjointWith rdf:resource="&obo;IDO_0000619"/>
        <owl:disjointWith rdf:resource="&obo;IDO_0000622"/>
        <owl:disjointWith rdf:resource="&obo;IDO_0000655"/>
        <owl:disjointWith rdf:resource="&obo;OGMS_0000031"/>
        <obo:IAO_0000117>Lindsay Cowell</obo:IAO_0000117>
        <rdfs:comment>Highly contagious infections, those with a relatively high likelihood of spread, are referred to as contagious and are those for which spread is likely as a result of data-to-day activities of the host.</rdfs:comment>
        <obo:IAO_0000117>Alexander Diehl</obo:IAO_0000117>
        <obo:IAO_0000117>Albert Goldfain</obo:IAO_0000117>
        <rdfs:comment>The disposition is realized in a horizontal transmission process.</rdfs:comment>
        <obo:IAO_0000115 xml:lang="en">A disposition that inheres in a host of infectious agent and is a disposition to transmit infectious agents to organisms of the same Species through casual contact with a high likelihood of realization.</obo:IAO_0000115>
    </owl:Class>
    


    <!-- http://purl.obolibrary.org/obo/IDO_0000459 -->

    <owl:Class rdf:about="&obo;IDO_0000459">
        <rdfs:label xml:lang="en">colonized host</rdfs:label>
        <owl:equivalentClass>
            <owl:Class>
                <owl:intersectionOf rdf:parseType="Collection">
                    <rdf:Description rdf:about="&obo;OBI_0100026"/>
                    <owl:Restriction>
                        <owl:onProperty rdf:resource="&ro;part_of"/>
                        <owl:someValuesFrom>
                            <owl:Class>
                                <owl:intersectionOf rdf:parseType="Collection">
                                    <rdf:Description rdf:about="&obo;OGMS_0000087"/>
                                    <owl:Restriction>
                                        <owl:onProperty rdf:resource="&ro;has_part"/>
                                        <owl:someValuesFrom rdf:resource="&obo;IDO_0000615"/>
                                    </owl:Restriction>
                                </owl:intersectionOf>
                            </owl:Class>
                        </owl:someValuesFrom>
                    </owl:Restriction>
                </owl:intersectionOf>
            </owl:Class>
        </owl:equivalentClass>
        <rdfs:subClassOf rdf:resource="&obo;OBI_0100026"/>
        <obo:IAO_0000117>Albert Goldfain</obo:IAO_0000117>
        <obo:IAO_0000117>Lindsay Cowell</obo:IAO_0000117>
        <obo:IAO_0000117>Alexander Diehl</obo:IAO_0000117>
        <obo:IAO_0000115 xml:lang="en">An organism that contains a colony in or on its extended organism.</obo:IAO_0000115>
    </owl:Class>
    


    <!-- http://purl.obolibrary.org/obo/IDO_0000460 -->

    <owl:Class rdf:about="&obo;IDO_0000460">
        <rdfs:label xml:lang="en">infected organism</rdfs:label>
        <owl:equivalentClass>
            <owl:Class>
                <owl:intersectionOf rdf:parseType="Collection">
                    <rdf:Description rdf:about="&obo;OBI_0100026"/>
                    <owl:Restriction>
                        <owl:onProperty rdf:resource="&ro;part_of"/>
                        <owl:someValuesFrom>
                            <owl:Class>
                                <owl:intersectionOf rdf:parseType="Collection">
                                    <rdf:Description rdf:about="&obo;OGMS_0000087"/>
                                    <owl:Restriction>
                                        <owl:onProperty rdf:resource="&ro;has_part"/>
                                        <owl:someValuesFrom rdf:resource="&obo;IDO_0000586"/>
                                    </owl:Restriction>
                                </owl:intersectionOf>
                            </owl:Class>
                        </owl:someValuesFrom>
                    </owl:Restriction>
                </owl:intersectionOf>
            </owl:Class>
        </owl:equivalentClass>
        <rdfs:subClassOf rdf:resource="&obo;OBI_0100026"/>
        <obo:IAO_0000117>Lindsay Cowell</obo:IAO_0000117>
        <obo:IAO_0000117>Alexander Diehl</obo:IAO_0000117>
        <obo:IAO_0000117>Albert Goldfain</obo:IAO_0000117>
        <obo:IAO_0000115 xml:lang="en">An organism that has an infection in or on its extended organism.</obo:IAO_0000115>
    </owl:Class>
    


    <!-- http://purl.obolibrary.org/obo/IDO_0000461 -->

    <owl:Class rdf:about="&obo;IDO_0000461">
        <rdfs:label xml:lang="en">co-infected organism</rdfs:label>
        <rdfs:subClassOf rdf:resource="&obo;IDO_0000460"/>
        <obo:IAO_0000117>Lindsay Cowell</obo:IAO_0000117>
        <obo:IAO_0000117>Albert Goldfain</obo:IAO_0000117>
        <obo:IAO_0000117>Alexander Diehl</obo:IAO_0000117>
        <obo:IAO_0000115 xml:lang="en">An organism that has two infections with distinct Species of infectious agents.</obo:IAO_0000115>
    </owl:Class>
    


    <!-- http://purl.obolibrary.org/obo/IDO_0000462 -->

    <owl:Class rdf:about="&obo;IDO_0000462">
        <rdfs:label xml:lang="en">_obsolete_symptomatic host</rdfs:label>
        <rdfs:subClassOf rdf:resource="&j.0;ObsoleteClass"/>
        <obo:IAO_0000115 xml:lang="en">A host exhibiting disease symptoms.</obo:IAO_0000115>
        <obo:IAO_0000117>Lindsay Cowell</obo:IAO_0000117>
        <obo:IAO_0000117>Alexander Diehl</obo:IAO_0000117>
        <obo:IAO_0000117>Albert Goldfain</obo:IAO_0000117>
    </owl:Class>
    


    <!-- http://purl.obolibrary.org/obo/IDO_0000463 -->

    <owl:Class rdf:about="&obo;IDO_0000463">
        <rdfs:label xml:lang="en">infectious agent transmissibility</rdfs:label>
        <rdfs:subClassOf rdf:resource="&snap;Quality"/>
        <rdfs:subClassOf>
            <owl:Restriction>
                <owl:onProperty rdf:resource="&OBO_REL;inheres_in"/>
                <owl:someValuesFrom rdf:resource="&obo;IDO_0000596"/>
            </owl:Restriction>
        </rdfs:subClassOf>
        <obo:IAO_0000117>Alexander Diehl</obo:IAO_0000117>
        <rdfs:comment>The transmissibility quality varies with both the type of organism being transmitted and the type of organism to which transmission is happening.</rdfs:comment>
        <obo:IAO_0000117>Lindsay Cowell</obo:IAO_0000117>
        <obo:IAO_0000117>Albert Goldfain</obo:IAO_0000117>
        <obo:IAO_0000115 xml:lang="en">A quality that inheres in an infectious agent and is the likelihood that the infectious agent will undergo a horizontal transmission process.</obo:IAO_0000115>
    </owl:Class>
    


    <!-- http://purl.obolibrary.org/obo/IDO_0000464 -->

    <owl:Class rdf:about="&obo;IDO_0000464">
        <rdfs:label xml:lang="en">infectivity</rdfs:label>
        <rdfs:subClassOf rdf:resource="&snap;Quality"/>
        <rdfs:subClassOf>
            <owl:Restriction>
                <owl:onProperty rdf:resource="&OBO_REL;inheres_in"/>
                <owl:someValuesFrom rdf:resource="&obo;IDO_0000509"/>
            </owl:Restriction>
        </rdfs:subClassOf>
        <obo:IAO_0000117>Lindsay Cowell</obo:IAO_0000117>
        <obo:IAO_0000117>Alexander Diehl</obo:IAO_0000117>
        <rdfs:comment>This quality is measured by the proportion of exposed who become infected.</rdfs:comment>
        <obo:IAO_0000115 xml:lang="en">A quality that inheres in an infectious agent and is the liklihood that the infectious disposition will be realized upon exposure of a susceptible organism.</obo:IAO_0000115>
        <obo:IAO_0000117>Albert Goldfain</obo:IAO_0000117>
    </owl:Class>
    


    <!-- http://purl.obolibrary.org/obo/IDO_0000466 -->

    <owl:Class rdf:about="&obo;IDO_0000466">
        <rdfs:label xml:lang="en">virulence</rdfs:label>
        <rdfs:subClassOf rdf:resource="&snap;Quality"/>
        <rdfs:subClassOf>
            <owl:Restriction>
                <owl:onProperty rdf:resource="&OBO_REL;inheres_in"/>
                <owl:someValuesFrom rdf:resource="&obo;IDO_0000596"/>
            </owl:Restriction>
        </rdfs:subClassOf>
        <rdfs:comment>This quality is measured by the proportion of clinically apparent cases that are severe or fatal.</rdfs:comment>
        <obo:IAO_0000117>Alexander Diehl</obo:IAO_0000117>
        <obo:IAO_0000115 xml:lang="en">A quality that inheres in an infectious agent and is the degree to which realizations of the infectious disease caused by the infectious agent become severe or fatal. </obo:IAO_0000115>
        <obo:IAO_0000117>Lindsay Cowell</obo:IAO_0000117>
        <obo:IAO_0000117>Albert Goldfain</obo:IAO_0000117>
    </owl:Class>
    


    <!-- http://purl.obolibrary.org/obo/IDO_0000467 -->

    <owl:Class rdf:about="&obo;IDO_0000467">
        <rdfs:label xml:lang="en">susceptibility</rdfs:label>
        <rdfs:subClassOf rdf:resource="&snap;Quality"/>
        <rdfs:subClassOf>
            <owl:Restriction>
                <owl:onProperty rdf:resource="&OBO_REL;inheres_in"/>
                <owl:someValuesFrom rdf:resource="&snap;MaterialEntity"/>
            </owl:Restriction>
        </rdfs:subClassOf>
        <rdfs:comment>Low susceptibility is often referred to as resistance.  In this sense, resistance is a quality.</rdfs:comment>
        <obo:IAO_0000115 xml:lang="en">A quality that inheres in an entity and is the degree to which it can be harmed by another entity.</obo:IAO_0000115>
        <obo:IAO_0000117>Lindsay Cowell</obo:IAO_0000117>
        <obo:IAO_0000117>Albert Goldfain</obo:IAO_0000117>
        <obo:IAO_0000117>Alexander Diehl</obo:IAO_0000117>
    </owl:Class>
    


    <!-- http://purl.obolibrary.org/obo/IDO_0000468 -->

    <owl:Class rdf:about="&obo;IDO_0000468">
        <rdfs:label xml:lang="en">susceptibility to infectious agent</rdfs:label>
        <rdfs:subClassOf rdf:resource="&obo;IDO_0000467"/>
        <rdfs:subClassOf>
            <owl:Restriction>
                <owl:onProperty rdf:resource="&OBO_REL;inheres_in"/>
                <owl:someValuesFrom rdf:resource="&obo;OBI_0100026"/>
            </owl:Restriction>
        </rdfs:subClassOf>
        <owl:disjointWith rdf:resource="&obo;IDO_0000469"/>
        <obo:IAO_0000117>Albert Goldfain</obo:IAO_0000117>
        <obo:IAO_0000117>Lindsay Cowell</obo:IAO_0000117>
        <obo:IAO_0000117>Alexander Diehl</obo:IAO_0000117>
        <obo:IAO_0000115 xml:lang="en">A susceptibility that inheres in an organism and is the degree to which it can be harmed by an infectious agent.</obo:IAO_0000115>
    </owl:Class>
    


    <!-- http://purl.obolibrary.org/obo/IDO_0000469 -->

    <owl:Class rdf:about="&obo;IDO_0000469">
        <rdfs:label xml:lang="en">drug susceptibility</rdfs:label>
        <rdfs:subClassOf rdf:resource="&obo;IDO_0000467"/>
        <obo:IAO_0000117>Albert Goldfain</obo:IAO_0000117>
        <obo:IAO_0000117>Lindsay Cowell</obo:IAO_0000117>
        <obo:IAO_0000115 xml:lang="en">A susceptibility that is the degree to which an entity can be harmed or inhibited from surviving by a drug.</obo:IAO_0000115>
        <obo:IAO_0000117>Alexander Diehl</obo:IAO_0000117>
    </owl:Class>
    


    <!-- http://purl.obolibrary.org/obo/IDO_0000470 -->

    <owl:Class rdf:about="&obo;IDO_0000470">
        <rdfs:label xml:lang="en">drug susceptibility of infectious agent</rdfs:label>
        <rdfs:subClassOf rdf:resource="&obo;IDO_0000469"/>
        <rdfs:subClassOf>
            <owl:Restriction>
                <owl:onProperty rdf:resource="&OBO_REL;inheres_in"/>
                <owl:someValuesFrom rdf:resource="&obo;IDO_0000596"/>
            </owl:Restriction>
        </rdfs:subClassOf>
        <obo:IAO_0000117>Lindsay Cowell</obo:IAO_0000117>
        <obo:IAO_0000117>Alexander Diehl</obo:IAO_0000117>
        <obo:IAO_0000117>Albert Goldfain</obo:IAO_0000117>
        <obo:IAO_0000115 xml:lang="en">A drug susceptibility that inheres in an infectious agent and is the degree to which the infectious agent can be harmed or inhibited from surviving by a drug.</obo:IAO_0000115>
    </owl:Class>
    


    <!-- http://purl.obolibrary.org/obo/IDO_0000471 -->

    <owl:Class rdf:about="&obo;IDO_0000471">
        <rdfs:label xml:lang="en">complex infection</rdfs:label>
        <rdfs:subClassOf rdf:resource="&obo;IDO_0000586"/>
        <rdfs:comment>DL needs &#39;different species&#39;</rdfs:comment>
        <obo:IAO_0000117>Alexander Diehl</obo:IAO_0000117>
        <obo:IAO_0000117>Lindsay Cowell</obo:IAO_0000117>
        <obo:IAO_0000117>Albert Goldfain</obo:IAO_0000117>
        <obo:IAO_0000115 xml:lang="en">An infection comprised of infectious organisms from different Species.</obo:IAO_0000115>
        <obo:IAO_0000118 xml:lang="en">mixed infection</obo:IAO_0000118>
        <obo:IAO_0000118 xml:lang="en">polymicrobial infection</obo:IAO_0000118>
    </owl:Class>
    


    <!-- http://purl.obolibrary.org/obo/IDO_0000472 -->

    <owl:Class rdf:about="&obo;IDO_0000472">
        <rdfs:label xml:lang="en">extracellular infection</rdfs:label>
        <owl:equivalentClass>
            <owl:Class>
                <owl:intersectionOf rdf:parseType="Collection">
                    <rdf:Description rdf:about="&obo;IDO_0000586"/>
                    <owl:Restriction>
                        <owl:onProperty rdf:resource="&ro;has_part"/>
                        <owl:someValuesFrom>
                            <owl:Class>
                                <owl:intersectionOf rdf:parseType="Collection">
                                    <rdf:Description rdf:about="&obo;IDO_0000596"/>
                                    <owl:Class>
                                        <owl:complementOf>
                                            <owl:Restriction>
                                                <owl:onProperty rdf:resource="&ro;located_in"/>
                                                <owl:someValuesFrom rdf:resource="&CL;CL_0000000"/>
                                            </owl:Restriction>
                                        </owl:complementOf>
                                    </owl:Class>
                                </owl:intersectionOf>
                            </owl:Class>
                        </owl:someValuesFrom>
                    </owl:Restriction>
                </owl:intersectionOf>
            </owl:Class>
        </owl:equivalentClass>
        <rdfs:subClassOf rdf:resource="&obo;IDO_0000586"/>
        <owl:disjointWith rdf:resource="&obo;IDO_0000473"/>
        <obo:IAO_0000117>Alexander Diehl</obo:IAO_0000117>
        <obo:IAO_0000117>Lindsay Cowell</obo:IAO_0000117>
        <obo:IAO_0000117>Albert Goldfain</obo:IAO_0000117>
        <obo:IAO_0000115 xml:lang="en">An infection for which the infectious agents that are part of the infection persist in the extracellular space of the host.</obo:IAO_0000115>
    </owl:Class>
    


    <!-- http://purl.obolibrary.org/obo/IDO_0000473 -->

    <owl:Class rdf:about="&obo;IDO_0000473">
        <rdfs:label xml:lang="en">intracellular infection</rdfs:label>
        <owl:equivalentClass>
            <owl:Class>
                <owl:intersectionOf rdf:parseType="Collection">
                    <rdf:Description rdf:about="&obo;IDO_0000586"/>
                    <owl:Restriction>
                        <owl:onProperty rdf:resource="&ro;has_part"/>
                        <owl:someValuesFrom>
                            <owl:Class>
                                <owl:intersectionOf rdf:parseType="Collection">
                                    <rdf:Description rdf:about="&obo;IDO_0000596"/>
                                    <owl:Restriction>
                                        <owl:onProperty rdf:resource="&ro;located_in"/>
                                        <owl:someValuesFrom rdf:resource="&CL;CL_0000000"/>
                                    </owl:Restriction>
                                </owl:intersectionOf>
                            </owl:Class>
                        </owl:someValuesFrom>
                    </owl:Restriction>
                </owl:intersectionOf>
            </owl:Class>
        </owl:equivalentClass>
        <rdfs:subClassOf rdf:resource="&obo;IDO_0000586"/>
        <owl:disjointWith rdf:resource="&obo;IDO_0000505"/>
        <owl:disjointWith rdf:resource="&obo;IDO_0000506"/>
        <obo:IAO_0000117>Lindsay Cowell</obo:IAO_0000117>
        <obo:IAO_0000117>Albert Goldfain</obo:IAO_0000117>
        <obo:IAO_0000117>Alexander Diehl</obo:IAO_0000117>
        <obo:IAO_0000115 xml:lang="en">An infection for which the infectious agents that are part of the infection persist inside host cells.</obo:IAO_0000115>
    </owl:Class>
    


    <!-- http://purl.obolibrary.org/obo/IDO_0000474 -->

    <owl:Class rdf:about="&obo;IDO_0000474">
        <rdfs:label xml:lang="en">systemic infection</rdfs:label>
        <rdfs:subClassOf rdf:resource="&obo;IDO_0000586"/>
        <owl:disjointWith rdf:resource="&obo;IDO_0000475"/>
        <rdfs:comment>DL needs &#39;distributed throughout&#39; </rdfs:comment>
        <obo:IAO_0000117>Lindsay Cowell</obo:IAO_0000117>
        <obo:IAO_0000117>Albert Goldfain</obo:IAO_0000117>
        <obo:IAO_0000117>Alexander Diehl</obo:IAO_0000117>
        <obo:IAO_0000115 xml:lang="en">An infection for which the infectious agents that are part of the infection are distributed throughout the host.</obo:IAO_0000115>
    </owl:Class>
    


    <!-- http://purl.obolibrary.org/obo/IDO_0000475 -->

    <owl:Class rdf:about="&obo;IDO_0000475">
        <rdfs:label xml:lang="en">local infection</rdfs:label>
        <rdfs:subClassOf rdf:resource="&obo;IDO_0000586"/>
        <owl:disjointWith rdf:resource="&obo;IDO_0000506"/>
        <obo:IAO_0000117>Albert Goldfain</obo:IAO_0000117>
        <obo:IAO_0000117>Alexander Diehl</obo:IAO_0000117>
        <rdfs:comment>DL needs &#39;relatively small area&#39;</rdfs:comment>
        <obo:IAO_0000115 xml:lang="en">An infection for which the infectious agents that are part of the infection are limited to a relatively small area of the host&#39;s body.</obo:IAO_0000115>
        <obo:IAO_0000117>Lindsay Cowell</obo:IAO_0000117>
    </owl:Class>
    


    <!-- http://purl.obolibrary.org/obo/IDO_0000476 -->

    <owl:Class rdf:about="&obo;IDO_0000476">
        <rdfs:label xml:lang="en">focal infection</rdfs:label>
        <rdfs:subClassOf rdf:resource="&obo;IDO_0000475"/>
        <obo:IAO_0000117>Lindsay Cowell</obo:IAO_0000117>
        <obo:IAO_0000117>Albert Goldfain</obo:IAO_0000117>
        <obo:IAO_0000117>Alexander Diehl</obo:IAO_0000117>
        <obo:IAO_0000115 xml:lang="en">A local infection for which symptoms are observed in parts of the host&#39;s extended organism that are distant from the infection.</obo:IAO_0000115>
    </owl:Class>
    


    <!-- http://purl.obolibrary.org/obo/IDO_0000477 -->

    <owl:Class rdf:about="&obo;IDO_0000477">
        <rdfs:label xml:lang="en">acute infectious disease course</rdfs:label>
        <rdfs:subClassOf rdf:resource="&obo;IDO_0000495"/>
        <obo:IAO_0000117>Albert Goldfain</obo:IAO_0000117>
        <obo:IAO_0000117>Lindsay Cowell</obo:IAO_0000117>
        <obo:IAO_0000117>Alexander Diehl</obo:IAO_0000117>
        <obo:IAO_0000115 xml:lang="en">An infectious disease course that begins soon after infection is established and progresses rapidly to severe stages.</obo:IAO_0000115>
    </owl:Class>
    


    <!-- http://purl.obolibrary.org/obo/IDO_0000478 -->

    <owl:Class rdf:about="&obo;IDO_0000478">
        <rdfs:label xml:lang="en">_obsolete_chronic quality of infection</rdfs:label>
        <rdfs:subClassOf rdf:resource="&j.0;ObsoleteClass"/>
        <obo:IAO_0000117>Albert Goldfain</obo:IAO_0000117>
        <obo:IAO_0000117>Lindsay Cowell</obo:IAO_0000117>
        <obo:IAO_0000115 xml:lang="en">A quality that inheres in an infection in virtue of the fact that the infection persists for an extended period of time.</obo:IAO_0000115>
        <obo:IAO_0000117>Alexander Diehl</obo:IAO_0000117>
        <obo:IAO_0000118 xml:lang="en">persistent infection</obo:IAO_0000118>
    </owl:Class>
    


    <!-- http://purl.obolibrary.org/obo/IDO_0000479 -->

    <owl:Class rdf:about="&obo;IDO_0000479">
        <rdfs:label xml:lang="en">infectious disease incidence</rdfs:label>
        <rdfs:subClassOf rdf:resource="&snap;Quality"/>
        <rdfs:subClassOf>
            <owl:Restriction>
                <owl:onProperty rdf:resource="&OBO_REL;inheres_in"/>
                <owl:someValuesFrom rdf:resource="&obo;IDO_0000509"/>
            </owl:Restriction>
        </rdfs:subClassOf>
        <obo:IAO_0000117>Alexander Diehl</obo:IAO_0000117>
        <obo:IAO_0000117>Albert Goldfain</obo:IAO_0000117>
        <rdfs:comment>A particular instance of infectious disease incidence will depend on a type of infectious disease, a population, and a period of time.  Incidence is used as a measure of risk.  Actual measures of incidence are based only on reported cases and usually specify a time interval and geographic location.  Other constraints may include population demographics.  These constraints will vary with the context of the incidence measure.</rdfs:comment>
        <obo:IAO_0000117>Lindsay Cowell</obo:IAO_0000117>
        <obo:IAO_0000115 xml:lang="en">A quality that inheres in an organism population and is the number of realizations of an infectious disease for which the infectious disease course begins during a specified period of time.</obo:IAO_0000115>
    </owl:Class>
    


    <!-- http://purl.obolibrary.org/obo/IDO_0000480 -->

    <owl:Class rdf:about="&obo;IDO_0000480">
        <rdfs:label xml:lang="en">infection incidence</rdfs:label>
        <rdfs:subClassOf rdf:resource="&snap;Quality"/>
        <rdfs:subClassOf>
            <owl:Restriction>
                <owl:onProperty rdf:resource="&OBO_REL;inheres_in"/>
                <owl:someValuesFrom rdf:resource="&obo;IDO_0000509"/>
            </owl:Restriction>
        </rdfs:subClassOf>
        <obo:IAO_0000117>Albert Goldfain</obo:IAO_0000117>
        <obo:IAO_0000117>Alexander Diehl</obo:IAO_0000117>
        <rdfs:comment>A particular instance of infection incidence will depend on a type of infectious agent, a population, and a period of time.  Incidence is used as a measure of risk.  Actual measures of incidence are based only on reported cases and usually specify a time interval and geographic location.  Other constraints may include population demographics.  These constraints will vary with the context of the incidence measure.</rdfs:comment>
        <obo:IAO_0000115 xml:lang="en">A quality that inheres in an organism population and is the number of organisms in the population that become infected with an infectious agent during a specified period of time.</obo:IAO_0000115>
        <obo:IAO_0000117>Lindsay Cowell</obo:IAO_0000117>
    </owl:Class>
    


    <!-- http://purl.obolibrary.org/obo/IDO_0000481 -->

    <owl:Class rdf:about="&obo;IDO_0000481">
        <rdfs:label xml:lang="en">infectious disease incidence proportion</rdfs:label>
        <rdfs:subClassOf rdf:resource="&snap;Quality"/>
        <rdfs:subClassOf>
            <owl:Restriction>
                <owl:onProperty rdf:resource="&OBO_REL;inheres_in"/>
                <owl:someValuesFrom rdf:resource="&obo;IDO_0000509"/>
            </owl:Restriction>
        </rdfs:subClassOf>
        <rdfs:comment>An instance of infectious disease incidence proportion is measured by dividing a measure of an instance of infectious disease incidence by the number of members of the population in which the infectious disease course had not begun at the beginning of the specified period of time over which the incidence was measured.</rdfs:comment>
        <obo:IAO_0000117>Alexander Diehl</obo:IAO_0000117>
        <obo:IAO_0000117>Albert Goldfain</obo:IAO_0000117>
        <obo:IAO_0000115 xml:lang="en">A quality that inheres in an organism population and is the proportion of members of the population not experiencing an infectious disease course at the beginning of a specified period of time in whom the infectious disease begins during the specified period of time. </obo:IAO_0000115>
        <obo:IAO_0000117>Lindsay Cowell</obo:IAO_0000117>
        <obo:IAO_0000118 xml:lang="en">cumulative incidence of infectious disease</obo:IAO_0000118>
    </owl:Class>
    


    <!-- http://purl.obolibrary.org/obo/IDO_0000482 -->

    <owl:Class rdf:about="&obo;IDO_0000482">
        <rdfs:label xml:lang="en">infection incidence proportion</rdfs:label>
        <rdfs:subClassOf rdf:resource="&snap;Quality"/>
        <rdfs:subClassOf>
            <owl:Restriction>
                <owl:onProperty rdf:resource="&OBO_REL;inheres_in"/>
                <owl:someValuesFrom rdf:resource="&obo;IDO_0000509"/>
            </owl:Restriction>
        </rdfs:subClassOf>
        <rdfs:comment>An instance of infection incidence proportion is measured by dividing a measure of an instance of infection incidence by the number of members of the population not infected at the beginning of the specified period of time over which the incidence was measured.</rdfs:comment>
        <obo:IAO_0000117>Alexander Diehl</obo:IAO_0000117>
        <obo:IAO_0000117>Albert Goldfain</obo:IAO_0000117>
        <obo:IAO_0000117>Lindsay Cowell</obo:IAO_0000117>
        <obo:IAO_0000115 xml:lang="en">A quality that inheres in an organism population and is the proportion of members of the population not experiencing an infectious disease course at the beginning of a specified period of time in whom the infectious disease begins during the specified period of time. </obo:IAO_0000115>
        <obo:IAO_0000118 xml:lang="en">cumulative incidence of infection</obo:IAO_0000118>
    </owl:Class>
    


    <!-- http://purl.obolibrary.org/obo/IDO_0000483 -->

    <owl:Class rdf:about="&obo;IDO_0000483">
        <rdfs:label xml:lang="en">infectious disease incidence rate</rdfs:label>
        <rdfs:subClassOf rdf:resource="&snap;Quality"/>
        <rdfs:subClassOf>
            <owl:Restriction>
                <owl:onProperty rdf:resource="&OBO_REL;inheres_in"/>
                <owl:someValuesFrom rdf:resource="&obo;IDO_0000509"/>
            </owl:Restriction>
        </rdfs:subClassOf>
        <obo:IAO_0000117>Lindsay Cowell</obo:IAO_0000117>
        <obo:IAO_0000115 xml:lang="en">A quality that inheres in an organism population and is the infectious disease incidence proportion per unit time.</obo:IAO_0000115>
        <rdfs:comment>An instance of infectious disease incidence rate is measured by dividing a measure of an instance of the infectious disease incidence proportion by the length of the period of time over which the incidence was measured.</rdfs:comment>
        <obo:IAO_0000117>Albert Goldfain</obo:IAO_0000117>
        <obo:IAO_0000117>Alexander Diehl</obo:IAO_0000117>
    </owl:Class>
    


    <!-- http://purl.obolibrary.org/obo/IDO_0000484 -->

    <owl:Class rdf:about="&obo;IDO_0000484">
        <rdfs:label xml:lang="en">infection incidence rate</rdfs:label>
        <rdfs:subClassOf rdf:resource="&snap;Quality"/>
        <rdfs:subClassOf>
            <owl:Restriction>
                <owl:onProperty rdf:resource="&OBO_REL;inheres_in"/>
                <owl:someValuesFrom rdf:resource="&obo;IDO_0000509"/>
            </owl:Restriction>
        </rdfs:subClassOf>
        <obo:IAO_0000117>Lindsay Cowell</obo:IAO_0000117>
        <rdfs:comment>An instance of infection incidence rate is measured by dividing a measure of an instance of infection incidence proportion by the length of the period of time over which the incidence was measured.</rdfs:comment>
        <obo:IAO_0000115 xml:lang="en">A quality that inheres in an organism population and is the infection incidence proportion per unit time.</obo:IAO_0000115>
        <obo:IAO_0000117>Albert Goldfain</obo:IAO_0000117>
        <obo:IAO_0000117>Alexander Diehl</obo:IAO_0000117>
    </owl:Class>
    


    <!-- http://purl.obolibrary.org/obo/IDO_0000485 -->

    <owl:Class rdf:about="&obo;IDO_0000485">
        <rdfs:label xml:lang="en">infectious disease prevalence</rdfs:label>
        <rdfs:subClassOf rdf:resource="&snap;Quality"/>
        <rdfs:subClassOf>
            <owl:Restriction>
                <owl:onProperty rdf:resource="&OBO_REL;inheres_in"/>
                <owl:someValuesFrom rdf:resource="&obo;IDO_0000509"/>
            </owl:Restriction>
        </rdfs:subClassOf>
        <obo:IAO_0000117>Lindsay Cowell</obo:IAO_0000117>
        <obo:IAO_0000117>Alexander Diehl</obo:IAO_0000117>
        <rdfs:comment>Prevalence is sometimes defined as a proportion with total population size in the denominator.  A particular instance of infectious disease prevalence will depend on a type of infectious disease, a population, and a period of time.  Actual measures of prevalence are based only on reported cases and usually specify a time interval and geographic location.  Other constraints may include population demographics.</rdfs:comment>
        <obo:IAO_0000117>Albert Goldfain</obo:IAO_0000117>
        <obo:IAO_0000115 xml:lang="en">A quality that inheres in an organism population and is the number of realizations of an infectious disease in the population at a specified time.</obo:IAO_0000115>
    </owl:Class>
    


    <!-- http://purl.obolibrary.org/obo/IDO_0000486 -->

    <owl:Class rdf:about="&obo;IDO_0000486">
        <rdfs:label xml:lang="en">infection prevalence</rdfs:label>
        <rdfs:subClassOf rdf:resource="&snap;Quality"/>
        <rdfs:subClassOf>
            <owl:Restriction>
                <owl:onProperty rdf:resource="&OBO_REL;inheres_in"/>
                <owl:someValuesFrom rdf:resource="&obo;IDO_0000509"/>
            </owl:Restriction>
        </rdfs:subClassOf>
        <obo:IAO_0000117>Lindsay Cowell</obo:IAO_0000117>
        <obo:IAO_0000115 xml:lang="en">A quality that inheres in an organism population and is the number of organisms in the population infected with an infectious agent at a specified time.</obo:IAO_0000115>
        <obo:IAO_0000117>Alexander Diehl</obo:IAO_0000117>
        <obo:IAO_0000117>Albert Goldfain</obo:IAO_0000117>
        <rdfs:comment>Prevalence is sometimes defined as a proportion with total population size in the denominator.  A particular instance of infection prevalence will depend on a type of infectious agent, a population, and a period of time.  Actual measures of prevalence are based only on reported cases and usually specify a time interval and geographic location.  Other constraints may include population demographics.</rdfs:comment>
    </owl:Class>
    


    <!-- http://purl.obolibrary.org/obo/IDO_0000487 -->

    <owl:Class rdf:about="&obo;IDO_0000487">
        <rdfs:label xml:lang="en">infectious disease lifetime prevalence</rdfs:label>
        <rdfs:subClassOf rdf:resource="&snap;Quality"/>
        <rdfs:subClassOf>
            <owl:Restriction>
                <owl:onProperty rdf:resource="&OBO_REL;inheres_in"/>
                <owl:someValuesFrom rdf:resource="&obo;IDO_0000509"/>
            </owl:Restriction>
        </rdfs:subClassOf>
        <obo:IAO_0000117>Albert Goldfain</obo:IAO_0000117>
        <obo:IAO_0000117>Lindsay Cowell</obo:IAO_0000117>
        <obo:IAO_0000115 xml:lang="en">A quality that inheres in an organism population and is the number of organisms in the population who have, at any point during their lives, been bearers of an infectious disease and experienced realization of the disease.</obo:IAO_0000115>
        <obo:IAO_0000117>Alexander Diehl</obo:IAO_0000117>
        <rdfs:comment>Prevalence is sometimes defined as a proportion with total population size in the denominator.  A particular instance of infectious disease lifetime prevalence will depend on a type of infectious disease and a population.  Actual measures of prevalence are based only on reported cases and usually specify a geographic location.  Other constraints may include population demographics.</rdfs:comment>
    </owl:Class>
    


    <!-- http://purl.obolibrary.org/obo/IDO_0000488 -->

    <owl:Class rdf:about="&obo;IDO_0000488">
        <rdfs:label xml:lang="en">infectious agent seroprevalence</rdfs:label>
        <rdfs:subClassOf rdf:resource="&snap;Quality"/>
        <rdfs:subClassOf>
            <owl:Restriction>
                <owl:onProperty rdf:resource="&OBO_REL;inheres_in"/>
                <owl:someValuesFrom rdf:resource="&obo;IDO_0000509"/>
            </owl:Restriction>
        </rdfs:subClassOf>
        <obo:IAO_0000117>Albert Goldfain</obo:IAO_0000117>
        <obo:IAO_0000117>Alexander Diehl</obo:IAO_0000117>
        <rdfs:comment>Prevalence is sometimes defined as a proportion with total population size in the denominator.  A particular instance of infectious agent seroprevalence will depend on a type of infectious agent and a population.  Actual measures of seroprevalence are based only on tested individuals and usually specify a geographic location.  Other constraints may include population demographics.</rdfs:comment>
        <obo:IAO_0000117>Lindsay Cowell</obo:IAO_0000117>
        <obo:IAO_0000115 xml:lang="en">A quality that inheres in an organism population and is the number of organisms in the population that have antibody specific for an infectious agent in their serum at a specified time.</obo:IAO_0000115>
    </owl:Class>
    


    <!-- http://purl.obolibrary.org/obo/IDO_0000489 -->

    <owl:Class rdf:about="&obo;IDO_0000489">
        <rdfs:label xml:lang="en">infectious disease mortality rate</rdfs:label>
        <rdfs:subClassOf rdf:resource="&snap;Quality"/>
        <rdfs:subClassOf>
            <owl:Restriction>
                <owl:onProperty rdf:resource="&OBO_REL;inheres_in"/>
                <owl:someValuesFrom rdf:resource="&obo;IDO_0000509"/>
            </owl:Restriction>
        </rdfs:subClassOf>
        <obo:IAO_0000117>Alexander Diehl</obo:IAO_0000117>
        <obo:IAO_0000117>Lindsay Cowell</obo:IAO_0000117>
        <obo:IAO_0000115 xml:lang="en">A quality that inheres in an organism population and is the per capita number of deaths in the population resulting from an infectious disease over a specified period of time.</obo:IAO_0000115>
        <obo:IAO_0000117>Albert Goldfain</obo:IAO_0000117>
        <rdfs:comment>A particular instance of infectious disease mortality rate will depend on a type of infectious disease and a population.  Actual measures of mortality rate are based only on reported cases and usually specify a geographic location.  Other constraints may include population demographics.  Mortality rate is typically expressed in units of deaths per 1000 individuals per year.</rdfs:comment>
    </owl:Class>
    


    <!-- http://purl.obolibrary.org/obo/IDO_0000490 -->

    <owl:Class rdf:about="&obo;IDO_0000490">
        <rdfs:label xml:lang="en">infectious disease endemicity</rdfs:label>
        <rdfs:subClassOf rdf:resource="&snap;Quality"/>
        <rdfs:subClassOf>
            <owl:Restriction>
                <owl:onProperty rdf:resource="&OBO_REL;inheres_in"/>
                <owl:someValuesFrom rdf:resource="&obo;IDO_0000509"/>
            </owl:Restriction>
        </rdfs:subClassOf>
        <obo:IAO_0000117>Alexander Diehl</obo:IAO_0000117>
        <obo:IAO_0000117>Lindsay Cowell</obo:IAO_0000117>
        <obo:IAO_0000115 xml:lang="en">A quality that inheres in an organism population in virtue of the fact that infections of the type that causes an infectious disease are maintained in the population via intra-population transmission or by transmission from a local reservoir.</obo:IAO_0000115>
        <obo:IAO_0000117>Albert Goldfain</obo:IAO_0000117>
        <rdfs:comment>A particular instance of infectious disease endemicity will depend on a type of infectious agent and a population.  The population may be specified by temporal, geographic, or demographic constraints.  Infectious diseases that are typical or common to a particular population are referred to as endemic.</rdfs:comment>
    </owl:Class>
    


    <!-- http://purl.obolibrary.org/obo/IDO_0000491 -->

    <owl:Class rdf:about="&obo;IDO_0000491">
        <rdfs:label xml:lang="en">infectious disease endemic level</rdfs:label>
        <rdfs:subClassOf rdf:resource="&obo;IDO_0000485"/>
        <obo:IAO_0000117>Alexander Diehl</obo:IAO_0000117>
        <rdfs:comment>Infectious disease endemic level is relational to previous prevalences of the disease.</rdfs:comment>
        <obo:IAO_0000117>Lindsay Cowell</obo:IAO_0000117>
        <obo:IAO_0000117>Albert Goldfain</obo:IAO_0000117>
        <obo:IAO_0000115 xml:lang="en">An infectious disease prevalence that is typical for an infectious disease in an organism population. </obo:IAO_0000115>
    </owl:Class>
    


    <!-- http://purl.obolibrary.org/obo/IDO_0000492 -->

    <owl:Class rdf:about="&obo;IDO_0000492">
        <rdfs:label xml:lang="en">infectious disease endemic rate</rdfs:label>
        <rdfs:subClassOf rdf:resource="&obo;IDO_0000483"/>
        <obo:IAO_0000117>Lindsay Cowell</obo:IAO_0000117>
        <obo:IAO_0000117>Alexander Diehl</obo:IAO_0000117>
        <rdfs:comment>Infectious disease endemic rate is relational to previous infectious disease incidence rates of the disease.</rdfs:comment>
        <obo:IAO_0000117>Albert Goldfain</obo:IAO_0000117>
        <obo:IAO_0000115 xml:lang="en">An infectious disease incidence rate that is typical for an infectious disease in an organism population. </obo:IAO_0000115>
    </owl:Class>
    


    <!-- http://purl.obolibrary.org/obo/IDO_0000493 -->

    <owl:Class rdf:about="&obo;IDO_0000493">
        <rdfs:label xml:lang="en">infectious disease hyper-endemicity</rdfs:label>
        <rdfs:subClassOf rdf:resource="&obo;IDO_0000490"/>
        <obo:IAO_0000117>Albert Goldfain</obo:IAO_0000117>
        <obo:IAO_0000117>Lindsay Cowell</obo:IAO_0000117>
        <obo:IAO_0000117>Alexander Diehl</obo:IAO_0000117>
        <obo:IAO_0000115 xml:lang="en">An infectious disease endemicity that inheres in an organism population in virtue of the fact that the infectious disease endemic level for an infectious disease is persistently high in the population.  </obo:IAO_0000115>
        <rdfs:comment>Hyper-endemic infectious diseases may have high endemic levels only in certain seasons.  A hyper-endemic disease affects all age groups equally.</rdfs:comment>
    </owl:Class>
    


    <!-- http://purl.obolibrary.org/obo/IDO_0000494 -->

    <owl:Class rdf:about="&obo;IDO_0000494">
        <rdfs:label xml:lang="en">infectious disease sporadicity</rdfs:label>
        <rdfs:subClassOf rdf:resource="&snap;Quality"/>
        <rdfs:subClassOf>
            <owl:Restriction>
                <owl:onProperty rdf:resource="&OBO_REL;inheres_in"/>
                <owl:someValuesFrom rdf:resource="&obo;IDO_0000509"/>
            </owl:Restriction>
        </rdfs:subClassOf>
        <obo:IAO_0000117>Lindsay Cowell</obo:IAO_0000117>
        <obo:IAO_0000117>Albert Goldfain</obo:IAO_0000117>
        <obo:IAO_0000115 xml:lang="en">A quality that inheres in an organism population by virtue of the fact that realizations of an infectious disease occur in the population with a fluctuating prevalence.</obo:IAO_0000115>
        <rdfs:comment>Sporadic quality of infectious disease is relational to previous prevalence of the disease.</rdfs:comment>
        <obo:IAO_0000117>Alexander Diehl</obo:IAO_0000117>
    </owl:Class>
    


    <!-- http://purl.obolibrary.org/obo/IDO_0000495 -->

    <owl:Class rdf:about="&obo;IDO_0000495">
        <rdfs:label xml:lang="en">infectious disease course</rdfs:label>
        <owl:equivalentClass>
            <owl:Class>
                <owl:intersectionOf rdf:parseType="Collection">
                    <rdf:Description rdf:about="&obo;OGMS_0000063"/>
                    <owl:Restriction>
                        <owl:onProperty rdf:resource="&OBO_REL;realizes"/>
                        <owl:someValuesFrom rdf:resource="&obo;IDO_0000436"/>
                    </owl:Restriction>
                </owl:intersectionOf>
            </owl:Class>
        </owl:equivalentClass>
        <rdfs:subClassOf rdf:resource="&obo;OGMS_0000063"/>
        <obo:IAO_0000115 xml:lang="en">A disease course that is the realization of an infectious disease.</obo:IAO_0000115>
        <obo:IAO_0000117>Alexander Diehl</obo:IAO_0000117>
        <obo:IAO_0000117>Albert Goldfain</obo:IAO_0000117>
        <obo:IAO_0000117>Lindsay Cowell</obo:IAO_0000117>
    </owl:Class>
    


    <!-- http://purl.obolibrary.org/obo/IDO_0000496 -->

    <owl:Class rdf:about="&obo;IDO_0000496">
        <rdfs:label xml:lang="en">long-term non-progressing infectious disease course</rdfs:label>
        <rdfs:subClassOf rdf:resource="&obo;IDO_0000590"/>
        <obo:IAO_0000115 xml:lang="en">A chronic infectious disease course that does not progress to severe stages for a long period of time.</obo:IAO_0000115>
        <obo:IAO_0000117>Alexander Diehl</obo:IAO_0000117>
        <obo:IAO_0000117>Lindsay Cowell</obo:IAO_0000117>
        <obo:IAO_0000117>Albert Goldfain</obo:IAO_0000117>
    </owl:Class>
    


    <!-- http://purl.obolibrary.org/obo/IDO_0000497 -->

    <owl:Class rdf:about="&obo;IDO_0000497">
        <rdfs:label xml:lang="en">immunization against infectious agent</rdfs:label>
        <owl:equivalentClass>
            <owl:Class>
                <owl:intersectionOf rdf:parseType="Collection">
                    <rdf:Description rdf:about="&span;ProcessualEntity"/>
                    <owl:Restriction>
                        <owl:onProperty rdf:resource="&OBO_REL;has_output"/>
                        <owl:someValuesFrom>
                            <owl:Restriction>
                                <owl:onProperty>
                                    <rdf:Description>
                                        <owl:inverseOf rdf:resource="&obo;IDO_0000664"/>
                                    </rdf:Description>
                                </owl:onProperty>
                                <owl:someValuesFrom rdf:resource="&obo;IDO_0000448"/>
                            </owl:Restriction>
                        </owl:someValuesFrom>
                    </owl:Restriction>
                </owl:intersectionOf>
            </owl:Class>
        </owl:equivalentClass>
        <rdfs:subClassOf rdf:resource="&span;ProcessualEntity"/>
        <obo:IAO_0000117>Lindsay Cowell</obo:IAO_0000117>
        <obo:IAO_0000117>Alexander Diehl</obo:IAO_0000117>
        <obo:IAO_0000117>Albert Goldfain</obo:IAO_0000117>
        <obo:IAO_0000115 xml:lang="en">A process by which an organism acquires immunity to an infectious agent.</obo:IAO_0000115>
    </owl:Class>
    


    <!-- http://purl.obolibrary.org/obo/IDO_0000498 -->

    <owl:Class rdf:about="&obo;IDO_0000498">
        <rdfs:label xml:lang="en">active immunization against infectious agent</rdfs:label>
        <rdfs:subClassOf rdf:resource="&obo;IDO_0000497"/>
        <obo:IAO_0000117>Albert Goldfain</obo:IAO_0000117>
        <obo:IAO_0000115 xml:lang="en">An immunization that begins with exposure of an organism to antigen and results in immunity against an infectious agent.</obo:IAO_0000115>
        <obo:IAO_0000117>Lindsay Cowell</obo:IAO_0000117>
        <obo:IAO_0000117>Alexander Diehl</obo:IAO_0000117>
        <obo:IAO_0000118 xml:lang="en">inoculation</obo:IAO_0000118>
    </owl:Class>
    


    <!-- http://purl.obolibrary.org/obo/IDO_0000499 -->

    <owl:Class rdf:about="&obo;IDO_0000499">
        <rdfs:label xml:lang="en">vaccination against infectious agent</rdfs:label>
        <rdfs:subClassOf rdf:resource="&obo;IDO_0000498"/>
        <obo:IAO_0000117>Alexander Diehl</obo:IAO_0000117>
        <obo:IAO_0000117>Albert Goldfain</obo:IAO_0000117>
        <obo:IAO_0000115 xml:lang="en">An active immunization that begins with exposure of an organism to a vaccine.</obo:IAO_0000115>
        <obo:IAO_0000117>Lindsay Cowell</obo:IAO_0000117>
    </owl:Class>
    


    <!-- http://purl.obolibrary.org/obo/IDO_0000500 -->

    <owl:Class rdf:about="&obo;IDO_0000500">
        <rdfs:label xml:lang="en">variolation</rdfs:label>
        <rdfs:subClassOf rdf:resource="&obo;IDO_0000498"/>
        <obo:IAO_0000117>Alexander Diehl</obo:IAO_0000117>
        <obo:IAO_0000117>Albert Goldfain</obo:IAO_0000117>
        <obo:IAO_0000115 xml:lang="en">An active immunization that begins with exposure to smallpox in the form of a scab from a pustule and results in immunity against smallpox.</obo:IAO_0000115>
        <obo:IAO_0000117>Lindsay Cowell</obo:IAO_0000117>
    </owl:Class>
    


    <!-- http://purl.obolibrary.org/obo/IDO_0000501 -->

    <owl:Class rdf:about="&obo;IDO_0000501">
        <rdfs:label xml:lang="en">passive immunization against infectious agent</rdfs:label>
        <rdfs:subClassOf rdf:resource="&obo;IDO_0000497"/>
        <obo:IAO_0000117>Alexander Diehl</obo:IAO_0000117>
        <obo:IAO_0000117>Albert Goldfain</obo:IAO_0000117>
        <obo:IAO_0000115 xml:lang="en">An immunization that begins with transfer to an organism of molecules not produced by that organism and that confer immunity against an infectious agent.</obo:IAO_0000115>
        <obo:IAO_0000116 xml:lang="en">Examples include the injection of antibodies and the transfer of maternal antibodies to the fetus.</obo:IAO_0000116>
        <obo:IAO_0000117>Lindsay Cowell</obo:IAO_0000117>
    </owl:Class>
    


    <!-- http://purl.obolibrary.org/obo/IDO_0000502 -->

    <owl:Class rdf:about="&obo;IDO_0000502">
        <rdfs:label xml:lang="en">infectious disease epidemic</rdfs:label>
        <rdfs:subClassOf rdf:resource="&span;ProcessualEntity"/>
        <obo:IAO_0000117>Albert Goldfain</obo:IAO_0000117>
        <obo:IAO_0000117>Lindsay Cowell</obo:IAO_0000117>
        <obo:IAO_0000115 xml:lang="en">A process of infectious disease realizations and for which there is a statistically significant increase in the infectious disease incidence of a population.</obo:IAO_0000115>
        <obo:IAO_0000117>Alexander Diehl</obo:IAO_0000117>
        <obo:IAO_0000116 xml:lang="en">For a particular instance of infectious disease epidemic, signficance is determined based on the infectious disease incidence that is typical for an infectious disease for the particular population and time period.  </obo:IAO_0000116>
        <obo:IAO_0000118 xml:lang="en">infectious disease outbreak</obo:IAO_0000118>
    </owl:Class>
    


    <!-- http://purl.obolibrary.org/obo/IDO_0000503 -->

    <owl:Class rdf:about="&obo;IDO_0000503">
        <rdfs:label xml:lang="en">infectious disease pandemic</rdfs:label>
        <rdfs:subClassOf rdf:resource="&span;ProcessualEntity"/>
        <obo:IAO_0000115 xml:lang="en">A process in which multiple infectious disease epidemics of the same type of infectious disease unfold over overlapping periods of time and affect organism populations located in different geographic regions, including different countries and continents.</obo:IAO_0000115>
        <obo:IAO_0000117>Albert Goldfain</obo:IAO_0000117>
        <obo:IAO_0000117>Lindsay Cowell</obo:IAO_0000117>
        <obo:IAO_0000117>Alexander Diehl</obo:IAO_0000117>
    </owl:Class>
    


    <!-- http://purl.obolibrary.org/obo/IDO_0000504 -->

    <owl:Class rdf:about="&obo;IDO_0000504">
        <rdfs:label xml:lang="en">infectious disorder</rdfs:label>
        <owl:equivalentClass>
            <owl:Class>
                <owl:intersectionOf rdf:parseType="Collection">
                    <rdf:Description rdf:about="&obo;IDO_0000586"/>
                    <rdf:Description rdf:about="&obo;OGMS_0000045"/>
                </owl:intersectionOf>
            </owl:Class>
        </owl:equivalentClass>
        <rdfs:subClassOf rdf:resource="&obo;IDO_0000586"/>
        <rdfs:subClassOf rdf:resource="&obo;OGMS_0000045"/>
        <owl:disjointWith rdf:resource="&obo;IDO_0000617"/>
        <owl:disjointWith rdf:resource="&CARO;CARO_0000000"/>
        <obo:IAO_0000117>Alexander Diehl</obo:IAO_0000117>
        <obo:IAO_0000117>Albert Goldfain</obo:IAO_0000117>
        <obo:IAO_0000117>Lindsay Cowell</obo:IAO_0000117>
        <obo:IAO_0000115 xml:lang="en">An infection that is clinically abnormal.</obo:IAO_0000115>
    </owl:Class>
    


    <!-- http://purl.obolibrary.org/obo/IDO_0000505 -->

    <owl:Class rdf:about="&obo;IDO_0000505">
        <rdfs:label xml:lang="en">viremia</rdfs:label>
        <owl:equivalentClass>
            <owl:Class>
                <owl:intersectionOf rdf:parseType="Collection">
                    <rdf:Description rdf:about="&obo;IDO_0000586"/>
                    <owl:Restriction>
                        <owl:onProperty rdf:resource="&ro;has_part"/>
                        <owl:someValuesFrom>
                            <owl:Class>
                                <owl:intersectionOf rdf:parseType="Collection">
                                    <rdf:Description rdf:about="&obo;IDO_0000596"/>
                                    <rdf:Description rdf:about="&NCBITaxon;NCBITaxon_10239"/>
                                </owl:intersectionOf>
                            </owl:Class>
                        </owl:someValuesFrom>
                    </owl:Restriction>
                </owl:intersectionOf>
            </owl:Class>
        </owl:equivalentClass>
        <rdfs:subClassOf rdf:resource="&obo;IDO_0000472"/>
        <owl:disjointWith rdf:resource="&obo;IDO_0000506"/>
        <obo:IAO_0000117>Lindsay Cowell</obo:IAO_0000117>
        <rdfs:comment>DL needs FMA term.</rdfs:comment>
        <obo:IAO_0000117>Alexander Diehl</obo:IAO_0000117>
        <obo:IAO_0000117>Albert Goldfain</obo:IAO_0000117>
        <obo:IAO_0000115 xml:lang="en">An infection that has as part virus particles located in the blood.</obo:IAO_0000115>
    </owl:Class>
    


    <!-- http://purl.obolibrary.org/obo/IDO_0000506 -->

    <owl:Class rdf:about="&obo;IDO_0000506">
        <rdfs:label xml:lang="en">bacteremia</rdfs:label>
        <owl:equivalentClass>
            <owl:Class>
                <owl:intersectionOf rdf:parseType="Collection">
                    <rdf:Description rdf:about="&obo;IDO_0000586"/>
                    <owl:Restriction>
                        <owl:onProperty rdf:resource="&ro;has_part"/>
                        <owl:someValuesFrom>
                            <owl:Class>
                                <owl:intersectionOf rdf:parseType="Collection">
                                    <rdf:Description rdf:about="&obo;IDO_0000596"/>
                                    <rdf:Description rdf:about="&NCBITaxon;NCBITaxon_2"/>
                                </owl:intersectionOf>
                            </owl:Class>
                        </owl:someValuesFrom>
                    </owl:Restriction>
                </owl:intersectionOf>
            </owl:Class>
        </owl:equivalentClass>
        <rdfs:subClassOf rdf:resource="&obo;IDO_0000472"/>
        <obo:IAO_0000117>Lindsay Cowell</obo:IAO_0000117>
        <obo:IAO_0000117>Alexander Diehl</obo:IAO_0000117>
        <rdfs:comment>DL needs FMA term.</rdfs:comment>
        <obo:IAO_0000117>Albert Goldfain</obo:IAO_0000117>
        <obo:IAO_0000115 xml:lang="en">An infection that has as part bacteria located in the blood.</obo:IAO_0000115>
    </owl:Class>
    


    <!-- http://purl.obolibrary.org/obo/IDO_0000507 -->

    <owl:Class rdf:about="&obo;IDO_0000507">
        <rdfs:label xml:lang="en">_obsolete_septicemia</rdfs:label>
        <rdfs:subClassOf rdf:resource="&j.0;ObsoleteClass"/>
        <obo:IAO_0000115 xml:lang="en">A bacteremia in which the baceteria are replicating.</obo:IAO_0000115>
        <obo:IAO_0000117>Alexander Diehl</obo:IAO_0000117>
        <obo:IAO_0000117>Albert Goldfain</obo:IAO_0000117>
        <obo:IAO_0000117>Lindsay Cowell</obo:IAO_0000117>
    </owl:Class>
    


    <!-- http://purl.obolibrary.org/obo/IDO_0000508 -->

    <owl:Class rdf:about="&obo;IDO_0000508">
        <rdfs:label xml:lang="en">virion</rdfs:label>
        <rdfs:subClassOf rdf:resource="&NCBITaxon;NCBITaxon_10239"/>
        <obo:IAO_0000117>Melanie Courtot</obo:IAO_0000117>
        <obo:IAO_0000117>Alexander Diehl</obo:IAO_0000117>
        <obo:IAO_0000117>Albert Goldfain</obo:IAO_0000117>
        <obo:IAO_0000117>Lindsay Cowell</obo:IAO_0000117>
        <obo:IAO_0000115 xml:lang="en">A virus that is in its assembled state consisting of genomic material (DNA or RNA) surrounded by coating molecules.</obo:IAO_0000115>
    </owl:Class>
    


    <!-- http://purl.obolibrary.org/obo/IDO_0000509 -->

    <owl:Class rdf:about="&obo;IDO_0000509">
        <rdfs:label xml:lang="en">organism population</rdfs:label>
        <rdfs:subClassOf rdf:resource="&snap;ObjectAggregate"/>
        <rdfs:comment>The organism population may be delineated by spatio-temporal proximity or by demographic criteria such as age.</rdfs:comment>
        <obo:IAO_0000117>Alexander Diehl</obo:IAO_0000117>
        <obo:IAO_0000117>Albert Goldfain</obo:IAO_0000117>
        <obo:IAO_0000115 xml:lang="en">An aggregate of organisms of the same Species.</obo:IAO_0000115>
        <obo:IAO_0000117>Lindsay Cowell</obo:IAO_0000117>
    </owl:Class>
    


    <!-- http://purl.obolibrary.org/obo/IDO_0000511 -->

    <owl:Class rdf:about="&obo;IDO_0000511">
        <rdfs:label xml:lang="en">infected population</rdfs:label>
        <rdfs:subClassOf rdf:resource="&obo;IDO_0000509"/>
        <rdfs:subClassOf>
            <owl:Class>
                <owl:intersectionOf rdf:parseType="Collection">
                    <owl:Restriction>
                        <owl:onProperty rdf:resource="&ro;has_part"/>
                        <owl:someValuesFrom rdf:resource="&obo;IDO_0000460"/>
                    </owl:Restriction>
                    <owl:Restriction>
                        <owl:onProperty rdf:resource="&ro;has_part"/>
                        <owl:allValuesFrom rdf:resource="&obo;IDO_0000460"/>
                    </owl:Restriction>
                </owl:intersectionOf>
            </owl:Class>
        </rdfs:subClassOf>
        <obo:IAO_0000117>Lindsay Cowell</obo:IAO_0000117>
        <obo:IAO_0000117>Albert Goldfain</obo:IAO_0000117>
        <obo:IAO_0000117>Alexander Diehl</obo:IAO_0000117>
        <obo:IAO_0000115 xml:lang="en">An organism population whose members have an infection.</obo:IAO_0000115>
    </owl:Class>
    


    <!-- http://purl.obolibrary.org/obo/IDO_0000512 -->

    <owl:Class rdf:about="&obo;IDO_0000512">
        <rdfs:label xml:lang="en">diseased population</rdfs:label>
        <rdfs:subClassOf rdf:resource="&obo;IDO_0000509"/>
        <rdfs:subClassOf>
            <owl:Class>
                <owl:intersectionOf rdf:parseType="Collection">
                    <owl:Restriction>
                        <owl:onProperty rdf:resource="&ro;has_part"/>
                        <owl:someValuesFrom>
                            <owl:Class>
                                <owl:intersectionOf rdf:parseType="Collection">
                                    <rdf:Description rdf:about="&obo;OBI_0100026"/>
                                    <owl:Restriction>
                                        <owl:onProperty rdf:resource="&ro;participates_in"/>
                                        <owl:someValuesFrom rdf:resource="&obo;IDO_0000495"/>
                                    </owl:Restriction>
                                </owl:intersectionOf>
                            </owl:Class>
                        </owl:someValuesFrom>
                    </owl:Restriction>
                    <owl:Restriction>
                        <owl:onProperty rdf:resource="&ro;has_part"/>
                        <owl:allValuesFrom>
                            <owl:Class>
                                <owl:intersectionOf rdf:parseType="Collection">
                                    <rdf:Description rdf:about="&obo;OBI_0100026"/>
                                    <owl:Restriction>
                                        <owl:onProperty rdf:resource="&ro;participates_in"/>
                                        <owl:someValuesFrom rdf:resource="&obo;IDO_0000495"/>
                                    </owl:Restriction>
                                </owl:intersectionOf>
                            </owl:Class>
                        </owl:allValuesFrom>
                    </owl:Restriction>
                </owl:intersectionOf>
            </owl:Class>
        </rdfs:subClassOf>
        <obo:IAO_0000117>Lindsay Cowell</obo:IAO_0000117>
        <obo:IAO_0000117>Alexander Diehl</obo:IAO_0000117>
        <obo:IAO_0000117>Albert Goldfain</obo:IAO_0000117>
        <obo:IAO_0000115 xml:lang="en">An organism population in whose members an infectious disease is being realized.</obo:IAO_0000115>
    </owl:Class>
    


    <!-- http://purl.obolibrary.org/obo/IDO_0000513 -->

    <owl:Class rdf:about="&obo;IDO_0000513">
        <rdfs:label xml:lang="en">infectious agent population</rdfs:label>
        <rdfs:subClassOf rdf:resource="&obo;IDO_0000509"/>
        <rdfs:subClassOf>
            <owl:Class>
                <owl:intersectionOf rdf:parseType="Collection">
                    <owl:Restriction>
                        <owl:onProperty rdf:resource="&ro;has_part"/>
                        <owl:someValuesFrom rdf:resource="&obo;IDO_0000596"/>
                    </owl:Restriction>
                    <owl:Restriction>
                        <owl:onProperty rdf:resource="&ro;has_part"/>
                        <owl:allValuesFrom rdf:resource="&obo;IDO_0000596"/>
                    </owl:Restriction>
                </owl:intersectionOf>
            </owl:Class>
        </rdfs:subClassOf>
        <obo:IAO_0000117>Albert Goldfain</obo:IAO_0000117>
        <obo:IAO_0000117>Lindsay Cowell</obo:IAO_0000117>
        <obo:IAO_0000117>Alexander Diehl</obo:IAO_0000117>
        <obo:IAO_0000115 xml:lang="en">An organism population whose members each have an infectious disposition.</obo:IAO_0000115>
    </owl:Class>
    


    <!-- http://purl.obolibrary.org/obo/IDO_0000514 -->

    <owl:Class rdf:about="&obo;IDO_0000514">
        <rdfs:label xml:lang="en">susceptible population</rdfs:label>
        <rdfs:subClassOf rdf:resource="&obo;IDO_0000509"/>
        <obo:IAO_0000117>Alexander Diehl</obo:IAO_0000117>
        <obo:IAO_0000117>Albert Goldfain</obo:IAO_0000117>
        <obo:IAO_0000117>Lindsay Cowell</obo:IAO_0000117>
        <obo:IAO_0000115 xml:lang="en">An organism population whose members are not infected with an infectious agent and who lack immunity to the infectious agent.</obo:IAO_0000115>
        <obo:IAO_0000118 xml:lang="en">at-risk population</obo:IAO_0000118>
    </owl:Class>
    


    <!-- http://purl.obolibrary.org/obo/IDO_0000515 -->

    <owl:Class rdf:about="&obo;IDO_0000515">
        <rdfs:label xml:lang="en">normal resident microbiota population</rdfs:label>
        <rdfs:subClassOf rdf:resource="&obo;IDO_0000509"/>
        <obo:IAO_0000117>Alexander Diehl</obo:IAO_0000117>
        <obo:IAO_0000117>Albert Goldfain</obo:IAO_0000117>
        <obo:IAO_0000115 xml:lang="en">An organism population whose members are particpating in non-parasitic symbiosis with a particular host.</obo:IAO_0000115>
        <obo:IAO_0000117>Lindsay Cowell</obo:IAO_0000117>
        <obo:IAO_0000118 xml:lang="en">normal resident microflora population</obo:IAO_0000118>
    </owl:Class>
    


    <!-- http://purl.obolibrary.org/obo/IDO_0000516 -->

    <owl:Class rdf:about="&obo;IDO_0000516">
        <rdfs:label xml:lang="en">_obsolete_configured infectious organism population</rdfs:label>
        <rdfs:subClassOf rdf:resource="&j.0;ObsoleteClass"/>
        <obo:IAO_0000117>Alexander Diehl</obo:IAO_0000117>
        <obo:IAO_0000117>Albert Goldfain</obo:IAO_0000117>
        <obo:IAO_0000115 xml:lang="en">An infectious organism population with a certain configuration quality (OGMS:0000039) (distributed across a spatial region (e.g., anatomical location in a host) in a particular way). Put e.g. In comments</obo:IAO_0000115>
        <obo:IAO_0000117>Lindsay Cowell</obo:IAO_0000117>
    </owl:Class>
    


    <!-- http://purl.obolibrary.org/obo/IDO_0000519 -->

    <owl:Class rdf:about="&obo;IDO_0000519">
        <rdfs:label xml:lang="en">incubation period</rdfs:label>
        <rdfs:subClassOf rdf:resource="&span;TemporalInterval"/>
        <obo:IAO_0000117>Albert Goldfain</obo:IAO_0000117>
        <obo:IAO_0000117>Lindsay Cowell</obo:IAO_0000117>
        <obo:IAO_0000117>Alexander Diehl</obo:IAO_0000117>
        <obo:IAO_0000115 xml:lang="en">A continuous temporal interval beginning with the extablishment of an infectious agent colony and ending with the onset of symptoms (or infectious disease course?).</obo:IAO_0000115>
    </owl:Class>
    


    <!-- http://purl.obolibrary.org/obo/IDO_0000520 -->

    <owl:Class rdf:about="&obo;IDO_0000520">
        <rdfs:label xml:lang="en">communicability period</rdfs:label>
        <rdfs:subClassOf rdf:resource="&span;TemporalInterval"/>
        <obo:IAO_0000115 xml:lang="en">A continuous temporal interval during which contagiousness inhering in the bearer of a host role.</obo:IAO_0000115>
        <obo:IAO_0000117>Lindsay Cowell</obo:IAO_0000117>
        <obo:IAO_0000117>Alexander Diehl</obo:IAO_0000117>
        <obo:IAO_0000117>Albert Goldfain</obo:IAO_0000117>
    </owl:Class>
    


    <!-- http://purl.obolibrary.org/obo/IDO_0000522 -->

    <owl:Class rdf:about="&obo;IDO_0000522">
        <rdfs:label xml:lang="en">symbiont</rdfs:label>
        <owl:equivalentClass>
            <owl:Class>
                <owl:intersectionOf rdf:parseType="Collection">
                    <rdf:Description rdf:about="&obo;OBI_0100026"/>
                    <owl:Restriction>
                        <owl:onProperty rdf:resource="&OBO_REL;has_role"/>
                        <owl:someValuesFrom rdf:resource="&obo;IDO_0000400"/>
                    </owl:Restriction>
                </owl:intersectionOf>
            </owl:Class>
        </owl:equivalentClass>
        <rdfs:subClassOf rdf:resource="&obo;OBI_0100026"/>
        <obo:IAO_0000117>Lindsay Cowell</obo:IAO_0000117>
        <obo:IAO_0000117>Albert Goldfain</obo:IAO_0000117>
        <obo:IAO_0000117>Alexander Diehl</obo:IAO_0000117>
        <obo:IAO_0000115 xml:lang="en">An organism bearing a symbiont role.</obo:IAO_0000115>
    </owl:Class>
    


    <!-- http://purl.obolibrary.org/obo/IDO_0000523 -->

    <owl:Class rdf:about="&obo;IDO_0000523">
        <rdfs:label xml:lang="en">obligatory symbiont</rdfs:label>
        <rdfs:subClassOf rdf:resource="&obo;IDO_0000522"/>
        <rdfs:subClassOf>
            <owl:Restriction>
                <owl:onProperty rdf:resource="&OBO_REL;has_role"/>
                <owl:someValuesFrom rdf:resource="&obo;IDO_0000400"/>
            </owl:Restriction>
        </rdfs:subClassOf>
        <obo:IAO_0000117>Lindsay Cowell</obo:IAO_0000117>
        <obo:IAO_0000117>Albert Goldfain</obo:IAO_0000117>
        <obo:IAO_0000117>Alexander Diehl</obo:IAO_0000117>
        <obo:IAO_0000115 xml:lang="en">An organism that can only reach developmental maturity, replicate, or persist in symbiosis.</obo:IAO_0000115>
    </owl:Class>
    


    <!-- http://purl.obolibrary.org/obo/IDO_0000524 -->

    <owl:Class rdf:about="&obo;IDO_0000524">
        <rdfs:label xml:lang="en">mutualist</rdfs:label>
        <owl:equivalentClass>
            <owl:Class>
                <owl:intersectionOf rdf:parseType="Collection">
                    <rdf:Description rdf:about="&obo;OBI_0100026"/>
                    <owl:Restriction>
                        <owl:onProperty rdf:resource="&OBO_REL;has_role"/>
                        <owl:someValuesFrom rdf:resource="&obo;IDO_0000401"/>
                    </owl:Restriction>
                </owl:intersectionOf>
            </owl:Class>
        </owl:equivalentClass>
        <rdfs:subClassOf rdf:resource="&obo;IDO_0000522"/>
        <obo:IAO_0000117>Albert Goldfain</obo:IAO_0000117>
        <obo:IAO_0000115 xml:lang="en">An organism bearing a mutualist role.</obo:IAO_0000115>
        <obo:IAO_0000117>Lindsay Cowell</obo:IAO_0000117>
        <obo:IAO_0000117>Alexander Diehl</obo:IAO_0000117>
    </owl:Class>
    


    <!-- http://purl.obolibrary.org/obo/IDO_0000525 -->

    <owl:Class rdf:about="&obo;IDO_0000525">
        <rdfs:label xml:lang="en">commensal</rdfs:label>
        <owl:equivalentClass>
            <owl:Class>
                <owl:intersectionOf rdf:parseType="Collection">
                    <rdf:Description rdf:about="&obo;OBI_0100026"/>
                    <owl:Restriction>
                        <owl:onProperty rdf:resource="&OBO_REL;has_role"/>
                        <owl:someValuesFrom rdf:resource="&obo;IDO_0000402"/>
                    </owl:Restriction>
                </owl:intersectionOf>
            </owl:Class>
        </owl:equivalentClass>
        <rdfs:subClassOf rdf:resource="&obo;IDO_0000522"/>
        <obo:IAO_0000117>Albert Goldfain</obo:IAO_0000117>
        <obo:IAO_0000117>Alexander Diehl</obo:IAO_0000117>
        <obo:IAO_0000115 xml:lang="en">An organism bearing a commensal role.</obo:IAO_0000115>
        <obo:IAO_0000117>Lindsay Cowell</obo:IAO_0000117>
    </owl:Class>
    


    <!-- http://purl.obolibrary.org/obo/IDO_0000526 -->

    <owl:Class rdf:about="&obo;IDO_0000526">
        <rdfs:label xml:lang="en">parasite</rdfs:label>
        <owl:equivalentClass>
            <owl:Class>
                <owl:intersectionOf rdf:parseType="Collection">
                    <rdf:Description rdf:about="&obo;OBI_0100026"/>
                    <owl:Restriction>
                        <owl:onProperty rdf:resource="&OBO_REL;has_role"/>
                        <owl:someValuesFrom rdf:resource="&obo;IDO_0000403"/>
                    </owl:Restriction>
                </owl:intersectionOf>
            </owl:Class>
        </owl:equivalentClass>
        <rdfs:subClassOf rdf:resource="&obo;IDO_0000522"/>
        <obo:IAO_0000115 xml:lang="en">A organism bearing a parasite role.</obo:IAO_0000115>
        <obo:IAO_0000117>Albert Goldfain</obo:IAO_0000117>
        <obo:IAO_0000117>Lindsay Cowell</obo:IAO_0000117>
        <obo:IAO_0000117>Alexander Diehl</obo:IAO_0000117>
    </owl:Class>
    


    <!-- http://purl.obolibrary.org/obo/IDO_0000527 -->

    <owl:Class rdf:about="&obo;IDO_0000527">
        <rdfs:label xml:lang="en">_obsolete_infectious organism</rdfs:label>
        <rdfs:subClassOf rdf:resource="&j.0;ObsoleteClass"/>
        <obo:IAO_0000117>Albert Goldfain</obo:IAO_0000117>
        <obo:IAO_0000117>Alexander Diehl</obo:IAO_0000117>
        <obo:IAO_0000115 xml:lang="en">An infectious agent that is an organism.</obo:IAO_0000115>
        <obo:IAO_0000117>Lindsay Cowell</obo:IAO_0000117>
    </owl:Class>
    


    <!-- http://purl.obolibrary.org/obo/IDO_0000528 -->

    <owl:Class rdf:about="&obo;IDO_0000528">
        <rdfs:label xml:lang="en">pathogen</rdfs:label>
        <owl:equivalentClass>
            <owl:Class>
                <owl:intersectionOf rdf:parseType="Collection">
                    <rdf:Description rdf:about="&snap;MaterialEntity"/>
                    <owl:Restriction>
                        <owl:onProperty rdf:resource="&OBO_REL;has_disposition"/>
                        <owl:someValuesFrom rdf:resource="&obo;IDO_0000450"/>
                    </owl:Restriction>
                </owl:intersectionOf>
            </owl:Class>
        </owl:equivalentClass>
        <rdfs:subClassOf rdf:resource="&snap;MaterialEntity"/>
        <owl:disjointWith rdf:resource="&obo;IDO_0000544"/>
        <owl:disjointWith rdf:resource="&obo;IDO_0000555"/>
        <owl:disjointWith rdf:resource="&obo;IDO_0000556"/>
        <owl:disjointWith rdf:resource="&obo;IDO_0000617"/>
        <owl:disjointWith rdf:resource="&CARO;CARO_0000000"/>
        <obo:IAO_0000115 xml:lang="en">A material entity with a pathogenic disposition.</obo:IAO_0000115>
        <obo:IAO_0000117>Albert Goldfain</obo:IAO_0000117>
        <obo:IAO_0000117>Lindsay Cowell</obo:IAO_0000117>
        <obo:IAO_0000117>Alexander Diehl</obo:IAO_0000117>
    </owl:Class>
    


    <!-- http://purl.obolibrary.org/obo/IDO_0000530 -->

    <owl:Class rdf:about="&obo;IDO_0000530">
        <rdfs:label xml:lang="en">primary pathogen</rdfs:label>
        <owl:equivalentClass>
            <owl:Class>
                <owl:intersectionOf rdf:parseType="Collection">
                    <rdf:Description rdf:about="&obo;OBI_0100026"/>
                    <owl:Restriction>
                        <owl:onProperty rdf:resource="&OBO_REL;has_disposition"/>
                        <owl:someValuesFrom rdf:resource="&obo;IDO_0000407"/>
                    </owl:Restriction>
                </owl:intersectionOf>
            </owl:Class>
        </owl:equivalentClass>
        <rdfs:subClassOf rdf:resource="&obo;IDO_0000596"/>
        <obo:IAO_0000117>Alexander Diehl</obo:IAO_0000117>
        <obo:IAO_0000118>principal pathogen</obo:IAO_0000118>
        <obo:IAO_0000117>Albert Goldfain</obo:IAO_0000117>
        <obo:IAO_0000115 xml:lang="en">An infectious agent with a primary infectious disposition.</obo:IAO_0000115>
        <obo:IAO_0000117>Lindsay Cowell</obo:IAO_0000117>
    </owl:Class>
    


    <!-- http://purl.obolibrary.org/obo/IDO_0000531 -->

    <owl:Class rdf:about="&obo;IDO_0000531">
        <rdfs:label xml:lang="en">host</rdfs:label>
        <owl:equivalentClass>
            <owl:Class>
                <owl:intersectionOf rdf:parseType="Collection">
                    <rdf:Description rdf:about="&obo;OBI_0100026"/>
                    <owl:Restriction>
                        <owl:onProperty rdf:resource="&OBO_REL;has_role"/>
                        <owl:someValuesFrom rdf:resource="&obo;IDO_0000629"/>
                    </owl:Restriction>
                </owl:intersectionOf>
            </owl:Class>
        </owl:equivalentClass>
        <rdfs:subClassOf rdf:resource="&obo;OBI_0100026"/>
        <obo:IAO_0000117>Albert Goldfain</obo:IAO_0000117>
        <obo:IAO_0000117>Alexander Diehl</obo:IAO_0000117>
        <obo:IAO_0000115 xml:lang="en">An organism bearing a host role.</obo:IAO_0000115>
        <obo:IAO_0000117>Lindsay Cowell</obo:IAO_0000117>
    </owl:Class>
    


    <!-- http://purl.obolibrary.org/obo/IDO_0000532 -->

    <owl:Class rdf:about="&obo;IDO_0000532">
        <rdfs:label xml:lang="en">definitive host</rdfs:label>
        <owl:equivalentClass>
            <owl:Class>
                <owl:intersectionOf rdf:parseType="Collection">
                    <rdf:Description rdf:about="&obo;OBI_0100026"/>
                    <owl:Restriction>
                        <owl:onProperty rdf:resource="&OBO_REL;has_role"/>
                        <owl:someValuesFrom rdf:resource="&obo;IDO_0000409"/>
                    </owl:Restriction>
                </owl:intersectionOf>
            </owl:Class>
        </owl:equivalentClass>
        <rdfs:subClassOf rdf:resource="&obo;IDO_0000531"/>
        <obo:IAO_0000117>Lindsay Cowell</obo:IAO_0000117>
        <obo:IAO_0000117>Alexander Diehl</obo:IAO_0000117>
        <obo:IAO_0000117>Albert Goldfain</obo:IAO_0000117>
        <obo:IAO_0000115 xml:lang="en">An organism bearing a definitive host role.</obo:IAO_0000115>
        <obo:IAO_0000118 xml:lang="en">primary host</obo:IAO_0000118>
    </owl:Class>
    


    <!-- http://purl.obolibrary.org/obo/IDO_0000533 -->

    <owl:Class rdf:about="&obo;IDO_0000533">
        <rdfs:label xml:lang="en">intermediate host</rdfs:label>
        <owl:equivalentClass>
            <owl:Class>
                <owl:intersectionOf rdf:parseType="Collection">
                    <rdf:Description rdf:about="&obo;OBI_0100026"/>
                    <owl:Restriction>
                        <owl:onProperty rdf:resource="&OBO_REL;has_role"/>
                        <owl:someValuesFrom rdf:resource="&obo;IDO_0000410"/>
                    </owl:Restriction>
                </owl:intersectionOf>
            </owl:Class>
        </owl:equivalentClass>
        <rdfs:subClassOf rdf:resource="&obo;IDO_0000531"/>
        <obo:IAO_0000117>Alexander Diehl</obo:IAO_0000117>
        <obo:IAO_0000115 xml:lang="en">A organism bearing an intermediate host role.</obo:IAO_0000115>
        <obo:IAO_0000117>Lindsay Cowell</obo:IAO_0000117>
        <obo:IAO_0000117>Albert Goldfain</obo:IAO_0000117>
        <obo:IAO_0000118 xml:lang="en">secondary host</obo:IAO_0000118>
    </owl:Class>
    


    <!-- http://purl.obolibrary.org/obo/IDO_0000534 -->

    <owl:Class rdf:about="&obo;IDO_0000534">
        <rdfs:label xml:lang="en">paratenic host</rdfs:label>
        <owl:equivalentClass>
            <owl:Class>
                <owl:intersectionOf rdf:parseType="Collection">
                    <rdf:Description rdf:about="&obo;OBI_0100026"/>
                    <owl:Restriction>
                        <owl:onProperty rdf:resource="&OBO_REL;has_role"/>
                        <owl:someValuesFrom rdf:resource="&obo;IDO_0000411"/>
                    </owl:Restriction>
                </owl:intersectionOf>
            </owl:Class>
        </owl:equivalentClass>
        <rdfs:subClassOf rdf:resource="&obo;IDO_0000531"/>
        <obo:IAO_0000117>Lindsay Cowell</obo:IAO_0000117>
        <obo:IAO_0000117>Alexander Diehl</obo:IAO_0000117>
        <obo:IAO_0000117>Albert Goldfain</obo:IAO_0000117>
        <obo:IAO_0000115 xml:lang="en">An organism bearing a paratenic host role.</obo:IAO_0000115>
    </owl:Class>
    


    <!-- http://purl.obolibrary.org/obo/IDO_0000535 -->

    <owl:Class rdf:about="&obo;IDO_0000535">
        <rdfs:label xml:lang="en">dead-end host</rdfs:label>
        <owl:equivalentClass>
            <owl:Class>
                <owl:intersectionOf rdf:parseType="Collection">
                    <rdf:Description rdf:about="&obo;OBI_0100026"/>
                    <owl:Restriction>
                        <owl:onProperty rdf:resource="&OBO_REL;has_role"/>
                        <owl:someValuesFrom rdf:resource="&obo;IDO_0000412"/>
                    </owl:Restriction>
                </owl:intersectionOf>
            </owl:Class>
        </owl:equivalentClass>
        <rdfs:subClassOf rdf:resource="&obo;IDO_0000531"/>
        <obo:IAO_0000117>Alexander Diehl</obo:IAO_0000117>
        <obo:IAO_0000117>Lindsay Cowell</obo:IAO_0000117>
        <obo:IAO_0000117>Albert Goldfain</obo:IAO_0000117>
        <obo:IAO_0000115 xml:lang="en">An organism bearing a dead-end host role.</obo:IAO_0000115>
        <obo:IAO_0000118 xml:lang="en">incidental host</obo:IAO_0000118>
    </owl:Class>
    


    <!-- http://purl.obolibrary.org/obo/IDO_0000536 -->

    <owl:Class rdf:about="&obo;IDO_0000536">
        <rdfs:label xml:lang="en">parasite host</rdfs:label>
        <owl:equivalentClass>
            <owl:Class>
                <owl:intersectionOf rdf:parseType="Collection">
                    <rdf:Description rdf:about="&obo;OBI_0100026"/>
                    <owl:Restriction>
                        <owl:onProperty rdf:resource="&OBO_REL;has_role"/>
                        <owl:someValuesFrom rdf:resource="&obo;IDO_0000413"/>
                    </owl:Restriction>
                </owl:intersectionOf>
            </owl:Class>
        </owl:equivalentClass>
        <rdfs:subClassOf rdf:resource="&obo;IDO_0000531"/>
        <obo:IAO_0000117>Albert Goldfain</obo:IAO_0000117>
        <obo:IAO_0000115 xml:lang="en">An organism bearing a parasite host role.</obo:IAO_0000115>
        <obo:IAO_0000117>Lindsay Cowell</obo:IAO_0000117>
        <obo:IAO_0000117>Alexander Diehl</obo:IAO_0000117>
    </owl:Class>
    


    <!-- http://purl.obolibrary.org/obo/IDO_0000537 -->

    <owl:Class rdf:about="&obo;IDO_0000537">
        <rdfs:label xml:lang="en">infectious agent host</rdfs:label>
        <owl:equivalentClass>
            <owl:Class>
                <owl:intersectionOf rdf:parseType="Collection">
                    <rdf:Description rdf:about="&obo;OBI_0100026"/>
                    <owl:Restriction>
                        <owl:onProperty rdf:resource="&OBO_REL;has_role"/>
                        <owl:someValuesFrom rdf:resource="&obo;IDO_0000414"/>
                    </owl:Restriction>
                </owl:intersectionOf>
            </owl:Class>
        </owl:equivalentClass>
        <rdfs:subClassOf rdf:resource="&obo;IDO_0000538"/>
        <obo:IAO_0000117>Lindsay Cowell</obo:IAO_0000117>
        <obo:IAO_0000117>Alexander Diehl</obo:IAO_0000117>
        <obo:IAO_0000117>Albert Goldfain</obo:IAO_0000117>
        <obo:IAO_0000115 xml:lang="en">An organism bearing an infectious agent host role.</obo:IAO_0000115>
    </owl:Class>
    


    <!-- http://purl.obolibrary.org/obo/IDO_0000538 -->

    <owl:Class rdf:about="&obo;IDO_0000538">
        <rdfs:label xml:lang="en">pathogen host</rdfs:label>
        <owl:equivalentClass>
            <owl:Class>
                <owl:intersectionOf rdf:parseType="Collection">
                    <rdf:Description rdf:about="&obo;OBI_0100026"/>
                    <owl:Restriction>
                        <owl:onProperty rdf:resource="&OBO_REL;has_role"/>
                        <owl:someValuesFrom rdf:resource="&obo;IDO_0000415"/>
                    </owl:Restriction>
                </owl:intersectionOf>
            </owl:Class>
        </owl:equivalentClass>
        <rdfs:subClassOf rdf:resource="&obo;IDO_0000531"/>
        <obo:IAO_0000117>Alexander Diehl</obo:IAO_0000117>
        <obo:IAO_0000117>Lindsay Cowell</obo:IAO_0000117>
        <obo:IAO_0000117>Albert Goldfain</obo:IAO_0000117>
        <obo:IAO_0000115 xml:lang="en">An organism bearing a pathogen host role.</obo:IAO_0000115>
    </owl:Class>
    


    <!-- http://purl.obolibrary.org/obo/IDO_0000539 -->

    <owl:Class rdf:about="&obo;IDO_0000539">
        <rdfs:label xml:lang="en">infectious agent carrier</rdfs:label>
        <owl:equivalentClass>
            <owl:Class>
                <owl:intersectionOf rdf:parseType="Collection">
                    <rdf:Description rdf:about="&obo;OBI_0100026"/>
                    <owl:Restriction>
                        <owl:onProperty rdf:resource="&OBO_REL;has_role"/>
                        <owl:someValuesFrom rdf:resource="&obo;IDO_0000416"/>
                    </owl:Restriction>
                </owl:intersectionOf>
            </owl:Class>
        </owl:equivalentClass>
        <rdfs:subClassOf rdf:resource="&obo;IDO_0000537"/>
        <obo:IAO_0000117>Albert Goldfain</obo:IAO_0000117>
        <obo:IAO_0000117>Lindsay Cowell</obo:IAO_0000117>
        <obo:IAO_0000117>Alexander Diehl</obo:IAO_0000117>
        <obo:IAO_0000115 xml:lang="en">An organism bearing the infectious agent carrier role.</obo:IAO_0000115>
    </owl:Class>
    


    <!-- http://purl.obolibrary.org/obo/IDO_0000540 -->

    <owl:Class rdf:about="&obo;IDO_0000540">
        <rdfs:label xml:lang="en">infectious agent vector</rdfs:label>
        <owl:equivalentClass>
            <owl:Class>
                <owl:intersectionOf rdf:parseType="Collection">
                    <rdf:Description rdf:about="&obo;OBI_0100026"/>
                    <owl:Restriction>
                        <owl:onProperty rdf:resource="&OBO_REL;has_role"/>
                        <owl:someValuesFrom rdf:resource="&obo;IDO_0000418"/>
                    </owl:Restriction>
                </owl:intersectionOf>
            </owl:Class>
        </owl:equivalentClass>
        <rdfs:subClassOf rdf:resource="&obo;OBI_0100026"/>
        <obo:IAO_0000117>Alexander Diehl</obo:IAO_0000117>
        <obo:IAO_0000117>Lindsay Cowell</obo:IAO_0000117>
        <obo:IAO_0000117>Albert Goldfain</obo:IAO_0000117>
        <obo:IAO_0000115 xml:lang="en">An organism bearing an infectious agent vector role.</obo:IAO_0000115>
    </owl:Class>
    


    <!-- http://purl.obolibrary.org/obo/IDO_0000541 -->

    <owl:Class rdf:about="&obo;IDO_0000541">
        <rdfs:label xml:lang="en">mechanical vector of infectious agent</rdfs:label>
        <owl:equivalentClass>
            <owl:Class>
                <owl:intersectionOf rdf:parseType="Collection">
                    <rdf:Description rdf:about="&obo;OBI_0100026"/>
                    <owl:Restriction>
                        <owl:onProperty rdf:resource="&OBO_REL;has_role"/>
                        <owl:someValuesFrom rdf:resource="&obo;IDO_0000419"/>
                    </owl:Restriction>
                </owl:intersectionOf>
            </owl:Class>
        </owl:equivalentClass>
        <rdfs:subClassOf rdf:resource="&obo;IDO_0000540"/>
        <obo:IAO_0000117>Albert Goldfain</obo:IAO_0000117>
        <obo:IAO_0000117>Alexander Diehl</obo:IAO_0000117>
        <obo:IAO_0000115 xml:lang="en">An infectious agent vector bearing a mechanical vector of infectious agent role.</obo:IAO_0000115>
        <obo:IAO_0000117>Lindsay Cowell</obo:IAO_0000117>
    </owl:Class>
    


    <!-- http://purl.obolibrary.org/obo/IDO_0000542 -->

    <owl:Class rdf:about="&obo;IDO_0000542">
        <rdfs:label xml:lang="en">biological vector of infectious agent</rdfs:label>
        <owl:equivalentClass>
            <owl:Class>
                <owl:intersectionOf rdf:parseType="Collection">
                    <rdf:Description rdf:about="&obo;OBI_0100026"/>
                    <owl:Restriction>
                        <owl:onProperty rdf:resource="&OBO_REL;has_role"/>
                        <owl:someValuesFrom rdf:resource="&obo;IDO_0000420"/>
                    </owl:Restriction>
                </owl:intersectionOf>
            </owl:Class>
        </owl:equivalentClass>
        <rdfs:subClassOf rdf:resource="&obo;IDO_0000540"/>
        <obo:IAO_0000117>Albert Goldfain</obo:IAO_0000117>
        <obo:IAO_0000117>Alexander Diehl</obo:IAO_0000117>
        <obo:IAO_0000115 xml:lang="en">An infectious agent vector bearing a biological vector of infectious agent role.</obo:IAO_0000115>
        <obo:IAO_0000117>Lindsay Cowell</obo:IAO_0000117>
    </owl:Class>
    


    <!-- http://purl.obolibrary.org/obo/IDO_0000543 -->

    <owl:Class rdf:about="&obo;IDO_0000543">
        <rdfs:label xml:lang="en">vehicle of infectious agent</rdfs:label>
        <owl:equivalentClass>
            <owl:Class>
                <owl:intersectionOf rdf:parseType="Collection">
                    <rdf:Description rdf:about="&snap;MaterialEntity"/>
                    <owl:Restriction>
                        <owl:onProperty rdf:resource="&OBO_REL;has_role"/>
                        <owl:someValuesFrom rdf:resource="&obo;IDO_0000421"/>
                    </owl:Restriction>
                </owl:intersectionOf>
            </owl:Class>
        </owl:equivalentClass>
        <rdfs:subClassOf rdf:resource="&snap;MaterialEntity"/>
        <owl:disjointWith rdf:resource="&obo;IDO_0000617"/>
        <obo:IAO_0000117>Alexander Diehl</obo:IAO_0000117>
        <obo:IAO_0000115 xml:lang="en">A material entity bearing an infectious agent vehicle role.</obo:IAO_0000115>
        <obo:IAO_0000117>Lindsay Cowell</obo:IAO_0000117>
        <obo:IAO_0000117>Albert Goldfain</obo:IAO_0000117>
    </owl:Class>
    


    <!-- http://purl.obolibrary.org/obo/IDO_0000544 -->

    <owl:Class rdf:about="&obo;IDO_0000544">
        <rdfs:label xml:lang="en">fomite</rdfs:label>
        <owl:equivalentClass>
            <owl:Class>
                <owl:intersectionOf rdf:parseType="Collection">
                    <rdf:Description rdf:about="&snap;MaterialEntity"/>
                    <owl:Restriction>
                        <owl:onProperty rdf:resource="&OBO_REL;has_role"/>
                        <owl:someValuesFrom rdf:resource="&obo;IDO_0000423"/>
                    </owl:Restriction>
                </owl:intersectionOf>
            </owl:Class>
        </owl:equivalentClass>
        <rdfs:subClassOf rdf:resource="&obo;IDO_0000543"/>
        <owl:disjointWith rdf:resource="&obo;OBI_0100026"/>
        <owl:disjointWith rdf:resource="&obo;OGMS_0000045"/>
        <owl:disjointWith rdf:resource="&CARO;CARO_0000000"/>
        <obo:IAO_0000117>Alexander Diehl</obo:IAO_0000117>
        <obo:IAO_0000115 xml:lang="en">A material entity bearing a fomite role.</obo:IAO_0000115>
        <obo:IAO_0000117>Lindsay Cowell</obo:IAO_0000117>
        <obo:IAO_0000117>Albert Goldfain</obo:IAO_0000117>
    </owl:Class>
    


    <!-- http://purl.obolibrary.org/obo/IDO_0000545 -->

    <owl:Class rdf:about="&obo;IDO_0000545">
        <rdfs:label xml:lang="en">infectious agent reservoir</rdfs:label>
        <owl:equivalentClass>
            <owl:Class>
                <owl:intersectionOf rdf:parseType="Collection">
                    <rdf:Description rdf:about="&snap;MaterialEntity"/>
                    <owl:Restriction>
                        <owl:onProperty rdf:resource="&OBO_REL;has_role"/>
                        <owl:someValuesFrom rdf:resource="&obo;IDO_0000424"/>
                    </owl:Restriction>
                </owl:intersectionOf>
            </owl:Class>
        </owl:equivalentClass>
        <rdfs:subClassOf rdf:resource="&snap;MaterialEntity"/>
        <owl:disjointWith rdf:resource="&obo;IDO_0000617"/>
        <obo:IAO_0000117>Albert Goldfain</obo:IAO_0000117>
        <obo:IAO_0000117>Lindsay Cowell</obo:IAO_0000117>
        <obo:IAO_0000115 xml:lang="en">A material entity bearing an infectious agent reservoir role.</obo:IAO_0000115>
        <obo:IAO_0000117>Alexander Diehl</obo:IAO_0000117>
    </owl:Class>
    


    <!-- http://purl.obolibrary.org/obo/IDO_0000546 -->

    <owl:Class rdf:about="&obo;IDO_0000546">
        <rdfs:label xml:lang="en">_obsolete_end reservoir of infectious agent</rdfs:label>
        <rdfs:subClassOf rdf:resource="&j.0;ObsoleteClass"/>
        <obo:IAO_0000115 xml:lang="en">A material entity bearing an end reservoir of infectious agent role.</obo:IAO_0000115>
        <rdfs:comment>DL needs &#39;end reservoir of infectious agent role&#39;</rdfs:comment>
        <obo:IAO_0000117>Albert Goldfain</obo:IAO_0000117>
        <obo:IAO_0000117>Alexander Diehl</obo:IAO_0000117>
        <obo:IAO_0000117>Lindsay Cowell</obo:IAO_0000117>
        <obo:IAO_0000118 xml:lang="en">dead-end reservoir of infectious agent</obo:IAO_0000118>
    </owl:Class>
    


    <!-- http://purl.obolibrary.org/obo/IDO_0000547 -->

    <owl:Class rdf:about="&obo;IDO_0000547">
        <rdfs:label xml:lang="en">virulence factor</rdfs:label>
        <owl:equivalentClass>
            <owl:Class>
                <owl:intersectionOf rdf:parseType="Collection">
                    <rdf:Description rdf:about="&CHEBI;CHEBI_23367"/>
                    <owl:Restriction>
                        <owl:onProperty rdf:resource="&OBO_REL;has_disposition"/>
                        <owl:someValuesFrom rdf:resource="&obo;IDO_0000425"/>
                    </owl:Restriction>
                </owl:intersectionOf>
            </owl:Class>
        </owl:equivalentClass>
        <rdfs:subClassOf rdf:resource="&CHEBI;CHEBI_23367"/>
        <obo:IAO_0000117>Albert Goldfain</obo:IAO_0000117>
        <rdfs:comment>DL: Needs &#39;product of&#39; relation.  It is a product of this process:
production and has_participant some (has_role some pathogen and has_disposition some &#39;virulence factor disposition&#39;)</rdfs:comment>
        <obo:IAO_0000115 xml:lang="en">A biological macromolecule produced by a pathogen and that has a virulence factor disposition.</obo:IAO_0000115>
        <obo:IAO_0000117>Lindsay Cowell</obo:IAO_0000117>
        <obo:IAO_0000117>Alexander Diehl</obo:IAO_0000117>
    </owl:Class>
    


    <!-- http://purl.obolibrary.org/obo/IDO_0000548 -->

    <owl:Class rdf:about="&obo;IDO_0000548">
        <rdfs:label xml:lang="en">invasion factor</rdfs:label>
        <owl:equivalentClass>
            <owl:Class>
                <owl:intersectionOf rdf:parseType="Collection">
                    <rdf:Description rdf:about="&CHEBI;CHEBI_23367"/>
                    <owl:Restriction>
                        <owl:onProperty rdf:resource="&OBO_REL;has_disposition"/>
                        <owl:someValuesFrom rdf:resource="&obo;IDO_0000438"/>
                    </owl:Restriction>
                </owl:intersectionOf>
            </owl:Class>
        </owl:equivalentClass>
        <rdfs:subClassOf rdf:resource="&CHEBI;CHEBI_23367"/>
        <obo:IAO_0000117>Lindsay Cowell</obo:IAO_0000117>
        <obo:IAO_0000117>Alexander Diehl</obo:IAO_0000117>
        <obo:IAO_0000115 xml:lang="en">A biological macromolecule that has an invasion disposition.</obo:IAO_0000115>
        <obo:IAO_0000117>Albert Goldfain</obo:IAO_0000117>
        <obo:IAO_0000118 xml:lang="en">invasin</obo:IAO_0000118>
    </owl:Class>
    


    <!-- http://purl.obolibrary.org/obo/IDO_0000549 -->

    <owl:Class rdf:about="&obo;IDO_0000549">
        <rdfs:label xml:lang="en">toxin</rdfs:label>
        <owl:equivalentClass>
            <owl:Class>
                <owl:intersectionOf rdf:parseType="Collection">
                    <rdf:Description rdf:about="&CHEBI;CHEBI_23367"/>
                    <owl:Restriction>
                        <owl:onProperty rdf:resource="&OBO_REL;has_disposition"/>
                        <owl:someValuesFrom rdf:resource="&obo;IDO_0000426"/>
                    </owl:Restriction>
                </owl:intersectionOf>
            </owl:Class>
        </owl:equivalentClass>
        <rdfs:subClassOf rdf:resource="&CHEBI;CHEBI_23367"/>
        <obo:IAO_0000117>Albert Goldfain</obo:IAO_0000117>
        <obo:IAO_0000117>Lindsay Cowell</obo:IAO_0000117>
        <obo:IAO_0000117>Alexander Diehl</obo:IAO_0000117>
        <obo:IAO_0000115 xml:lang="en">A molecular entity that has a toxin disposition.</obo:IAO_0000115>
    </owl:Class>
    


    <!-- http://purl.obolibrary.org/obo/IDO_0000550 -->

    <owl:Class rdf:about="&obo;IDO_0000550">
        <rdfs:label xml:lang="en">exotoxin</rdfs:label>
        <owl:equivalentClass>
            <owl:Class>
                <owl:intersectionOf rdf:parseType="Collection">
                    <rdf:Description rdf:about="&CHEBI;CHEBI_23367"/>
                    <owl:Restriction>
                        <owl:onProperty rdf:resource="&OBO_REL;has_disposition"/>
                        <owl:someValuesFrom rdf:resource="&obo;IDO_0000427"/>
                    </owl:Restriction>
                </owl:intersectionOf>
            </owl:Class>
        </owl:equivalentClass>
        <rdfs:subClassOf rdf:resource="&obo;IDO_0000549"/>
        <obo:IAO_0000117>Lindsay Cowell</obo:IAO_0000117>
        <obo:IAO_0000117>Alexander Diehl</obo:IAO_0000117>
        <obo:IAO_0000115 xml:lang="en">A molecular entity bearing an exotoxin disposition.</obo:IAO_0000115>
        <obo:IAO_0000117>Albert Goldfain</obo:IAO_0000117>
    </owl:Class>
    


    <!-- http://purl.obolibrary.org/obo/IDO_0000551 -->

    <owl:Class rdf:about="&obo;IDO_0000551">
        <rdfs:label xml:lang="en">enterotoxin</rdfs:label>
        <rdfs:subClassOf rdf:resource="&obo;IDO_0000550"/>
        <rdfs:subClassOf>
            <owl:Restriction>
                <owl:onProperty rdf:resource="&OBO_REL;has_disposition"/>
                <owl:someValuesFrom rdf:resource="&obo;IDO_0000427"/>
            </owl:Restriction>
        </rdfs:subClassOf>
        <obo:IAO_0000117>Lindsay Cowell</obo:IAO_0000117>
        <obo:IAO_0000117>Albert Goldfain</obo:IAO_0000117>
        <obo:IAO_0000117>Alexander Diehl</obo:IAO_0000117>
        <obo:IAO_0000115 xml:lang="en">A molecular entity with an exotoxin disposition, the realization of which damages cells of the host intestinal mucosa.</obo:IAO_0000115>
    </owl:Class>
    


    <!-- http://purl.obolibrary.org/obo/IDO_0000552 -->

    <owl:Class rdf:about="&obo;IDO_0000552">
        <rdfs:label xml:lang="en">endotoxin</rdfs:label>
        <rdfs:subClassOf rdf:resource="&obo;IDO_0000549"/>
        <rdfs:subClassOf>
            <owl:Restriction>
                <owl:onProperty rdf:resource="&OBO_REL;has_disposition"/>
                <owl:someValuesFrom rdf:resource="&obo;IDO_0000426"/>
            </owl:Restriction>
        </rdfs:subClassOf>
        <obo:IAO_0000115 xml:lang="en">A molecular entity with a toxin disposition and that is a structural component of a pathogen and is released from the pathogen only upon cytolysis.</obo:IAO_0000115>
        <obo:IAO_0000117>Lindsay Cowell</obo:IAO_0000117>
        <rdfs:comment>IDO Error endotoxin role =&gt; endotoxin disposition</rdfs:comment>
        <obo:IAO_0000117>Albert Goldfain</obo:IAO_0000117>
        <obo:IAO_0000117>Alexander Diehl</obo:IAO_0000117>
    </owl:Class>
    


    <!-- http://purl.obolibrary.org/obo/IDO_0000553 -->

    <owl:Class rdf:about="&obo;IDO_0000553">
        <rdfs:label xml:lang="en">infectious agent portal of entry</rdfs:label>
        <owl:equivalentClass>
            <owl:Class>
                <owl:intersectionOf rdf:parseType="Collection">
                    <rdf:Description rdf:about="&CARO;CARO_0000000"/>
                    <owl:Restriction>
                        <owl:onProperty rdf:resource="&OBO_REL;has_role"/>
                        <owl:someValuesFrom rdf:resource="&obo;IDO_0000430"/>
                    </owl:Restriction>
                </owl:intersectionOf>
            </owl:Class>
        </owl:equivalentClass>
        <rdfs:subClassOf rdf:resource="&CARO;CARO_0000000"/>
        <obo:IAO_0000117>Alexander Diehl</obo:IAO_0000117>
        <obo:IAO_0000117>Albert Goldfain</obo:IAO_0000117>
        <obo:IAO_0000115 xml:lang="en">An anatomical entity bearing an infectious agent portal of entry role.</obo:IAO_0000115>
        <obo:IAO_0000117>Lindsay Cowell</obo:IAO_0000117>
    </owl:Class>
    


    <!-- http://purl.obolibrary.org/obo/IDO_0000554 -->

    <owl:Class rdf:about="&obo;IDO_0000554">
        <rdfs:label xml:lang="en">infectious agent portal of exit</rdfs:label>
        <owl:equivalentClass>
            <owl:Class>
                <owl:intersectionOf rdf:parseType="Collection">
                    <rdf:Description rdf:about="&CARO;CARO_0000000"/>
                    <owl:Restriction>
                        <owl:onProperty rdf:resource="&OBO_REL;has_role"/>
                        <owl:someValuesFrom rdf:resource="&obo;IDO_0000431"/>
                    </owl:Restriction>
                </owl:intersectionOf>
            </owl:Class>
        </owl:equivalentClass>
        <rdfs:subClassOf rdf:resource="&CARO;CARO_0000000"/>
        <obo:IAO_0000117>Alexander Diehl</obo:IAO_0000117>
        <obo:IAO_0000117>Albert Goldfain</obo:IAO_0000117>
        <obo:IAO_0000117>Lindsay Cowell</obo:IAO_0000117>
        <obo:IAO_0000115 xml:lang="en">An anatomical entity bearing an infectious agent portal of exit role.</obo:IAO_0000115>
    </owl:Class>
    


    <!-- http://purl.obolibrary.org/obo/IDO_0000555 -->

    <owl:Class rdf:about="&obo;IDO_0000555">
        <rdfs:label xml:lang="en">disinfectant</rdfs:label>
        <owl:equivalentClass>
            <owl:Class>
                <owl:intersectionOf rdf:parseType="Collection">
                    <rdf:Description rdf:about="&snap;MaterialEntity"/>
                    <owl:Restriction>
                        <owl:onProperty rdf:resource="&OBO_REL;has_role"/>
                        <owl:someValuesFrom rdf:resource="&obo;IDO_0000432"/>
                    </owl:Restriction>
                </owl:intersectionOf>
            </owl:Class>
        </owl:equivalentClass>
        <rdfs:subClassOf rdf:resource="&obo;IDO_0000558"/>
        <owl:disjointWith rdf:resource="&obo;IDO_0000586"/>
        <owl:disjointWith rdf:resource="&obo;OBI_0100026"/>
        <owl:disjointWith rdf:resource="&obo;OGMS_0000045"/>
        <owl:disjointWith rdf:resource="&CARO;CARO_0000000"/>
        <obo:IAO_0000117>Albert Goldfain</obo:IAO_0000117>
        <obo:IAO_0000117>Alexander Diehl</obo:IAO_0000117>
        <obo:IAO_0000117>Lindsay Cowell</obo:IAO_0000117>
        <obo:IAO_0000115 xml:lang="en">A material entity bearing a disinfectant role.</obo:IAO_0000115>
    </owl:Class>
    


    <!-- http://purl.obolibrary.org/obo/IDO_0000556 -->

    <owl:Class rdf:about="&obo;IDO_0000556">
        <rdfs:label xml:lang="en">antiseptic</rdfs:label>
        <owl:equivalentClass>
            <owl:Class>
                <owl:intersectionOf rdf:parseType="Collection">
                    <rdf:Description rdf:about="&snap;MaterialEntity"/>
                    <owl:Restriction>
                        <owl:onProperty rdf:resource="&OBO_REL;has_role"/>
                        <owl:someValuesFrom rdf:resource="&obo;IDO_0000433"/>
                    </owl:Restriction>
                </owl:intersectionOf>
            </owl:Class>
        </owl:equivalentClass>
        <rdfs:subClassOf rdf:resource="&obo;IDO_0000558"/>
        <owl:disjointWith rdf:resource="&obo;IDO_0000586"/>
        <owl:disjointWith rdf:resource="&obo;OBI_0100026"/>
        <owl:disjointWith rdf:resource="&obo;OGMS_0000045"/>
        <owl:disjointWith rdf:resource="&CARO;CARO_0000000"/>
        <obo:IAO_0000117>Alexander Diehl</obo:IAO_0000117>
        <obo:IAO_0000115 xml:lang="en">A material entity bearing an antiseptic role.</obo:IAO_0000115>
        <obo:IAO_0000117>Albert Goldfain</obo:IAO_0000117>
        <obo:IAO_0000117>Lindsay Cowell</obo:IAO_0000117>
    </owl:Class>
    


    <!-- http://purl.obolibrary.org/obo/IDO_0000557 -->

    <owl:Class rdf:about="&obo;IDO_0000557">
        <rdfs:label xml:lang="en">adhesion factor</rdfs:label>
        <owl:equivalentClass>
            <owl:Class>
                <owl:intersectionOf rdf:parseType="Collection">
                    <rdf:Description rdf:about="&CHEBI;CHEBI_23367"/>
                    <owl:Restriction>
                        <owl:onProperty rdf:resource="&OBO_REL;has_disposition"/>
                        <owl:someValuesFrom rdf:resource="&obo;IDO_0000437"/>
                    </owl:Restriction>
                </owl:intersectionOf>
            </owl:Class>
        </owl:equivalentClass>
        <rdfs:subClassOf rdf:resource="&CHEBI;CHEBI_23367"/>
        <obo:IAO_0000117>Alexander Diehl</obo:IAO_0000117>
        <obo:IAO_0000115 xml:lang="en">A biological macromolecule that has an adhesion disposition.</obo:IAO_0000115>
        <obo:IAO_0000117>Lindsay Cowell</obo:IAO_0000117>
        <obo:IAO_0000117>Albert Goldfain</obo:IAO_0000117>
        <obo:IAO_0000118 xml:lang="en">adhesin</obo:IAO_0000118>
        <obo:IAO_0000118 xml:lang="en">adhesion molecule</obo:IAO_0000118>
    </owl:Class>
    


    <!-- http://purl.obolibrary.org/obo/IDO_0000558 -->

    <owl:Class rdf:about="&obo;IDO_0000558">
        <rdfs:label xml:lang="en">antimicrobial</rdfs:label>
        <owl:equivalentClass>
            <owl:Class>
                <owl:intersectionOf rdf:parseType="Collection">
                    <rdf:Description rdf:about="&snap;MaterialEntity"/>
                    <owl:Restriction>
                        <owl:onProperty rdf:resource="&OBO_REL;has_disposition"/>
                        <owl:someValuesFrom rdf:resource="&obo;IDO_0000439"/>
                    </owl:Restriction>
                </owl:intersectionOf>
            </owl:Class>
        </owl:equivalentClass>
        <rdfs:subClassOf rdf:resource="&snap;MaterialEntity"/>
        <owl:disjointWith rdf:resource="&obo;IDO_0000586"/>
        <owl:disjointWith rdf:resource="&obo;OGMS_0000045"/>
        <owl:disjointWith rdf:resource="&CARO;CARO_0000000"/>
        <obo:IAO_0000117>Lindsay Cowell</obo:IAO_0000117>
        <obo:IAO_0000115 xml:lang="en">A material entity with an antimicrobial disposition.</obo:IAO_0000115>
        <obo:IAO_0000117>Alexander Diehl</obo:IAO_0000117>
        <obo:IAO_0000117>Albert Goldfain</obo:IAO_0000117>
    </owl:Class>
    


    <!-- http://purl.obolibrary.org/obo/IDO_0000559 -->

    <owl:Class rdf:about="&obo;IDO_0000559">
        <rdfs:label xml:lang="en">antiviral</rdfs:label>
        <owl:equivalentClass>
            <owl:Class>
                <owl:intersectionOf rdf:parseType="Collection">
                    <rdf:Description rdf:about="&snap;MaterialEntity"/>
                    <owl:Restriction>
                        <owl:onProperty rdf:resource="&OBO_REL;has_disposition"/>
                        <owl:someValuesFrom rdf:resource="&obo;IDO_0000440"/>
                    </owl:Restriction>
                </owl:intersectionOf>
            </owl:Class>
        </owl:equivalentClass>
        <rdfs:subClassOf rdf:resource="&snap;MaterialEntity"/>
        <owl:disjointWith rdf:resource="&obo;IDO_0000586"/>
        <owl:disjointWith rdf:resource="&obo;OGMS_0000045"/>
        <owl:disjointWith rdf:resource="&CARO;CARO_0000000"/>
        <obo:IAO_0000117>Lindsay Cowell</obo:IAO_0000117>
        <obo:IAO_0000117>Alexander Diehl</obo:IAO_0000117>
        <obo:IAO_0000117>Albert Goldfain</obo:IAO_0000117>
        <obo:IAO_0000115 xml:lang="en">A material entity bearing an antiviral disposition.</obo:IAO_0000115>
    </owl:Class>
    


    <!-- http://purl.obolibrary.org/obo/IDO_0000560 -->

    <owl:Class rdf:about="&obo;IDO_0000560">
        <rdfs:label xml:lang="en">antifungal</rdfs:label>
        <owl:equivalentClass>
            <owl:Class>
                <owl:intersectionOf rdf:parseType="Collection">
                    <rdf:Description rdf:about="&snap;MaterialEntity"/>
                    <owl:Restriction>
                        <owl:onProperty rdf:resource="&OBO_REL;has_disposition"/>
                        <owl:someValuesFrom rdf:resource="&obo;IDO_0000441"/>
                    </owl:Restriction>
                </owl:intersectionOf>
            </owl:Class>
        </owl:equivalentClass>
        <rdfs:subClassOf rdf:resource="&snap;MaterialEntity"/>
        <owl:disjointWith rdf:resource="&obo;IDO_0000586"/>
        <owl:disjointWith rdf:resource="&obo;OGMS_0000045"/>
        <owl:disjointWith rdf:resource="&CARO;CARO_0000000"/>
        <obo:IAO_0000117>Lindsay Cowell</obo:IAO_0000117>
        <obo:IAO_0000117>Albert Goldfain</obo:IAO_0000117>
        <obo:IAO_0000115 xml:lang="en">A material entity bearing an antifungal disposition.</obo:IAO_0000115>
        <obo:IAO_0000117>Alexander Diehl</obo:IAO_0000117>
    </owl:Class>
    


    <!-- http://purl.obolibrary.org/obo/IDO_0000561 -->

    <owl:Class rdf:about="&obo;IDO_0000561">
        <rdfs:label xml:lang="en">antiparasitic</rdfs:label>
        <owl:equivalentClass>
            <owl:Class>
                <owl:intersectionOf rdf:parseType="Collection">
                    <rdf:Description rdf:about="&snap;MaterialEntity"/>
                    <owl:Restriction>
                        <owl:onProperty rdf:resource="&OBO_REL;has_disposition"/>
                        <owl:someValuesFrom rdf:resource="&obo;IDO_0000443"/>
                    </owl:Restriction>
                </owl:intersectionOf>
            </owl:Class>
        </owl:equivalentClass>
        <rdfs:subClassOf rdf:resource="&snap;MaterialEntity"/>
        <owl:disjointWith rdf:resource="&obo;IDO_0000586"/>
        <owl:disjointWith rdf:resource="&obo;OGMS_0000045"/>
        <owl:disjointWith rdf:resource="&CARO;CARO_0000000"/>
        <obo:IAO_0000117>Lindsay Cowell</obo:IAO_0000117>
        <obo:IAO_0000117>Albert Goldfain</obo:IAO_0000117>
        <obo:IAO_0000117>Alexander Diehl</obo:IAO_0000117>
        <obo:IAO_0000115 xml:lang="en">A material entity bearing an antiparasitic disposition.</obo:IAO_0000115>
    </owl:Class>
    


    <!-- http://purl.obolibrary.org/obo/IDO_0000562 -->

    <owl:Class rdf:about="&obo;IDO_0000562">
        <rdfs:label xml:lang="en">antibiotic</rdfs:label>
        <owl:equivalentClass>
            <owl:Class>
                <owl:intersectionOf rdf:parseType="Collection">
                    <rdf:Description rdf:about="&snap;MaterialEntity"/>
                    <owl:Restriction>
                        <owl:onProperty rdf:resource="&OBO_REL;has_disposition"/>
                        <owl:someValuesFrom rdf:resource="&obo;IDO_0000442"/>
                    </owl:Restriction>
                </owl:intersectionOf>
            </owl:Class>
        </owl:equivalentClass>
        <rdfs:subClassOf rdf:resource="&snap;MaterialEntity"/>
        <owl:disjointWith rdf:resource="&obo;IDO_0000586"/>
        <owl:disjointWith rdf:resource="&obo;OGMS_0000045"/>
        <owl:disjointWith rdf:resource="&CARO;CARO_0000000"/>
        <obo:IAO_0000117>Albert Goldfain</obo:IAO_0000117>
        <obo:IAO_0000117>Alexander Diehl</obo:IAO_0000117>
        <obo:IAO_0000117>Lindsay Cowell</obo:IAO_0000117>
        <obo:IAO_0000115 xml:lang="en">A material entity bearing an antiviral disposition.</obo:IAO_0000115>
    </owl:Class>
    


    <!-- http://purl.obolibrary.org/obo/IDO_0000563 -->

    <owl:Class rdf:about="&obo;IDO_0000563">
        <rdfs:label xml:lang="en">microbicide</rdfs:label>
        <owl:equivalentClass>
            <owl:Class>
                <owl:intersectionOf rdf:parseType="Collection">
                    <rdf:Description rdf:about="&snap;MaterialEntity"/>
                    <owl:Restriction>
                        <owl:onProperty rdf:resource="&OBO_REL;has_disposition"/>
                        <owl:someValuesFrom>
                            <owl:Class>
                                <owl:intersectionOf rdf:parseType="Collection">
                                    <rdf:Description rdf:about="&obo;IDO_0000439"/>
                                    <owl:Restriction>
                                        <owl:onProperty rdf:resource="&OBO_REL;realized_by"/>
                                        <owl:allValuesFrom>
                                            <owl:Restriction>
                                                <owl:onProperty rdf:resource="&obo;IDO_0000660"/>
                                                <owl:someValuesFrom rdf:resource="&GO;GO_0016265"/>
                                            </owl:Restriction>
                                        </owl:allValuesFrom>
                                    </owl:Restriction>
                                </owl:intersectionOf>
                            </owl:Class>
                        </owl:someValuesFrom>
                    </owl:Restriction>
                </owl:intersectionOf>
            </owl:Class>
        </owl:equivalentClass>
        <rdfs:subClassOf rdf:resource="&obo;IDO_0000558"/>
        <obo:IAO_0000115 xml:lang="en">A material entity with an antimicrobial disposition that is realized in a process of killing microorganisms.</obo:IAO_0000115>
        <obo:IAO_0000117>Lindsay Cowell</obo:IAO_0000117>
        <obo:IAO_0000117>Albert Goldfain</obo:IAO_0000117>
        <rdfs:comment>DL needs &#39;process of killing microorganisms&#39;</rdfs:comment>
        <obo:IAO_0000117>Alexander Diehl</obo:IAO_0000117>
        <obo:IAO_0000118 xml:lang="en">microbicidal [entity]</obo:IAO_0000118>
    </owl:Class>
    


    <!-- http://purl.obolibrary.org/obo/IDO_0000564 -->

    <owl:Class rdf:about="&obo;IDO_0000564">
        <rdfs:label xml:lang="en">viricide</rdfs:label>
        <owl:equivalentClass>
            <owl:Class>
                <owl:intersectionOf rdf:parseType="Collection">
                    <rdf:Description rdf:about="&snap;MaterialEntity"/>
                    <owl:Restriction>
                        <owl:onProperty rdf:resource="&OBO_REL;has_disposition"/>
                        <owl:someValuesFrom>
                            <owl:Class>
                                <owl:intersectionOf rdf:parseType="Collection">
                                    <rdf:Description rdf:about="&obo;IDO_0000440"/>
                                    <owl:Restriction>
                                        <owl:onProperty rdf:resource="&OBO_REL;realized_by"/>
                                        <owl:allValuesFrom rdf:resource="&GO;GO_0016265"/>
                                    </owl:Restriction>
                                </owl:intersectionOf>
                            </owl:Class>
                        </owl:someValuesFrom>
                    </owl:Restriction>
                </owl:intersectionOf>
            </owl:Class>
        </owl:equivalentClass>
        <rdfs:subClassOf rdf:resource="&obo;IDO_0000559"/>
        <obo:IAO_0000115 xml:lang="en">A material entity with an antiviral disposition that is realized in a process of killing viruses.</obo:IAO_0000115>
        <obo:IAO_0000117>Lindsay Cowell</obo:IAO_0000117>
        <rdfs:comment>DL needs &#39;process of killing viruses&#39;</rdfs:comment>
        <obo:IAO_0000117>Albert Goldfain</obo:IAO_0000117>
        <obo:IAO_0000117>Alexander Diehl</obo:IAO_0000117>
    </owl:Class>
    


    <!-- http://purl.obolibrary.org/obo/IDO_0000565 -->

    <owl:Class rdf:about="&obo;IDO_0000565">
        <rdfs:label xml:lang="en">microbistatic</rdfs:label>
        <owl:equivalentClass>
            <owl:Class>
                <owl:intersectionOf rdf:parseType="Collection">
                    <rdf:Description rdf:about="&snap;MaterialEntity"/>
                    <owl:Restriction>
                        <owl:onProperty rdf:resource="&OBO_REL;has_disposition"/>
                        <owl:someValuesFrom>
                            <owl:Class>
                                <owl:intersectionOf rdf:parseType="Collection">
                                    <rdf:Description rdf:about="&obo;IDO_0000439"/>
                                    <owl:Restriction>
                                        <owl:onProperty rdf:resource="&OBO_REL;realized_by"/>
                                        <owl:allValuesFrom>
                                            <owl:Class>
                                                <owl:unionOf rdf:parseType="Collection">
                                                    <owl:Restriction>
                                                        <owl:onProperty rdf:resource="&OBO_REL;negatively_regulates"/>
                                                        <owl:someValuesFrom rdf:resource="&GO;GO_0000003"/>
                                                    </owl:Restriction>
                                                    <owl:Restriction>
                                                        <owl:onProperty rdf:resource="&OBO_REL;negatively_regulates"/>
                                                        <owl:someValuesFrom rdf:resource="&GO;GO_0032502"/>
                                                    </owl:Restriction>
                                                </owl:unionOf>
                                            </owl:Class>
                                        </owl:allValuesFrom>
                                    </owl:Restriction>
                                </owl:intersectionOf>
                            </owl:Class>
                        </owl:someValuesFrom>
                    </owl:Restriction>
                </owl:intersectionOf>
            </owl:Class>
        </owl:equivalentClass>
        <rdfs:subClassOf rdf:resource="&obo;IDO_0000558"/>
        <obo:IAO_0000117>Albert Goldfain</obo:IAO_0000117>
        <obo:IAO_0000117>Lindsay Cowell</obo:IAO_0000117>
        <obo:IAO_0000117>Alexander Diehl</obo:IAO_0000117>
        <obo:IAO_0000115 xml:lang="en">A material entity with an antimicrobial disposition that is realized in a process of inhibiting the growth of microorganisms.</obo:IAO_0000115>
        <rdfs:comment>DL needs &#39;process of inhibiting the growth of microorganisms&#39;</rdfs:comment>
    </owl:Class>
    


    <!-- http://purl.obolibrary.org/obo/IDO_0000566 -->

    <owl:Class rdf:about="&obo;IDO_0000566">
        <rdfs:label xml:lang="en">primary infection</rdfs:label>
        <owl:equivalentClass>
            <owl:Class>
                <owl:intersectionOf rdf:parseType="Collection">
                    <rdf:Description rdf:about="&obo;IDO_0000504"/>
                    <owl:Restriction>
                        <owl:onProperty rdf:resource="&OBO_REL;has_role"/>
                        <owl:someValuesFrom rdf:resource="&obo;IDO_0000434"/>
                    </owl:Restriction>
                </owl:intersectionOf>
            </owl:Class>
        </owl:equivalentClass>
        <rdfs:subClassOf rdf:resource="&obo;IDO_0000504"/>
        <owl:disjointWith rdf:resource="&obo;IDO_0000567"/>
        <obo:IAO_0000117>Lindsay Cowell</obo:IAO_0000117>
        <obo:IAO_0000117>Alexander Diehl</obo:IAO_0000117>
        <obo:IAO_0000117>Albert Goldfain</obo:IAO_0000117>
        <obo:IAO_0000115 xml:lang="en">An infection bearing the primary infection role.</obo:IAO_0000115>
    </owl:Class>
    


    <!-- http://purl.obolibrary.org/obo/IDO_0000567 -->

    <owl:Class rdf:about="&obo;IDO_0000567">
        <rdfs:label xml:lang="en">secondary infection</rdfs:label>
        <owl:equivalentClass>
            <owl:Class>
                <owl:intersectionOf rdf:parseType="Collection">
                    <rdf:Description rdf:about="&obo;IDO_0000504"/>
                    <owl:Restriction>
                        <owl:onProperty rdf:resource="&OBO_REL;has_role"/>
                        <owl:someValuesFrom rdf:resource="&obo;IDO_0000435"/>
                    </owl:Restriction>
                </owl:intersectionOf>
            </owl:Class>
        </owl:equivalentClass>
        <rdfs:subClassOf rdf:resource="&obo;IDO_0000504"/>
        <obo:IAO_0000117>Lindsay Cowell</obo:IAO_0000117>
        <obo:IAO_0000117>Alexander Diehl</obo:IAO_0000117>
        <obo:IAO_0000117>Albert Goldfain</obo:IAO_0000117>
        <obo:IAO_0000115 xml:lang="en">An infection bearing the secondary infection role.</obo:IAO_0000115>
    </owl:Class>
    


    <!-- http://purl.obolibrary.org/obo/IDO_0000568 -->

    <owl:Class rdf:about="&obo;IDO_0000568">
        <rdfs:label xml:lang="en">zoonosis</rdfs:label>
        <owl:equivalentClass>
            <owl:Class>
                <owl:intersectionOf rdf:parseType="Collection">
                    <rdf:Description rdf:about="&obo;IDO_0000436"/>
                    <owl:Restriction>
                        <owl:onProperty rdf:resource="&obo;IDO_0000664"/>
                        <owl:someValuesFrom>
                            <owl:Class>
                                <owl:intersectionOf rdf:parseType="Collection">
                                    <rdf:Description rdf:about="&obo;IDO_0000504"/>
                                    <owl:Restriction>
                                        <owl:onProperty rdf:resource="&ro;has_part"/>
                                        <owl:someValuesFrom>
                                            <owl:Class>
                                                <owl:intersectionOf rdf:parseType="Collection">
                                                    <rdf:Description rdf:about="&obo;IDO_0000596"/>
                                                    <owl:Restriction>
                                                        <owl:onProperty rdf:resource="&OBO_REL;has_disposition"/>
                                                        <owl:someValuesFrom rdf:resource="&obo;IDO_0000453"/>
                                                    </owl:Restriction>
                                                </owl:intersectionOf>
                                            </owl:Class>
                                        </owl:someValuesFrom>
                                    </owl:Restriction>
                                </owl:intersectionOf>
                            </owl:Class>
                        </owl:someValuesFrom>
                    </owl:Restriction>
                    <owl:Restriction>
                        <owl:onProperty rdf:resource="&OBO_REL;inheres_in"/>
                        <owl:someValuesFrom>
                            <owl:Class>
                                <owl:intersectionOf rdf:parseType="Collection">
                                    <rdf:Description rdf:about="&obo;OBI_0100026"/>
                                    <owl:Restriction>
                                        <owl:onProperty rdf:resource="&ro;part_of"/>
                                        <owl:someValuesFrom>
                                            <owl:Class>
                                                <owl:intersectionOf rdf:parseType="Collection">
                                                    <rdf:Description rdf:about="&obo;OGMS_0000087"/>
                                                    <owl:Restriction>
                                                        <owl:onProperty rdf:resource="&ro;has_part"/>
                                                        <owl:someValuesFrom>
                                                            <owl:Class>
                                                                <owl:intersectionOf rdf:parseType="Collection">
                                                                    <rdf:Description rdf:about="&obo;IDO_0000504"/>
                                                                    <owl:Restriction>
                                                                        <owl:onProperty rdf:resource="&ro;has_part"/>
                                                                        <owl:someValuesFrom>
                                                                            <owl:Class>
                                                                                <owl:intersectionOf rdf:parseType="Collection">
                                                                                    <rdf:Description rdf:about="&obo;IDO_0000596"/>
                                                                                    <owl:Restriction>
                                                                                        <owl:onProperty rdf:resource="&OBO_REL;has_disposition"/>
                                                                                        <owl:someValuesFrom rdf:resource="&obo;IDO_0000453"/>
                                                                                    </owl:Restriction>
                                                                                </owl:intersectionOf>
                                                                            </owl:Class>
                                                                        </owl:someValuesFrom>
                                                                    </owl:Restriction>
                                                                </owl:intersectionOf>
                                                            </owl:Class>
                                                        </owl:someValuesFrom>
                                                    </owl:Restriction>
                                                </owl:intersectionOf>
                                            </owl:Class>
                                        </owl:someValuesFrom>
                                    </owl:Restriction>
                                </owl:intersectionOf>
                            </owl:Class>
                        </owl:someValuesFrom>
                    </owl:Restriction>
                    <owl:Restriction>
                        <owl:onProperty rdf:resource="&obo;IDO_0000664"/>
                        <owl:allValuesFrom>
                            <owl:Class>
                                <owl:intersectionOf rdf:parseType="Collection">
                                    <rdf:Description rdf:about="&obo;IDO_0000504"/>
                                    <owl:Restriction>
                                        <owl:onProperty rdf:resource="&ro;has_part"/>
                                        <owl:someValuesFrom>
                                            <owl:Class>
                                                <owl:intersectionOf rdf:parseType="Collection">
                                                    <rdf:Description rdf:about="&obo;IDO_0000596"/>
                                                    <owl:Restriction>
                                                        <owl:onProperty rdf:resource="&OBO_REL;has_disposition"/>
                                                        <owl:someValuesFrom rdf:resource="&obo;IDO_0000453"/>
                                                    </owl:Restriction>
                                                </owl:intersectionOf>
                                            </owl:Class>
                                        </owl:someValuesFrom>
                                    </owl:Restriction>
                                </owl:intersectionOf>
                            </owl:Class>
                        </owl:allValuesFrom>
                    </owl:Restriction>
                    <owl:Restriction>
                        <owl:onProperty rdf:resource="&OBO_REL;inheres_in"/>
                        <owl:allValuesFrom>
                            <owl:Class>
                                <owl:intersectionOf rdf:parseType="Collection">
                                    <rdf:Description rdf:about="&obo;OBI_0100026"/>
                                    <owl:Restriction>
                                        <owl:onProperty rdf:resource="&ro;part_of"/>
                                        <owl:someValuesFrom>
                                            <owl:Class>
                                                <owl:intersectionOf rdf:parseType="Collection">
                                                    <rdf:Description rdf:about="&obo;OGMS_0000087"/>
                                                    <owl:Restriction>
                                                        <owl:onProperty rdf:resource="&ro;has_part"/>
                                                        <owl:someValuesFrom>
                                                            <owl:Class>
                                                                <owl:intersectionOf rdf:parseType="Collection">
                                                                    <rdf:Description rdf:about="&obo;IDO_0000504"/>
                                                                    <owl:Restriction>
                                                                        <owl:onProperty rdf:resource="&ro;has_part"/>
                                                                        <owl:someValuesFrom>
                                                                            <owl:Class>
                                                                                <owl:intersectionOf rdf:parseType="Collection">
                                                                                    <rdf:Description rdf:about="&obo;IDO_0000596"/>
                                                                                    <owl:Restriction>
                                                                                        <owl:onProperty rdf:resource="&OBO_REL;has_disposition"/>
                                                                                        <owl:someValuesFrom rdf:resource="&obo;IDO_0000453"/>
                                                                                    </owl:Restriction>
                                                                                </owl:intersectionOf>
                                                                            </owl:Class>
                                                                        </owl:someValuesFrom>
                                                                    </owl:Restriction>
                                                                </owl:intersectionOf>
                                                            </owl:Class>
                                                        </owl:someValuesFrom>
                                                    </owl:Restriction>
                                                </owl:intersectionOf>
                                            </owl:Class>
                                        </owl:someValuesFrom>
                                    </owl:Restriction>
                                </owl:intersectionOf>
                            </owl:Class>
                        </owl:allValuesFrom>
                    </owl:Restriction>
                </owl:intersectionOf>
            </owl:Class>
        </owl:equivalentClass>
        <rdfs:subClassOf rdf:resource="&obo;IDO_0000436"/>
        <owl:disjointWith rdf:resource="&obo;IDO_0000653"/>
        <obo:IAO_0000117>Lindsay Cowell</obo:IAO_0000117>
        <obo:IAO_0000117>Albert Goldfain</obo:IAO_0000117>
        <obo:IAO_0000117>Alexander Diehl</obo:IAO_0000117>
        <obo:IAO_0000115 xml:lang="en">An infectious disease that has as its physical basis an infectious disorder composed of infectious agents that have a zoonotic disposition.</obo:IAO_0000115>
    </owl:Class>
    


    <!-- http://purl.obolibrary.org/obo/IDO_0000569 -->

    <owl:Class rdf:about="&obo;IDO_0000569">
        <rdfs:label xml:lang="en">aymptomatic host of infectious agent</rdfs:label>
        <rdfs:subClassOf rdf:resource="&obo;IDO_0000537"/>
        <rdfs:subClassOf>
            <owl:Restriction>
                <owl:onProperty rdf:resource="&OBO_REL;has_role"/>
                <owl:someValuesFrom rdf:resource="&obo;IDO_0000414"/>
            </owl:Restriction>
        </rdfs:subClassOf>
        <obo:IAO_0000117>Albert Goldfain</obo:IAO_0000117>
        <obo:IAO_0000117>Alexander Diehl</obo:IAO_0000117>
        <obo:IAO_0000115 xml:lang="en">An organism that is host to an infectious agent has no symptoms of the infectious disease associated with the infectious agent.</obo:IAO_0000115>
        <obo:IAO_0000117>Lindsay Cowell</obo:IAO_0000117>
    </owl:Class>
    


    <!-- http://purl.obolibrary.org/obo/IDO_0000570 -->

    <owl:Class rdf:about="&obo;IDO_0000570">
        <rdfs:label xml:lang="en">subclinical infection</rdfs:label>
        <rdfs:subClassOf rdf:resource="&obo;IDO_0000586"/>
        <obo:IAO_0000117>Alexander Diehl</obo:IAO_0000117>
        <obo:IAO_0000117>Albert Goldfain</obo:IAO_0000117>
        <obo:IAO_0000115 xml:lang="en">An infection that is part of an asymptomatic host.</obo:IAO_0000115>
        <obo:IAO_0000117>Lindsay Cowell</obo:IAO_0000117>
    </owl:Class>
    


    <!-- http://purl.obolibrary.org/obo/IDO_0000571 -->

    <owl:Class rdf:about="&obo;IDO_0000571">
        <rdfs:label xml:lang="en">resistant entity</rdfs:label>
        <owl:equivalentClass>
            <owl:Class>
                <owl:intersectionOf rdf:parseType="Collection">
                    <rdf:Description rdf:about="&snap;MaterialEntity"/>
                    <owl:Restriction>
                        <owl:onProperty rdf:resource="&OBO_REL;has_disposition"/>
                        <owl:someValuesFrom rdf:resource="&obo;IDO_0000444"/>
                    </owl:Restriction>
                </owl:intersectionOf>
            </owl:Class>
        </owl:equivalentClass>
        <rdfs:subClassOf rdf:resource="&snap;MaterialEntity"/>
        <owl:disjointWith rdf:resource="&obo;IDO_0000617"/>
        <obo:IAO_0000117>Albert Goldfain</obo:IAO_0000117>
        <obo:IAO_0000115 xml:lang="en">A material entity that has a resistance disposition.</obo:IAO_0000115>
        <obo:IAO_0000117>Alexander Diehl</obo:IAO_0000117>
        <obo:IAO_0000117>Lindsay Cowell</obo:IAO_0000117>
    </owl:Class>
    


    <!-- http://purl.obolibrary.org/obo/IDO_0000572 -->

    <owl:Class rdf:about="&obo;IDO_0000572">
        <rdfs:label xml:lang="en">chronic carrier of infectious agent</rdfs:label>
        <rdfs:subClassOf rdf:resource="&obo;IDO_0000539"/>
        <rdfs:subClassOf>
            <owl:Class>
                <owl:intersectionOf rdf:parseType="Collection">
                    <rdf:Description rdf:about="&obo;OBI_0100026"/>
                    <owl:Restriction>
                        <owl:onProperty rdf:resource="&OBO_REL;has_role"/>
                        <owl:someValuesFrom rdf:resource="&obo;IDO_0000416"/>
                    </owl:Restriction>
                </owl:intersectionOf>
            </owl:Class>
        </rdfs:subClassOf>
        <obo:IAO_0000117>Albert Goldfain</obo:IAO_0000117>
        <obo:IAO_0000117>Alexander Diehl</obo:IAO_0000117>
        <obo:IAO_0000115 xml:lang="en">An organism who has been bearer of the infectious agent carrier role for an extended period of time.</obo:IAO_0000115>
        <obo:IAO_0000117>Lindsay Cowell</obo:IAO_0000117>
    </owl:Class>
    


    <!-- http://purl.obolibrary.org/obo/IDO_0000573 -->

    <owl:Class rdf:about="&obo;IDO_0000573">
        <rdfs:label xml:lang="en">symptomatic host of infectious agent</rdfs:label>
        <rdfs:subClassOf rdf:resource="&obo;IDO_0000537"/>
        <rdfs:subClassOf>
            <owl:Restriction>
                <owl:onProperty rdf:resource="&OBO_REL;has_role"/>
                <owl:someValuesFrom rdf:resource="&obo;IDO_0000414"/>
            </owl:Restriction>
        </rdfs:subClassOf>
        <obo:IAO_0000117>Alexander Diehl</obo:IAO_0000117>
        <obo:IAO_0000117>Albert Goldfain</obo:IAO_0000117>
        <obo:IAO_0000117>Lindsay Cowell</obo:IAO_0000117>
        <obo:IAO_0000115 xml:lang="en">An organism who is host to an infectious agent and has symptoms of the infectious disease associated with the infectious agent</obo:IAO_0000115>
    </owl:Class>
    


    <!-- http://purl.obolibrary.org/obo/IDO_0000574 -->

    <owl:Class rdf:about="&obo;IDO_0000574">
        <rdfs:label xml:lang="en">_obsolete_invasin</rdfs:label>
        <rdfs:subClassOf rdf:resource="&j.0;ObsoleteClass"/>
        <obo:IAO_0000117>Alexander Diehl</obo:IAO_0000117>
        <obo:IAO_0000117>Albert Goldfain</obo:IAO_0000117>
        <obo:IAO_0000117>Lindsay Cowell</obo:IAO_0000117>
        <obo:IAO_0000115 xml:lang="en">synonym of invasion factor</obo:IAO_0000115>
    </owl:Class>
    


    <!-- http://purl.obolibrary.org/obo/IDO_0000575 -->

    <owl:Class rdf:about="&obo;IDO_0000575">
        <rdfs:label xml:lang="en">_obsolete_viral latency</rdfs:label>
        <rdfs:subClassOf rdf:resource="&j.0;ObsoleteClass"/>
        <obo:IAO_0000117>Alexander Diehl</obo:IAO_0000117>
        <obo:IAO_0000117>Lindsay Cowell</obo:IAO_0000117>
        <obo:IAO_0000115 xml:lang="en"></obo:IAO_0000115>
        <obo:IAO_0000117>Albert Goldfain</obo:IAO_0000117>
    </owl:Class>
    


    <!-- http://purl.obolibrary.org/obo/IDO_0000576 -->

    <owl:Class rdf:about="&obo;IDO_0000576">
        <rdfs:label xml:lang="en">innate immunity to infectious agent</rdfs:label>
        <rdfs:subClassOf rdf:resource="&obo;IDO_0000448"/>
        <rdfs:subClassOf>
            <owl:Class>
                <owl:intersectionOf rdf:parseType="Collection">
                    <owl:Restriction>
                        <owl:onProperty rdf:resource="&OBO_REL;inheres_in"/>
                        <owl:someValuesFrom rdf:resource="&obo;OBI_0100026"/>
                    </owl:Restriction>
                    <owl:Restriction>
                        <owl:onProperty rdf:resource="&OBO_REL;realized_by"/>
                        <owl:allValuesFrom rdf:resource="&GO;GO_0045087"/>
                    </owl:Restriction>
                </owl:intersectionOf>
            </owl:Class>
        </rdfs:subClassOf>
        <obo:IAO_0000117>Albert Goldfain</obo:IAO_0000117>
        <obo:IAO_0000117>Lindsay Cowell</obo:IAO_0000117>
        <obo:IAO_0000117>Alexander Diehl</obo:IAO_0000117>
        <rdfs:comment>The disposition is realized in an innate immune response.</rdfs:comment>
        <obo:IAO_0000115 xml:lang="en">An immunity to infectious agent that inheres in an organism in virtue of germline encoded components that directly recognize components of potential pathogens.</obo:IAO_0000115>
    </owl:Class>
    


    <!-- http://purl.obolibrary.org/obo/IDO_0000577 -->

    <owl:Class rdf:about="&obo;IDO_0000577">
        <rdfs:label xml:lang="en">_obsolete_adaptive immunity to infectious agent</rdfs:label>
        <rdfs:subClassOf rdf:resource="&j.0;ObsoleteClass"/>
        <obo:IAO_0000117>Albert Goldfain</obo:IAO_0000117>
        <obo:IAO_0000115 xml:lang="en">An immunity to infectious agent realized in an adaptive immune response.</obo:IAO_0000115>
        <obo:IAO_0000117>Lindsay Cowell</obo:IAO_0000117>
        <obo:IAO_0000117>Alexander Diehl</obo:IAO_0000117>
    </owl:Class>
    


    <!-- http://purl.obolibrary.org/obo/IDO_0000578 -->

    <owl:Class rdf:about="&obo;IDO_0000578">
        <rdfs:label xml:lang="en">humoral immunity to infectious agent</rdfs:label>
        <rdfs:subClassOf rdf:resource="&obo;IDO_0000448"/>
        <rdfs:subClassOf>
            <owl:Class>
                <owl:intersectionOf rdf:parseType="Collection">
                    <owl:Restriction>
                        <owl:onProperty rdf:resource="&OBO_REL;inheres_in"/>
                        <owl:someValuesFrom rdf:resource="&obo;OBI_0100026"/>
                    </owl:Restriction>
                    <owl:Restriction>
                        <owl:onProperty rdf:resource="&OBO_REL;realized_by"/>
                        <owl:allValuesFrom rdf:resource="&GO;GO_0006959"/>
                    </owl:Restriction>
                </owl:intersectionOf>
            </owl:Class>
        </rdfs:subClassOf>
        <rdfs:comment>&quot;Circulating body fluid&quot; refers to blood, lymph, and hemolymph.</rdfs:comment>
        <obo:IAO_0000117>Albert Goldfain</obo:IAO_0000117>
        <rdfs:comment>The disposition is realized in a humoral immune response.</rdfs:comment>
        <obo:IAO_0000117>Alexander Diehl</obo:IAO_0000117>
        <obo:IAO_0000115 xml:lang="en">An immunity to infectious agent that inheres in an organism in virtue of components of its circulating body fluid.</obo:IAO_0000115>
        <obo:IAO_0000117>Lindsay Cowell</obo:IAO_0000117>
    </owl:Class>
    


    <!-- http://purl.obolibrary.org/obo/IDO_0000579 -->

    <owl:Class rdf:about="&obo;IDO_0000579">
        <rdfs:label xml:lang="en">leukocyte-mediated immunity to infectious agent</rdfs:label>
        <owl:equivalentClass>
            <owl:Class>
                <owl:intersectionOf rdf:parseType="Collection">
                    <rdf:Description rdf:about="&obo;IDO_0000448"/>
                    <owl:Restriction>
                        <owl:onProperty rdf:resource="&obo;IDO_0000664"/>
                        <owl:someValuesFrom rdf:resource="&CL;CL_0000738"/>
                    </owl:Restriction>
                    <owl:Restriction>
                        <owl:onProperty rdf:resource="&obo;IDO_0000664"/>
                        <owl:allValuesFrom rdf:resource="&CL;CL_0000738"/>
                    </owl:Restriction>
                    <owl:Restriction>
                        <owl:onProperty rdf:resource="&OBO_REL;realized_by"/>
                        <owl:allValuesFrom rdf:resource="&GO;GO_0002443"/>
                    </owl:Restriction>
                </owl:intersectionOf>
            </owl:Class>
        </owl:equivalentClass>
        <rdfs:subClassOf rdf:resource="&obo;IDO_0000448"/>
        <obo:IAO_0000115 xml:lang="en">An immunity to infectious agent that inheres in an organism in virtue of its leukocytes.</obo:IAO_0000115>
        <rdfs:comment>The disposition is realized in a leukocyte-mediated immune response.</rdfs:comment>
        <obo:IAO_0000118>cell-mediated immunity to infectious agent</obo:IAO_0000118>
        <obo:IAO_0000117>Lindsay Cowell</obo:IAO_0000117>
        <obo:IAO_0000117>Albert Goldfain</obo:IAO_0000117>
        <obo:IAO_0000117>Alexander Diehl</obo:IAO_0000117>
    </owl:Class>
    


    <!-- http://purl.obolibrary.org/obo/IDO_0000580 -->

    <owl:Class rdf:about="&obo;IDO_0000580">
        <rdfs:label xml:lang="en">passive immunity to infectious agent</rdfs:label>
        <rdfs:subClassOf rdf:resource="&obo;IDO_0000448"/>
        <obo:IAO_0000117>Albert Goldfain</obo:IAO_0000117>
        <obo:IAO_0000117>Alexander Diehl</obo:IAO_0000117>
        <obo:IAO_0000115 xml:lang="en">An immunity to infectious agent that inheres in an organism in virtue of antibodies not produced by that organism.</obo:IAO_0000115>
        <obo:IAO_0000117>Lindsay Cowell</obo:IAO_0000117>
        <rdfs:comment xml:lang="en">Passive immunity results from a passive immunization.</rdfs:comment>
        <rdfs:comment>The protective antibodies are typically introduced by injection, breast feeding, or by passing from the placenta to the fetus.</rdfs:comment>
        <rdfs:comment>The disposition is realized in a neutralizing process carried out by the antibodies.</rdfs:comment>
    </owl:Class>
    


    <!-- http://purl.obolibrary.org/obo/IDO_0000581 -->

    <owl:Class rdf:about="&obo;IDO_0000581">
        <rdfs:label xml:lang="en">antibiotic resistance</rdfs:label>
        <rdfs:subClassOf rdf:resource="&obo;IDO_0000445"/>
        <obo:IAO_0000115 xml:lang="en">A resistance to drug that mitigates the damaging effects of an antibiotic.</obo:IAO_0000115>
        <obo:IAO_0000117>Lindsay Cowell</obo:IAO_0000117>
        <obo:IAO_0000117>Albert Goldfain</obo:IAO_0000117>
        <obo:IAO_0000117>Alexander Diehl</obo:IAO_0000117>
    </owl:Class>
    


    <!-- http://purl.obolibrary.org/obo/IDO_0000582 -->

    <owl:Class rdf:about="&obo;IDO_0000582">
        <rdfs:label xml:lang="en">long-term non-progressor</rdfs:label>
        <owl:equivalentClass>
            <owl:Class>
                <owl:intersectionOf rdf:parseType="Collection">
                    <rdf:Description rdf:about="&obo;OBI_0100026"/>
                    <owl:Restriction>
                        <owl:onProperty>
                            <rdf:Description>
                                <owl:inverseOf rdf:resource="&OBO_REL;unfolds_in"/>
                            </rdf:Description>
                        </owl:onProperty>
                        <owl:someValuesFrom rdf:resource="&obo;IDO_0000496"/>
                    </owl:Restriction>
                </owl:intersectionOf>
            </owl:Class>
        </owl:equivalentClass>
        <rdfs:subClassOf rdf:resource="&obo;OBI_0100026"/>
        <obo:IAO_0000117>Lindsay Cowell</obo:IAO_0000117>
        <obo:IAO_0000117>Alexander Diehl</obo:IAO_0000117>
        <obo:IAO_0000117>Albert Goldfain</obo:IAO_0000117>
        <obo:IAO_0000115 xml:lang="en">An organism experiencing a long-term non-progressing infectious disease course.</obo:IAO_0000115>
    </owl:Class>
    


    <!-- http://purl.obolibrary.org/obo/IDO_0000583 -->

    <owl:Class rdf:about="&obo;IDO_0000583">
        <rdfs:label xml:lang="en">emerging pathogen</rdfs:label>
        <rdfs:subClassOf rdf:resource="&obo;IDO_0000596"/>
        <obo:IAO_0000117>Lindsay Cowell</obo:IAO_0000117>
        <obo:IAO_0000117>Alexander Diehl</obo:IAO_0000117>
        <obo:IAO_0000117>Albert Goldfain</obo:IAO_0000117>
        <obo:IAO_0000115 xml:lang="en">An infectious agent whose infection incidence is increasing following its first introduction into a new host Species.</obo:IAO_0000115>
    </owl:Class>
    


    <!-- http://purl.obolibrary.org/obo/IDO_0000584 -->

    <owl:Class rdf:about="&obo;IDO_0000584">
        <rdfs:label xml:lang="en">cytotoxin</rdfs:label>
        <rdfs:subClassOf rdf:resource="&obo;IDO_0000549"/>
        <rdfs:subClassOf>
            <owl:Restriction>
                <owl:onProperty rdf:resource="&OBO_REL;has_disposition"/>
                <owl:someValuesFrom rdf:resource="&obo;IDO_0000426"/>
            </owl:Restriction>
        </rdfs:subClassOf>
        <obo:IAO_0000117>Alexander Diehl</obo:IAO_0000117>
        <obo:IAO_0000115 xml:lang="en">A molecular entity with a toxin disposition, the realization of which damages host cells.</obo:IAO_0000115>
        <obo:IAO_0000117>Albert Goldfain</obo:IAO_0000117>
        <obo:IAO_0000117>Lindsay Cowell</obo:IAO_0000117>
    </owl:Class>
    


    <!-- http://purl.obolibrary.org/obo/IDO_0000585 -->

    <owl:Class rdf:about="&obo;IDO_0000585">
        <rdfs:label xml:lang="en">collective pathogenic disposition</rdfs:label>
        <owl:equivalentClass>
            <owl:Class>
                <owl:intersectionOf rdf:parseType="Collection">
                    <rdf:Description rdf:about="&obo;IDO_0000455"/>
                    <owl:Restriction>
                        <owl:onProperty rdf:resource="&OBO_REL;inheres_in"/>
                        <owl:someValuesFrom rdf:resource="&snap;ObjectAggregate"/>
                    </owl:Restriction>
                    <owl:Restriction>
                        <owl:onProperty rdf:resource="&OBO_REL;realized_by"/>
                        <owl:allValuesFrom>
                            <owl:Class>
                                <owl:intersectionOf rdf:parseType="Collection">
                                    <rdf:Description rdf:about="&span;ProcessualEntity"/>
                                    <owl:Restriction>
                                        <owl:onProperty rdf:resource="&OBO_REL;results_in_formation_of"/>
                                        <owl:someValuesFrom rdf:resource="&obo;OGMS_0000045"/>
                                    </owl:Restriction>
                                </owl:intersectionOf>
                            </owl:Class>
                        </owl:allValuesFrom>
                    </owl:Restriction>
                </owl:intersectionOf>
            </owl:Class>
        </owl:equivalentClass>
        <rdfs:subClassOf rdf:resource="&obo;IDO_0000455"/>
        <owl:disjointWith rdf:resource="&obo;IDO_0000588"/>
        <obo:IAO_0000117>Alexander Diehl</obo:IAO_0000117>
        <obo:IAO_0000115 xml:lang="en">A collective disposition to initiate processes that result in a disorder.</obo:IAO_0000115>
        <obo:IAO_0000117>Lindsay Cowell</obo:IAO_0000117>
        <rdfs:comment>The disposition is realized in processes that create a disorder.</rdfs:comment>
        <obo:IAO_0000117>Albert Goldfain</obo:IAO_0000117>
    </owl:Class>
    


    <!-- http://purl.obolibrary.org/obo/IDO_0000586 -->

    <owl:Class rdf:about="&obo;IDO_0000586">
        <rdfs:label xml:lang="en">infection</rdfs:label>
        <rdfs:subClassOf rdf:resource="&snap;MaterialEntity"/>
        <rdfs:subClassOf>
            <owl:Class>
                <owl:intersectionOf rdf:parseType="Collection">
                    <owl:Restriction>
                        <owl:onProperty rdf:resource="&ro;has_part"/>
                        <owl:someValuesFrom rdf:resource="&obo;IDO_0000596"/>
                    </owl:Restriction>
                    <owl:Restriction>
                        <owl:onProperty rdf:resource="&ro;part_of"/>
                        <owl:someValuesFrom rdf:resource="&obo;OGMS_0000087"/>
                    </owl:Restriction>
                </owl:intersectionOf>
            </owl:Class>
        </rdfs:subClassOf>
        <owl:disjointWith rdf:resource="&obo;IDO_0000617"/>
        <owl:disjointWith rdf:resource="&CARO;CARO_0000000"/>
        <obo:IAO_0000117>Alexander Diehl</obo:IAO_0000117>
        <rdfs:comment>The organism corresponding to the extended organism is host to the infectious agents.  By this definition, parts of the host can be considered part of the infection.</rdfs:comment>
        <obo:IAO_0000117>Albert Goldfain</obo:IAO_0000117>
        <obo:IAO_0000117>Lindsay Cowell</obo:IAO_0000117>
        <obo:IAO_0000115 xml:lang="en">A part of an extended organism that itself has as part a population of one or more infectious agents and that is (1) clinically abnormal in virtue of the presence of this infectious agent population, or (2) has a disposition to bring clinical abnormality to immunocompetent organisms of the same Species as the host (the organism corresponding to the extended organism) through transmission of a member or offspring of a member of the infectious agent popuation.</obo:IAO_0000115>
    </owl:Class>
    


    <!-- http://purl.obolibrary.org/obo/IDO_0000587 -->

    <owl:Class rdf:about="&obo;IDO_0000587">
        <rdfs:label xml:lang="en">genetic resistance to infectious agent</rdfs:label>
        <rdfs:subClassOf rdf:resource="&obo;IDO_0000446"/>
        <obo:IAO_0000117>Albert Goldfain</obo:IAO_0000117>
        <obo:IAO_0000117>Alexander Diehl</obo:IAO_0000117>
        <rdfs:comment>The resistance of individuals to HIV invasion oonferred by particular CCR5 alleles is an example.  Resistance against malaria conferred by the sickle cell gene is another.</rdfs:comment>
        <obo:IAO_0000117>Lindsay Cowell</obo:IAO_0000117>
        <obo:IAO_0000115 xml:lang="en">A resistance to infectious agent that inheres in an organism in virtue of a specific allele or combination of alleles in its genome.</obo:IAO_0000115>
    </owl:Class>
    


    <!-- http://purl.obolibrary.org/obo/IDO_0000588 -->

    <owl:Class rdf:about="&obo;IDO_0000588">
        <rdfs:label xml:lang="en">collective resistance disposition</rdfs:label>
        <rdfs:subClassOf rdf:resource="&obo;IDO_0000455"/>
        <obo:IAO_0000115 xml:lang="en">A collective disposition the realization of which mitigates the damaging effects of some entity on members of the collection.</obo:IAO_0000115>
        <obo:IAO_0000117>Albert Goldfain</obo:IAO_0000117>
        <obo:IAO_0000117>Alexander Diehl</obo:IAO_0000117>
        <obo:IAO_0000117>Lindsay Cowell</obo:IAO_0000117>
    </owl:Class>
    


    <!-- http://purl.obolibrary.org/obo/IDO_0000589 -->

    <owl:Class rdf:about="&obo;IDO_0000589">
        <rdfs:label xml:lang="en">immunodeficient organism</rdfs:label>
        <owl:equivalentClass>
            <owl:Class>
                <owl:intersectionOf rdf:parseType="Collection">
                    <rdf:Description rdf:about="&obo;OBI_0100026"/>
                    <owl:Restriction>
                        <owl:onProperty rdf:resource="&ro;has_part"/>
                        <owl:someValuesFrom rdf:resource="&obo;IDO_0000617"/>
                    </owl:Restriction>
                </owl:intersectionOf>
            </owl:Class>
        </owl:equivalentClass>
        <rdfs:subClassOf rdf:resource="&obo;OBI_0100026"/>
        <obo:IAO_0000117>Alexander Diehl</obo:IAO_0000117>
        <obo:IAO_0000117>Lindsay Cowell</obo:IAO_0000117>
        <obo:IAO_0000117>Albert Goldfain</obo:IAO_0000117>
        <obo:IAO_0000115 xml:lang="en">An organism that has an immunodeficiency.</obo:IAO_0000115>
        <obo:IAO_0000118 xml:lang="en">immunocompromised organism</obo:IAO_0000118>
    </owl:Class>
    


    <!-- http://purl.obolibrary.org/obo/IDO_0000590 -->

    <owl:Class rdf:about="&obo;IDO_0000590">
        <rdfs:label xml:lang="en">chronic infectious disease course</rdfs:label>
        <rdfs:subClassOf rdf:resource="&obo;IDO_0000495"/>
        <obo:IAO_0000117>Albert Goldfain</obo:IAO_0000117>
        <obo:IAO_0000117>Alexander Diehl</obo:IAO_0000117>
        <obo:IAO_0000115 xml:lang="en">An infectious disease course that unfolds over a long period of time.</obo:IAO_0000115>
        <obo:IAO_0000117>Lindsay Cowell</obo:IAO_0000117>
        <obo:IAO_0000118 xml:lang="en">persistent infectious disease course</obo:IAO_0000118>
    </owl:Class>
    


    <!-- http://purl.obolibrary.org/obo/IDO_0000591 -->

    <owl:Class rdf:about="&obo;IDO_0000591">
        <rdfs:label xml:lang="en">_obsolete_communicable disposition</rdfs:label>
        <rdfs:subClassOf rdf:resource="&j.0;ObsoleteClass"/>
        <obo:IAO_0000117>Alexander Diehl</obo:IAO_0000117>
        <obo:IAO_0000115 xml:lang="en">An infectious disposition to be transmitted directly from one human host to another.</obo:IAO_0000115>
        <obo:IAO_0000117>Lindsay Cowell</obo:IAO_0000117>
        <obo:IAO_0000117>Albert Goldfain</obo:IAO_0000117>
    </owl:Class>
    


    <!-- http://purl.obolibrary.org/obo/IDO_0000592 -->

    <owl:Class rdf:about="&obo;IDO_0000592">
        <rdfs:label xml:lang="en">immune population</rdfs:label>
        <rdfs:subClassOf rdf:resource="&obo;IDO_0000509"/>
        <rdfs:subClassOf>
            <owl:Class>
                <owl:intersectionOf rdf:parseType="Collection">
                    <owl:Restriction>
                        <owl:onProperty rdf:resource="&ro;has_part"/>
                        <owl:someValuesFrom>
                            <owl:Class>
                                <owl:intersectionOf rdf:parseType="Collection">
                                    <rdf:Description rdf:about="&obo;OBI_0100026"/>
                                    <owl:Restriction>
                                        <owl:onProperty rdf:resource="&OBO_REL;has_disposition"/>
                                        <owl:someValuesFrom rdf:resource="&obo;IDO_0000621"/>
                                    </owl:Restriction>
                                </owl:intersectionOf>
                            </owl:Class>
                        </owl:someValuesFrom>
                    </owl:Restriction>
                    <owl:Restriction>
                        <owl:onProperty rdf:resource="&ro;has_part"/>
                        <owl:allValuesFrom>
                            <owl:Class>
                                <owl:intersectionOf rdf:parseType="Collection">
                                    <rdf:Description rdf:about="&obo;OBI_0100026"/>
                                    <owl:Restriction>
                                        <owl:onProperty rdf:resource="&OBO_REL;has_disposition"/>
                                        <owl:someValuesFrom rdf:resource="&obo;IDO_0000621"/>
                                    </owl:Restriction>
                                </owl:intersectionOf>
                            </owl:Class>
                        </owl:allValuesFrom>
                    </owl:Restriction>
                </owl:intersectionOf>
            </owl:Class>
        </rdfs:subClassOf>
        <obo:IAO_0000117>Lindsay Cowell</obo:IAO_0000117>
        <obo:IAO_0000117>Albert Goldfain</obo:IAO_0000117>
        <obo:IAO_0000117>Alexander Diehl</obo:IAO_0000117>
        <obo:IAO_0000115 xml:lang="en">An organism population whose members have acquired immunity to an infectious agent.</obo:IAO_0000115>
    </owl:Class>
    


    <!-- http://purl.obolibrary.org/obo/IDO_0000593 -->

    <owl:Class rdf:about="&obo;IDO_0000593">
        <rdfs:label xml:lang="en">transmission period</rdfs:label>
        <rdfs:subClassOf rdf:resource="&span;TemporalInterval"/>
        <obo:IAO_0000117>Lindsay Cowell</obo:IAO_0000117>
        <obo:IAO_0000117>Albert Goldfain</obo:IAO_0000117>
        <obo:IAO_0000117>Alexander Diehl</obo:IAO_0000117>
        <obo:IAO_0000115 xml:lang="en">A continuous temporal interval during which a transmission process occurs.</obo:IAO_0000115>
    </owl:Class>
    


    <!-- http://purl.obolibrary.org/obo/IDO_0000594 -->

    <owl:Class rdf:about="&obo;IDO_0000594">
        <rdfs:label xml:lang="en">direct host exposure to infectious agent</rdfs:label>
        <rdfs:subClassOf rdf:resource="&obo;IDO_0000658"/>
        <obo:IAO_0000117>Bjoern Peters</obo:IAO_0000117>
        <obo:IAO_0000115 xml:lang="en">A process in which a potential host of an infectious agent comes into direct physical contact with the infectious agent.</obo:IAO_0000115>
    </owl:Class>
    


    <!-- http://purl.obolibrary.org/obo/IDO_0000595 -->

    <owl:Class rdf:about="&obo;IDO_0000595">
        <rdfs:label xml:lang="en">potential host of infectious agent</rdfs:label>
        <owl:equivalentClass>
            <owl:Class>
                <owl:intersectionOf rdf:parseType="Collection">
                    <rdf:Description rdf:about="&obo;OBI_0100026"/>
                    <owl:Restriction>
                        <owl:onProperty rdf:resource="&OBO_REL;has_disposition"/>
                        <owl:someValuesFrom>
                            <owl:Restriction>
                                <owl:onProperty rdf:resource="&OBO_REL;realized_by"/>
                                <owl:someValuesFrom>
                                    <owl:Restriction>
                                        <owl:onProperty rdf:resource="&OBO_REL;realizes"/>
                                        <owl:someValuesFrom rdf:resource="&obo;IDO_0000414"/>
                                    </owl:Restriction>
                                </owl:someValuesFrom>
                            </owl:Restriction>
                        </owl:someValuesFrom>
                    </owl:Restriction>
                </owl:intersectionOf>
            </owl:Class>
        </owl:equivalentClass>
        <rdfs:subClassOf rdf:resource="&obo;OBI_0100026"/>
        <obo:IAO_0000117>Alexander Diehl</obo:IAO_0000117>
        <obo:IAO_0000115 xml:lang="en">An organism that has the capability to bear a host of infectious agent role.</obo:IAO_0000115>
        <obo:IAO_0000117>Lindsay Cowell</obo:IAO_0000117>
        <obo:IAO_0000117>Albert Goldfain</obo:IAO_0000117>
    </owl:Class>
    


    <!-- http://purl.obolibrary.org/obo/IDO_0000596 -->

    <owl:Class rdf:about="&obo;IDO_0000596">
        <rdfs:label xml:lang="en">infectious agent</rdfs:label>
        <owl:equivalentClass>
            <owl:Class>
                <owl:intersectionOf rdf:parseType="Collection">
                    <rdf:Description rdf:about="&obo;OBI_0100026"/>
                    <owl:Restriction>
                        <owl:onProperty rdf:resource="&OBO_REL;has_disposition"/>
                        <owl:someValuesFrom rdf:resource="&obo;IDO_0000452"/>
                    </owl:Restriction>
                </owl:intersectionOf>
            </owl:Class>
        </owl:equivalentClass>
        <rdfs:subClassOf rdf:resource="&obo;IDO_0000528"/>
        <rdfs:subClassOf rdf:resource="&obo;OBI_0100026"/>
        <obo:IAO_0000117>Lindsay Cowell</obo:IAO_0000117>
        <obo:IAO_0000117>Albert Goldfain</obo:IAO_0000117>
        <obo:IAO_0000117>Alexander Diehl</obo:IAO_0000117>
        <obo:IAO_0000115 xml:lang="en">An organism that has an infectious disposition.</obo:IAO_0000115>
    </owl:Class>
    


    <!-- http://purl.obolibrary.org/obo/IDO_0000597 -->

    <owl:Class rdf:about="&obo;IDO_0000597">
        <rdfs:label xml:lang="en">host exposure to environment containing infectious agent</rdfs:label>
        <rdfs:subClassOf rdf:resource="&obo;IDO_0000658"/>
        <obo:IAO_0000115 xml:lang="en">A process in which a potential host of an infectious agent is exposed to an environment in which the infectious agent is present and physical contact between the two can occur, but such contact is not planned.</obo:IAO_0000115>
        <obo:IAO_0000117>Bjoern Peters</obo:IAO_0000117>
    </owl:Class>
    


    <!-- http://purl.obolibrary.org/obo/IDO_0000598 -->

    <owl:Class rdf:about="&obo;IDO_0000598">
        <rdfs:label xml:lang="en">host living with infected household contact</rdfs:label>
        <rdfs:subClassOf rdf:resource="&obo;IDO_0000597"/>
        <obo:IAO_0000117>Lindsay Cowell</obo:IAO_0000117>
        <obo:IAO_0000117>Alexander Diehl</obo:IAO_0000117>
        <obo:IAO_0000117>Bjoern Peters</obo:IAO_0000117>
        <obo:IAO_0000115 xml:lang="en">A host exposure to environment with infectious agent where the environment is a household that also has an infected host</obo:IAO_0000115>
        <obo:IAO_0000116 xml:lang="en">Alan Ruttenberg 2010/05/20- Tentative definition. Needs review by Bjoern</obo:IAO_0000116>
        <obo:IAO_0000117>Albert Goldfain</obo:IAO_0000117>
    </owl:Class>
    


    <!-- http://purl.obolibrary.org/obo/IDO_0000599 -->

    <owl:Class rdf:about="&obo;IDO_0000599">
        <rdfs:label xml:lang="en">host living in endemic area</rdfs:label>
        <rdfs:subClassOf rdf:resource="&obo;IDO_0000597"/>
        <obo:IAO_0000115 xml:lang="en">A host exposure to environment with infectious agent where the environment is an area in which an infectious agent is endemic</obo:IAO_0000115>
        <obo:IAO_0000116 xml:lang="en">Alan Ruttenberg 2010/05/20- Tentative definition. Needs review by Bjoern</obo:IAO_0000116>
        <obo:IAO_0000117>Bjoern Peters</obo:IAO_0000117>
        <obo:IAO_0000117>Lindsay Cowell</obo:IAO_0000117>
        <obo:IAO_0000117>Alexander Diehl</obo:IAO_0000117>
        <obo:IAO_0000117>Albert Goldfain</obo:IAO_0000117>
    </owl:Class>
    


    <!-- http://purl.obolibrary.org/obo/IDO_0000600 -->

    <owl:Class rdf:about="&obo;IDO_0000600">
        <rdfs:label xml:lang="en">release of infectious human pathogen in laboratory</rdfs:label>
        <rdfs:subClassOf rdf:resource="&obo;IDO_0000597"/>
        <obo:IAO_0000117>Alexander Diehl</obo:IAO_0000117>
        <obo:IAO_0000117>Bjoern Peters</obo:IAO_0000117>
        <obo:IAO_0000117>Lindsay Cowell</obo:IAO_0000117>
        <obo:IAO_0000117>Albert Goldfain</obo:IAO_0000117>
        <obo:IAO_0000115 xml:lang="en">A host exposure to environment with infectious agent where the exposure is accidental; the environment is a laboratory, and the infectious agent is infectious in humans.</obo:IAO_0000115>
        <obo:IAO_0000116 xml:lang="en">Alan Ruttenberg 2010/05/20- Tentative definition. Needs review by Bjoern</obo:IAO_0000116>
    </owl:Class>
    


    <!-- http://purl.obolibrary.org/obo/IDO_0000601 -->

    <owl:Class rdf:about="&obo;IDO_0000601">
        <rdfs:label xml:lang="en">host coming into contact with vector of infectious agent</rdfs:label>
        <rdfs:subClassOf rdf:resource="&obo;IDO_0000597"/>
        <obo:IAO_0000117>Lindsay Cowell</obo:IAO_0000117>
        <obo:IAO_0000117>Albert Goldfain</obo:IAO_0000117>
        <obo:IAO_0000117>Alexander Diehl</obo:IAO_0000117>
        <obo:IAO_0000117>Bjoern Peters</obo:IAO_0000117>
        <obo:IAO_0000115 xml:lang="en">A host exposure to environment with infectious agent where the environment contains an infectious agent vector.</obo:IAO_0000115>
        <obo:IAO_0000116 xml:lang="en">Alan Ruttenberg 2010/05/20- Tentative definition. Needs review by Bjoern</obo:IAO_0000116>
    </owl:Class>
    


    <!-- http://purl.obolibrary.org/obo/IDO_0000602 -->

    <owl:Class rdf:about="&obo;IDO_0000602">
        <rdfs:label xml:lang="en">host exposure to substance that might have infectious agent</rdfs:label>
        <rdfs:subClassOf rdf:resource="&obo;IDO_0000597"/>
        <obo:IAO_0000117>Alexander Diehl</obo:IAO_0000117>
        <obo:IAO_0000115 xml:lang="en">A host exposure to environment with infectious agent where the environment contains a material entity that has been assessed to confer a risk of infection.</obo:IAO_0000115>
        <obo:IAO_0000117>Lindsay Cowell</obo:IAO_0000117>
        <obo:IAO_0000117>Albert Goldfain</obo:IAO_0000117>
        <obo:IAO_0000116 xml:lang="en">Alan Ruttenberg 2010/05/20- Tentative definition. Needs review by Bjoern</obo:IAO_0000116>
        <obo:IAO_0000117>Bjoern Peters</obo:IAO_0000117>
    </owl:Class>
    


    <!-- http://purl.obolibrary.org/obo/IDO_0000603 -->

    <owl:Class rdf:about="&obo;IDO_0000603">
        <rdfs:label xml:lang="en">process of establishing an infection</rdfs:label>
        <rdfs:subClassOf rdf:resource="&span;ProcessualEntity"/>
        <obo:IAO_0000115 xml:lang="en">A process by which an infectious agent, established in a host, becomes part of an infection in the host.</obo:IAO_0000115>
        <obo:IAO_0000117>Albert Goldfain</obo:IAO_0000117>
        <obo:IAO_0000117>Lindsay Cowell</obo:IAO_0000117>
        <obo:IAO_0000117>Alexander Diehl</obo:IAO_0000117>
    </owl:Class>
    


    <!-- http://purl.obolibrary.org/obo/IDO_0000604 -->

    <owl:Class rdf:about="&obo;IDO_0000604">
        <rdfs:label xml:lang="en">colonization of host</rdfs:label>
        <owl:equivalentClass>
            <owl:Class>
                <owl:intersectionOf rdf:parseType="Collection">
                    <rdf:Description rdf:about="&obo;IDO_0000625"/>
                    <owl:Restriction>
                        <owl:onProperty rdf:resource="&OBO_REL;has_output"/>
                        <owl:someValuesFrom rdf:resource="&obo;IDO_0000615"/>
                    </owl:Restriction>
                </owl:intersectionOf>
            </owl:Class>
        </owl:equivalentClass>
        <rdfs:subClassOf rdf:resource="&obo;IDO_0000625"/>
        <obo:IAO_0000117>Alexander Diehl</obo:IAO_0000117>
        <obo:IAO_0000117>Lindsay Cowell</obo:IAO_0000117>
        <obo:IAO_0000117>Albert Goldfain</obo:IAO_0000117>
        <obo:IAO_0000115 xml:lang="en">An establishment in host process in which an organism establishes itself in a host.</obo:IAO_0000115>
        <obo:IAO_0000116 xml:lang="en">Establishment of one organism in the extended organism of another (the host) involves at least one of (1) movement of the organism to a location within the host in which the organism can persist, or (2) adherence or attachment of the organism to part of the host.</obo:IAO_0000116>
    </owl:Class>
    


    <!-- http://purl.obolibrary.org/obo/IDO_0000605 -->

    <owl:Class rdf:about="&obo;IDO_0000605">
        <rdfs:label xml:lang="en">_obsolete_biological object colony</rdfs:label>
        <rdfs:subClassOf rdf:resource="&j.0;ObsoleteClass"/>
        <obo:IAO_0000117>Lindsay Cowell</obo:IAO_0000117>
        <obo:IAO_0000117>Albert Goldfain</obo:IAO_0000117>
        <obo:IAO_0000115 xml:lang="en">A biological object or group of biological objects in close spatial proximity.</obo:IAO_0000115>
        <obo:IAO_0000117>Alexander Diehl</obo:IAO_0000117>
    </owl:Class>
    


    <!-- http://purl.obolibrary.org/obo/IDO_0000606 -->

    <owl:Class rdf:about="&obo;IDO_0000606">
        <rdfs:label xml:lang="en">establishment of a clinically abnormal colony</rdfs:label>
        <rdfs:subClassOf rdf:resource="&obo;IDO_0000604"/>
        <obo:IAO_0000117>Albert Goldfain</obo:IAO_0000117>
        <obo:IAO_0000115 xml:lang="en">A colonization of host process that results in a clinically abnormal colony.</obo:IAO_0000115>
        <obo:IAO_0000117>Alexander Diehl</obo:IAO_0000117>
        <obo:IAO_0000117>Lindsay Cowell</obo:IAO_0000117>
    </owl:Class>
    


    <!-- http://purl.obolibrary.org/obo/IDO_0000607 -->

    <owl:Class rdf:about="&obo;IDO_0000607">
        <rdfs:label xml:lang="en">production</rdfs:label>
        <rdfs:subClassOf rdf:resource="&span;Process"/>
        <obo:IAO_0000115 xml:lang="en">A process in which an entity comes into being as a result of the process.</obo:IAO_0000115>
        <obo:IAO_0000117>Albert Goldfain</obo:IAO_0000117>
        <obo:IAO_0000117>Alexander Diehl</obo:IAO_0000117>
        <obo:IAO_0000117>Lindsay Cowell</obo:IAO_0000117>
    </owl:Class>
    


    <!-- http://purl.obolibrary.org/obo/IDO_0000608 -->

    <owl:Class rdf:about="&obo;IDO_0000608">
        <rdfs:label xml:lang="en">replication</rdfs:label>
        <rdfs:subClassOf rdf:resource="&obo;IDO_0000607"/>
        <obo:IAO_0000117>Alexander Diehl</obo:IAO_0000117>
        <obo:IAO_0000117>Lindsay Cowell</obo:IAO_0000117>
        <obo:IAO_0000115 xml:lang="en">A production process in which a participant creates a copy of itself.</obo:IAO_0000115>
        <obo:IAO_0000117>Albert Goldfain</obo:IAO_0000117>
    </owl:Class>
    


    <!-- http://purl.obolibrary.org/obo/IDO_0000609 -->

    <owl:Class rdf:about="&obo;IDO_0000609">
        <rdfs:label xml:lang="en">colonization of human anterior nares</rdfs:label>
        <rdfs:subClassOf rdf:resource="&obo;IDO_0000650"/>
        <obo:IAO_0000117>Lindsay Cowell</obo:IAO_0000117>
        <obo:IAO_0000117>Alexander Diehl</obo:IAO_0000117>
        <obo:IAO_0000117>Albert Goldfain</obo:IAO_0000117>
        <obo:IAO_0000115 xml:lang="en">A colonization of human process in which the colonized site is the anterior nares.</obo:IAO_0000115>
    </owl:Class>
    


    <!-- http://purl.obolibrary.org/obo/IDO_0000610 -->

    <owl:Class rdf:about="&obo;IDO_0000610">
        <rdfs:label xml:lang="en">immunosuppression</rdfs:label>
        <owl:equivalentClass>
            <owl:Class>
                <owl:intersectionOf rdf:parseType="Collection">
                    <rdf:Description rdf:about="&span;ProcessualEntity"/>
                    <owl:Restriction>
                        <owl:onProperty rdf:resource="&OBO_REL;negatively_regulates"/>
                        <owl:someValuesFrom rdf:resource="&GO;GO_0006955"/>
                    </owl:Restriction>
                </owl:intersectionOf>
            </owl:Class>
        </owl:equivalentClass>
        <rdfs:subClassOf rdf:resource="&span;ProcessualEntity"/>
        <obo:IAO_0000117>Alexander Diehl</obo:IAO_0000117>
        <obo:IAO_0000115 xml:lang="en">A process that attenuates an immune response.</obo:IAO_0000115>
        <obo:IAO_0000117>Lindsay Cowell</obo:IAO_0000117>
        <obo:IAO_0000117>Albert Goldfain</obo:IAO_0000117>
    </owl:Class>
    


    <!-- http://purl.obolibrary.org/obo/IDO_0000611 -->

    <owl:Class rdf:about="&obo;IDO_0000611">
        <rdfs:label xml:lang="en">physiologic immunosuppression</rdfs:label>
        <rdfs:subClassOf rdf:resource="&obo;IDO_0000610"/>
        <obo:IAO_0000117>Alexander Diehl</obo:IAO_0000117>
        <obo:IAO_0000117>Lindsay Cowell</obo:IAO_0000117>
        <obo:IAO_0000117>Albert Goldfain</obo:IAO_0000117>
        <obo:IAO_0000115 xml:lang="en">An immunosuppression which unfolds as part of the natural self-regulation of an immune response.</obo:IAO_0000115>
    </owl:Class>
    


    <!-- http://purl.obolibrary.org/obo/IDO_0000612 -->

    <owl:Class rdf:about="&obo;IDO_0000612">
        <rdfs:label xml:lang="en">pathologic immunosuppression</rdfs:label>
        <rdfs:subClassOf rdf:resource="&obo;IDO_0000610"/>
        <obo:IAO_0000117>Alexander Diehl</obo:IAO_0000117>
        <obo:IAO_0000117>Lindsay Cowell</obo:IAO_0000117>
        <obo:IAO_0000117>Albert Goldfain</obo:IAO_0000117>
        <obo:IAO_0000115 xml:lang="en">An immunosuppression process which arises as the result of a disorder.</obo:IAO_0000115>
        <obo:IAO_0000116 xml:lang="en">Disorders that result in immunosuppression include those that result from infection, stress, malnutrition, and treatments such as chemotherapy or calcineurin inhibition.</obo:IAO_0000116>
    </owl:Class>
    


    <!-- http://purl.obolibrary.org/obo/IDO_0000613 -->

    <owl:Class rdf:about="&obo;IDO_0000613">
        <rdfs:label xml:lang="en">_obsolete_biological object</rdfs:label>
        <rdfs:subClassOf rdf:resource="&j.0;ObsoleteClass"/>
        <obo:IAO_0000117>Albert Goldfain</obo:IAO_0000117>
        <obo:IAO_0000117>Alexander Diehl</obo:IAO_0000117>
        <obo:IAO_0000117>Lindsay Cowell</obo:IAO_0000117>
        <obo:IAO_0000115 xml:lang="en">primitive</obo:IAO_0000115>
    </owl:Class>
    


    <!-- http://purl.obolibrary.org/obo/IDO_0000614 -->

    <owl:Class rdf:about="&obo;IDO_0000614">
        <rdfs:label xml:lang="en">_obsolete_replicating biological material entity</rdfs:label>
        <rdfs:subClassOf rdf:resource="&j.0;ObsoleteClass"/>
        <obo:IAO_0000117>Albert Goldfain</obo:IAO_0000117>
        <obo:IAO_0000115 xml:lang="en">A biological material entity that is capable of replication.</obo:IAO_0000115>
        <obo:IAO_0000117>Alexander Diehl</obo:IAO_0000117>
        <obo:IAO_0000117>Lindsay Cowell</obo:IAO_0000117>
    </owl:Class>
    


    <!-- http://purl.obolibrary.org/obo/IDO_0000615 -->

    <owl:Class rdf:about="&obo;IDO_0000615">
        <rdfs:label xml:lang="en">colony</rdfs:label>
        <rdfs:subClassOf rdf:resource="&obo;IDO_0000509"/>
        <obo:IAO_0000117>Alexander Diehl</obo:IAO_0000117>
        <obo:IAO_0000117>Lindsay Cowell</obo:IAO_0000117>
        <obo:IAO_0000117>Albert Goldfain</obo:IAO_0000117>
        <obo:IAO_0000115 xml:lang="en">An organism population persisting in a site it has colonized.</obo:IAO_0000115>
    </owl:Class>
    


    <!-- http://purl.obolibrary.org/obo/IDO_0000616 -->

    <owl:Class rdf:about="&obo;IDO_0000616">
        <rdfs:label xml:lang="en">infectious agent colony</rdfs:label>
        <owl:equivalentClass>
            <owl:Class>
                <owl:intersectionOf rdf:parseType="Collection">
                    <rdf:Description rdf:about="&obo;IDO_0000615"/>
                    <owl:Restriction>
                        <owl:onProperty rdf:resource="&ro;has_part"/>
                        <owl:someValuesFrom rdf:resource="&obo;IDO_0000596"/>
                    </owl:Restriction>
                    <owl:Restriction>
                        <owl:onProperty rdf:resource="&ro;has_part"/>
                        <owl:allValuesFrom rdf:resource="&obo;IDO_0000596"/>
                    </owl:Restriction>
                </owl:intersectionOf>
            </owl:Class>
        </owl:equivalentClass>
        <rdfs:subClassOf rdf:resource="&obo;IDO_0000615"/>
        <obo:IAO_0000117>Albert Goldfain</obo:IAO_0000117>
        <obo:IAO_0000117>Alexander Diehl</obo:IAO_0000117>
        <obo:IAO_0000117>Lindsay Cowell</obo:IAO_0000117>
        <obo:IAO_0000115 xml:lang="en">A colony whose members are infectious agents.</obo:IAO_0000115>
    </owl:Class>
    


    <!-- http://purl.obolibrary.org/obo/IDO_0000617 -->

    <owl:Class rdf:about="&obo;IDO_0000617">
        <rdfs:label xml:lang="en">immunodeficiency</rdfs:label>
        <rdfs:subClassOf rdf:resource="&obo;OGMS_0000045"/>
        <owl:disjointWith rdf:resource="&obo;IDO_0000665"/>
        <owl:disjointWith rdf:resource="&CARO;CARO_0000000"/>
        <obo:IAO_0000115 xml:lang="en">A disorder of an immune system component that results in defective functioning of the immune system.</obo:IAO_0000115>
        <obo:IAO_0000117>Lindsay Cowell</obo:IAO_0000117>
        <obo:IAO_0000117>Alexander Diehl</obo:IAO_0000117>
        <obo:IAO_0000117>Albert Goldfain</obo:IAO_0000117>
        <rdfs:comment>DL needs immune system component (FMA?) and defective functioning (OGMS?)</rdfs:comment>
    </owl:Class>
    


    <!-- http://purl.obolibrary.org/obo/IDO_0000618 -->

    <owl:Class rdf:about="&obo;IDO_0000618">
        <rdfs:label xml:lang="en">immunocompetence</rdfs:label>
        <rdfs:subClassOf rdf:resource="&snap;Disposition"/>
        <rdfs:subClassOf>
            <owl:Class>
                <owl:intersectionOf rdf:parseType="Collection">
                    <owl:Restriction>
                        <owl:onProperty rdf:resource="&OBO_REL;inheres_in"/>
                        <owl:someValuesFrom rdf:resource="&obo;OBI_0100026"/>
                    </owl:Restriction>
                    <owl:Restriction>
                        <owl:onProperty rdf:resource="&OBO_REL;realized_by"/>
                        <owl:allValuesFrom rdf:resource="&GO;GO_0006955"/>
                    </owl:Restriction>
                </owl:intersectionOf>
            </owl:Class>
        </rdfs:subClassOf>
        <owl:disjointWith rdf:resource="&obo;IDO_0000619"/>
        <owl:disjointWith rdf:resource="&obo;IDO_0000622"/>
        <owl:disjointWith rdf:resource="&obo;IDO_0000655"/>
        <owl:disjointWith rdf:resource="&obo;OGMS_0000031"/>
        <obo:IAO_0000117>Lindsay Cowell</obo:IAO_0000117>
        <obo:IAO_0000117>Alexander Diehl</obo:IAO_0000117>
        <rdfs:comment>The disposition inheres in a bearer in virtue of the fact that the bearer has all canonical immune system components and none are disordered.  The disposition is realized in a successful immune response.</rdfs:comment>
        <obo:IAO_0000117>Albert Goldfain</obo:IAO_0000117>
        <obo:IAO_0000115 xml:lang="en">A disposition that is the ability to mount a normal immune response.</obo:IAO_0000115>
    </owl:Class>
    


    <!-- http://purl.obolibrary.org/obo/IDO_0000619 -->

    <owl:Class rdf:about="&obo;IDO_0000619">
        <rdfs:label xml:lang="en">immunosuppressive disposition</rdfs:label>
        <rdfs:subClassOf rdf:resource="&snap;Disposition"/>
        <rdfs:subClassOf>
            <owl:Class>
                <owl:intersectionOf rdf:parseType="Collection">
                    <owl:Restriction>
                        <owl:onProperty rdf:resource="&OBO_REL;inheres_in"/>
                        <owl:someValuesFrom rdf:resource="&snap;MaterialEntity"/>
                    </owl:Restriction>
                    <owl:Restriction>
                        <owl:onProperty rdf:resource="&OBO_REL;realized_by"/>
                        <owl:allValuesFrom rdf:resource="&obo;IDO_0000610"/>
                    </owl:Restriction>
                </owl:intersectionOf>
            </owl:Class>
        </rdfs:subClassOf>
        <owl:disjointWith rdf:resource="&obo;IDO_0000622"/>
        <owl:disjointWith rdf:resource="&obo;IDO_0000655"/>
        <owl:disjointWith rdf:resource="&obo;OGMS_0000031"/>
        <obo:IAO_0000117>Lindsay Cowell</obo:IAO_0000117>
        <obo:IAO_0000117>Alexander Diehl</obo:IAO_0000117>
        <obo:IAO_0000117>Albert Goldfain</obo:IAO_0000117>
        <obo:IAO_0000115 xml:lang="en">A disposition whose realization negatively regulates an immune response.</obo:IAO_0000115>
    </owl:Class>
    


    <!-- http://purl.obolibrary.org/obo/IDO_0000621 -->

    <owl:Class rdf:about="&obo;IDO_0000621">
        <rdfs:label xml:lang="en">acquired immunity to infectious agent</rdfs:label>
        <owl:equivalentClass>
            <owl:Class>
                <owl:intersectionOf rdf:parseType="Collection">
                    <rdf:Description rdf:about="&obo;IDO_0000448"/>
                    <owl:Restriction>
                        <owl:onProperty rdf:resource="&obo;IDO_0000664"/>
                        <owl:someValuesFrom>
                            <owl:Class>
                                <owl:unionOf rdf:parseType="Collection">
                                    <rdf:Description rdf:about="&GO;GO_0019814"/>
                                    <rdf:Description rdf:about="&GO;GO_0019815"/>
                                    <rdf:Description rdf:about="&GO;GO_0042101"/>
                                </owl:unionOf>
                            </owl:Class>
                        </owl:someValuesFrom>
                    </owl:Restriction>
                    <owl:Restriction>
                        <owl:onProperty rdf:resource="&obo;IDO_0000664"/>
                        <owl:allValuesFrom>
                            <owl:Class>
                                <owl:unionOf rdf:parseType="Collection">
                                    <rdf:Description rdf:about="&GO;GO_0019814"/>
                                    <rdf:Description rdf:about="&GO;GO_0019815"/>
                                    <rdf:Description rdf:about="&GO;GO_0042101"/>
                                </owl:unionOf>
                            </owl:Class>
                        </owl:allValuesFrom>
                    </owl:Restriction>
                    <owl:Restriction>
                        <owl:onProperty rdf:resource="&OBO_REL;realized_by"/>
                        <owl:allValuesFrom rdf:resource="&GO;GO_0002250"/>
                    </owl:Restriction>
                </owl:intersectionOf>
            </owl:Class>
        </owl:equivalentClass>
        <rdfs:subClassOf rdf:resource="&obo;IDO_0000448"/>
        <rdfs:comment>The disposition is realized in an immune response in which such antigen receptors participate.</rdfs:comment>
        <obo:IAO_0000117>Albert Goldfain</obo:IAO_0000117>
        <obo:IAO_0000117>Lindsay Cowell</obo:IAO_0000117>
        <obo:IAO_0000117>Alexander Diehl</obo:IAO_0000117>
        <obo:IAO_0000115 xml:lang="en">An immunity to infectious agent that inheres in an organism in virtue of antigen receptors encoded by somatically diversified genes in the organism&#39;s genome and expressed by cells that have undergone selection during a primary immune response in that organism.</obo:IAO_0000115>
        <obo:IAO_0000118 xml:lang="en">adaptive immunity to infectious agent</obo:IAO_0000118>
        <obo:IAO_0000118 xml:lang="en">immune memory</obo:IAO_0000118>
    </owl:Class>
    


    <!-- http://purl.obolibrary.org/obo/IDO_0000622 -->

    <owl:Class rdf:about="&obo;IDO_0000622">
        <rdfs:label xml:lang="en">disposition to form a non-parasitic colony</rdfs:label>
        <rdfs:subClassOf rdf:resource="&snap;Disposition"/>
        <owl:disjointWith rdf:resource="&obo;IDO_0000655"/>
        <owl:disjointWith rdf:resource="&obo;OGMS_0000031"/>
        <obo:IAO_0000117>Lindsay Cowell</obo:IAO_0000117>
        <obo:IAO_0000117>Albert Goldfain</obo:IAO_0000117>
        <obo:IAO_0000115 xml:lang="en">A disposition to colonize an organism and participate in mutualism or commensalism with that organism.</obo:IAO_0000115>
        <obo:IAO_0000117>Alexander Diehl</obo:IAO_0000117>
    </owl:Class>
    


    <!-- http://purl.obolibrary.org/obo/IDO_0000623 -->

    <owl:Class rdf:about="&obo;IDO_0000623">
        <rdfs:label xml:lang="en">communicability</rdfs:label>
        <owl:equivalentClass>
            <owl:Class>
                <owl:intersectionOf rdf:parseType="Collection">
                    <rdf:Description rdf:about="&obo;IDO_0000452"/>
                    <owl:Restriction>
                        <owl:onProperty rdf:resource="&OBO_REL;realized_by"/>
                        <owl:allValuesFrom>
                            <owl:Class>
                                <owl:intersectionOf rdf:parseType="Collection">
                                    <rdf:Description rdf:about="&span;ProcessualEntity"/>
                                    <owl:Restriction>
                                        <owl:onProperty rdf:resource="&ro;has_part"/>
                                        <owl:someValuesFrom rdf:resource="&obo;IDO_0000625"/>
                                    </owl:Restriction>
                                    <owl:Restriction>
                                        <owl:onProperty rdf:resource="&ro;has_part"/>
                                        <owl:someValuesFrom rdf:resource="&obo;IDO_0000626"/>
                                    </owl:Restriction>
                                    <owl:Restriction>
                                        <owl:onProperty rdf:resource="&ro;has_part"/>
                                        <owl:someValuesFrom rdf:resource="&obo;IDO_0000656"/>
                                    </owl:Restriction>
                                </owl:intersectionOf>
                            </owl:Class>
                        </owl:allValuesFrom>
                    </owl:Restriction>
                </owl:intersectionOf>
            </owl:Class>
        </owl:equivalentClass>
        <rdfs:subClassOf rdf:resource="&obo;IDO_0000452"/>
        <obo:IAO_0000117>Alexander Diehl</obo:IAO_0000117>
        <rdfs:comment>The disposition is realized in a direct, horizontal transmission process between members of the same Species.</rdfs:comment>
        <obo:IAO_0000117>Albert Goldfain</obo:IAO_0000117>
        <obo:IAO_0000115 xml:lang="en">An infectious disposition to be transmitted directly from one organism to another of the same Species by horizontal transmission.</obo:IAO_0000115>
        <obo:IAO_0000117>Lindsay Cowell</obo:IAO_0000117>
    </owl:Class>
    


    <!-- http://purl.obolibrary.org/obo/IDO_0000624 -->

    <owl:Class rdf:about="&obo;IDO_0000624">
        <rdfs:label xml:lang="en">_obsolete_contagiousness quality</rdfs:label>
        <rdfs:label xml:lang="en">host range</rdfs:label>
        <rdfs:subClassOf rdf:resource="&j.0;ObsoleteClass"/>
        <obo:IAO_0000117>Lindsay Cowell</obo:IAO_0000117>
        <obo:IAO_0000117>Alexander Diehl</obo:IAO_0000117>
        <obo:IAO_0000115 xml:lang="en">A generically dependent continuant that is the set of organism types whose instances have as one of their canonical dispositions, the disposition to bear the host role for a colony of a certain type.</obo:IAO_0000115>
        <obo:IAO_0000117>Albert Goldfain</obo:IAO_0000117>
        <obo:IAO_0000115 xml:lang="en">A quality that inheres in an infection and is the likelihood that infectious agents part of the infection will spread to other hosts.</obo:IAO_0000115>
    </owl:Class>
    


    <!-- http://purl.obolibrary.org/obo/IDO_0000625 -->

    <owl:Class rdf:about="&obo;IDO_0000625">
        <rdfs:label xml:lang="en">establishment of localization in host</rdfs:label>
        <owl:equivalentClass>
            <owl:Restriction>
                <owl:onProperty rdf:resource="&OBO_REL;unfolds_in"/>
                <owl:someValuesFrom rdf:resource="&obo;IDO_0000531"/>
            </owl:Restriction>
        </owl:equivalentClass>
        <rdfs:subClassOf rdf:resource="&GO;GO_0051234"/>
        <obo:IAO_0000116>Requested addition of this term to the GO.</obo:IAO_0000116>
        <obo:IAO_0000117>Lindsay Cowell</obo:IAO_0000117>
        <obo:IAO_0000117>Alexander Diehl</obo:IAO_0000117>
        <obo:IAO_0000117>Albert Goldfain</obo:IAO_0000117>
        <obo:IAO_0000115 xml:lang="en">An establishment of localization process in which a material entity reaches a site in an organism in which it can survive, grow, multiply, or mature.</obo:IAO_0000115>
        <rdfs:comment xml:lang="en">An organism begins bearing a particular host role as soon as the extended organism contains the relevant material entity, regardless of that entity&#39;s location in the extended organism.  An establishment process is any process by which the entity reaches a location in the extended organism in which it can persist and continue its lifecycle.  For example, an organism is host to a virus as soon as any part of the extended organism is occupied by virus particles.  During an establishment process, virus particles enter host cells of the relevant type, and viral DNA is integrated into host DNA.</rdfs:comment>
    </owl:Class>
    


    <!-- http://purl.obolibrary.org/obo/IDO_0000626 -->

    <owl:Class rdf:about="&obo;IDO_0000626">
        <rdfs:label xml:lang="en">appearance of disorder</rdfs:label>
        <owl:equivalentClass>
            <owl:Restriction>
                <owl:onProperty rdf:resource="&OBO_REL;results_in_formation_of"/>
                <owl:someValuesFrom rdf:resource="&obo;OGMS_0000045"/>
            </owl:Restriction>
        </owl:equivalentClass>
        <rdfs:subClassOf rdf:resource="&span;ProcessualEntity"/>
        <obo:IAO_0000117>Albert Goldfain</obo:IAO_0000117>
        <obo:IAO_0000117>Alexander Diehl</obo:IAO_0000117>
        <obo:IAO_0000117>Lindsay Cowell</obo:IAO_0000117>
        <obo:IAO_0000115 xml:lang="en">A process by which a disorder comes into existence.</obo:IAO_0000115>
    </owl:Class>
    


    <!-- http://purl.obolibrary.org/obo/IDO_0000627 -->

    <owl:Class rdf:about="&obo;IDO_0000627">
        <rdfs:label xml:lang="en">acute infection</rdfs:label>
        <owl:equivalentClass>
            <owl:Class>
                <owl:intersectionOf rdf:parseType="Collection">
                    <rdf:Description rdf:about="&obo;IDO_0000504"/>
                    <owl:Restriction>
                        <owl:onProperty>
                            <rdf:Description>
                                <owl:inverseOf rdf:resource="&obo;IDO_0000664"/>
                            </rdf:Description>
                        </owl:onProperty>
                        <owl:someValuesFrom>
                            <owl:Restriction>
                                <owl:onProperty rdf:resource="&OBO_REL;realized_by"/>
                                <owl:someValuesFrom rdf:resource="&obo;IDO_0000477"/>
                            </owl:Restriction>
                        </owl:someValuesFrom>
                    </owl:Restriction>
                </owl:intersectionOf>
            </owl:Class>
        </owl:equivalentClass>
        <rdfs:subClassOf rdf:resource="&obo;IDO_0000504"/>
        <obo:IAO_0000117>Alexander Diehl</obo:IAO_0000117>
        <obo:IAO_0000117>Albert Goldfain</obo:IAO_0000117>
        <obo:IAO_0000117>Lindsay Cowell</obo:IAO_0000117>
        <obo:IAO_0000115 xml:lang="en">An infectious disorder that is the physical basis for an unfolding acute infectious disease course.</obo:IAO_0000115>
    </owl:Class>
    


    <!-- http://purl.obolibrary.org/obo/IDO_0000628 -->

    <owl:Class rdf:about="&obo;IDO_0000628">
        <rdfs:label xml:lang="en">chronic infection</rdfs:label>
        <rdfs:subClassOf rdf:resource="&obo;IDO_0000586"/>
        <rdfs:comment>DL needs &#39;extended period of time&#39;</rdfs:comment>
        <obo:IAO_0000117>Alexander Diehl</obo:IAO_0000117>
        <obo:IAO_0000117>Lindsay Cowell</obo:IAO_0000117>
        <obo:IAO_0000117>Albert Goldfain</obo:IAO_0000117>
        <obo:IAO_0000115 xml:lang="en">An infection that persists for an extended period of time.</obo:IAO_0000115>
        <obo:IAO_0000118 xml:lang="en">persistent infection</obo:IAO_0000118>
    </owl:Class>
    


    <!-- http://purl.obolibrary.org/obo/IDO_0000629 -->

    <owl:Class rdf:about="&obo;IDO_0000629">
        <rdfs:label xml:lang="en">host role</rdfs:label>
        <rdfs:subClassOf rdf:resource="&snap;Role"/>
        <rdfs:subClassOf>
            <owl:Restriction>
                <owl:onProperty rdf:resource="&OBO_REL;inheres_in"/>
                <owl:someValuesFrom>
                    <owl:Class>
                        <owl:intersectionOf rdf:parseType="Collection">
                            <rdf:Description rdf:about="&obo;OBI_0100026"/>
                            <owl:Restriction>
                                <owl:onProperty rdf:resource="&ro;part_of"/>
                                <owl:someValuesFrom>
                                    <owl:Class>
                                        <owl:intersectionOf rdf:parseType="Collection">
                                            <rdf:Description rdf:about="&obo;OGMS_0000087"/>
                                            <owl:Restriction>
                                                <owl:onProperty rdf:resource="&ro;has_part"/>
                                                <owl:someValuesFrom rdf:resource="&snap;MaterialEntity"/>
                                            </owl:Restriction>
                                        </owl:intersectionOf>
                                    </owl:Class>
                                </owl:someValuesFrom>
                            </owl:Restriction>
                        </owl:intersectionOf>
                    </owl:Class>
                </owl:someValuesFrom>
            </owl:Restriction>
        </rdfs:subClassOf>
        <owl:disjointWith rdf:resource="&obo;IDO_0000635"/>
        <obo:IAO_0000117>Albert Goldfain</obo:IAO_0000117>
        <obo:IAO_0000117>Lindsay Cowell</obo:IAO_0000117>
        <obo:IAO_0000115 xml:lang="en">A role borne by an organism in virtue of the fact that it&#39;s extended organism contains a material entity other than the organism.</obo:IAO_0000115>
        <obo:IAO_0000117>Alexander Diehl</obo:IAO_0000117>
    </owl:Class>
    


    <!-- http://purl.obolibrary.org/obo/IDO_0000630 -->

    <owl:Class rdf:about="&obo;IDO_0000630">
        <rdfs:label xml:lang="en">hospital-acquired infection</rdfs:label>
        <rdfs:subClassOf rdf:resource="&obo;IDO_0000586"/>
        <owl:disjointWith rdf:resource="&obo;IDO_0000631"/>
        <rdfs:comment>DL needs &#39;hospital&#39; (OGMS?)</rdfs:comment>
        <obo:IAO_0000117>Albert Goldfain</obo:IAO_0000117>
        <obo:IAO_0000117>Alexander Diehl</obo:IAO_0000117>
        <obo:IAO_0000115 xml:lang="en">An infection resulting from a transmission process that unfolds in a hospital.</obo:IAO_0000115>
        <obo:IAO_0000117>Lindsay Cowell</obo:IAO_0000117>
        <obo:IAO_0000118 xml:lang="en">nosocomial infection</obo:IAO_0000118>
    </owl:Class>
    


    <!-- http://purl.obolibrary.org/obo/IDO_0000631 -->

    <owl:Class rdf:about="&obo;IDO_0000631">
        <rdfs:label xml:lang="en">community-acquired infection</rdfs:label>
        <rdfs:subClassOf rdf:resource="&obo;IDO_0000586"/>
        <owl:disjointWith rdf:resource="&obo;IDO_0000638"/>
        <rdfs:comment>DL needs &#39;health care facility&#39;</rdfs:comment>
        <obo:IAO_0000117>Albert Goldfain</obo:IAO_0000117>
        <obo:IAO_0000117>Lindsay Cowell</obo:IAO_0000117>
        <obo:IAO_0000117>Alexander Diehl</obo:IAO_0000117>
        <obo:IAO_0000115 xml:lang="en">An infection resulting from a transmission process that did not unfold in a health care facility.</obo:IAO_0000115>
    </owl:Class>
    


    <!-- http://purl.obolibrary.org/obo/IDO_0000632 -->

    <owl:Class rdf:about="&obo;IDO_0000632">
        <rdfs:label xml:lang="en">neurotoxin</rdfs:label>
        <rdfs:subClassOf rdf:resource="&obo;IDO_0000549"/>
        <rdfs:subClassOf>
            <owl:Restriction>
                <owl:onProperty rdf:resource="&OBO_REL;has_disposition"/>
                <owl:someValuesFrom rdf:resource="&obo;IDO_0000426"/>
            </owl:Restriction>
        </rdfs:subClassOf>
        <obo:IAO_0000117>Albert Goldfain</obo:IAO_0000117>
        <obo:IAO_0000117>Alexander Diehl</obo:IAO_0000117>
        <obo:IAO_0000117>Lindsay Cowell</obo:IAO_0000117>
        <obo:IAO_0000115 xml:lang="en">A molecular entity with a toxin disposition, the realization of which damages or interferes with the function of nerve tissue.</obo:IAO_0000115>
    </owl:Class>
    


    <!-- http://purl.obolibrary.org/obo/IDO_0000633 -->

    <owl:Class rdf:about="&obo;IDO_0000633">
        <rdfs:label xml:lang="en">metatstatic infection</rdfs:label>
        <rdfs:subClassOf rdf:resource="&obo;IDO_0000586"/>
        <obo:IAO_0000117>Lindsay Cowell</obo:IAO_0000117>
        <obo:IAO_0000117>Albert Goldfain</obo:IAO_0000117>
        <obo:IAO_0000117>Alexander Diehl</obo:IAO_0000117>
        <obo:IAO_0000115 xml:lang="en">An infection established as a result of spread from another infection in a non-adjacent location in the extended organism of the host.</obo:IAO_0000115>
        <rdfs:comment>DL needs &#39;another infection in a non-adjacent location&#39;</rdfs:comment>
    </owl:Class>
    


    <!-- http://purl.obolibrary.org/obo/IDO_0000635 -->

    <owl:Class rdf:about="&obo;IDO_0000635">
        <rdfs:label xml:lang="en">source of infection role</rdfs:label>
        <rdfs:subClassOf rdf:resource="&snap;Role"/>
        <rdfs:subClassOf>
            <owl:Restriction>
                <owl:onProperty rdf:resource="&OBO_REL;inheres_in"/>
                <owl:someValuesFrom rdf:resource="&snap;MaterialEntity"/>
            </owl:Restriction>
        </rdfs:subClassOf>
        <obo:IAO_0000115 xml:lang="en">A role borne by a material entity in virtue of the fact that it contains a site from which an infectious agent is transmitted.</obo:IAO_0000115>
        <rdfs:comment>The role is realized in a process that has as part a transmission process and a process by which the infectious agent or one of its offspring becomes part of a disorder in the host.</rdfs:comment>
        <obo:IAO_0000117>Albert Goldfain</obo:IAO_0000117>
        <obo:IAO_0000117>Lindsay Cowell</obo:IAO_0000117>
        <obo:IAO_0000117>Alexander Diehl</obo:IAO_0000117>
    </owl:Class>
    


    <!-- http://purl.obolibrary.org/obo/IDO_0000636 -->

    <owl:Class rdf:about="&obo;IDO_0000636">
        <rdfs:label xml:lang="en">sepsis</rdfs:label>
        <rdfs:subClassOf rdf:resource="&span;ProcessualEntity"/>
        <obo:IAO_0000115 xml:lang="en">A process that is a systemic inflammatory response to infection.</obo:IAO_0000115>
        <obo:IAO_0000117>Lindsay Cowell</obo:IAO_0000117>
        <obo:IAO_0000117>Alexander Diehl</obo:IAO_0000117>
        <obo:IAO_0000117>Albert Goldfain</obo:IAO_0000117>
    </owl:Class>
    


    <!-- http://purl.obolibrary.org/obo/IDO_0000637 -->

    <owl:Class rdf:about="&obo;IDO_0000637">
        <rdfs:label xml:lang="en">severe sepsis</rdfs:label>
        <rdfs:subClassOf rdf:resource="&obo;IDO_0000636"/>
        <obo:IAO_0000117>Albert Goldfain</obo:IAO_0000117>
        <obo:IAO_0000115 xml:lang="en">A sepsis that results in organ dysfunction, hypotension, or hypofusion of at least one organ.</obo:IAO_0000115>
        <obo:IAO_0000117>Alexander Diehl</obo:IAO_0000117>
        <obo:IAO_0000117>Lindsay Cowell</obo:IAO_0000117>
    </owl:Class>
    


    <!-- http://purl.obolibrary.org/obo/IDO_0000638 -->

    <owl:Class rdf:about="&obo;IDO_0000638">
        <rdfs:label xml:lang="en">nursing-home acquired</rdfs:label>
        <rdfs:subClassOf rdf:resource="&obo;IDO_0000586"/>
        <rdfs:comment>DL needs nursing home (OGMS?)</rdfs:comment>
        <obo:IAO_0000117>Albert Goldfain</obo:IAO_0000117>
        <obo:IAO_0000117>Alexander Diehl</obo:IAO_0000117>
        <obo:IAO_0000115 xml:lang="en">An infection resulting from a transmission process that unfolds in a nursing home.</obo:IAO_0000115>
        <obo:IAO_0000117>Lindsay Cowell</obo:IAO_0000117>
    </owl:Class>
    


    <!-- http://purl.obolibrary.org/obo/IDO_0000639 -->

    <owl:Class rdf:about="&obo;IDO_0000639">
        <rdfs:label xml:lang="en">infectious human pathogen</rdfs:label>
        <rdfs:subClassOf rdf:resource="&obo;IDO_0000596"/>
        <obo:IAO_0000117>Albert Goldfain</obo:IAO_0000117>
        <obo:IAO_0000117>Lindsay Cowell</obo:IAO_0000117>
        <obo:IAO_0000117>Alexander Diehl</obo:IAO_0000117>
        <obo:IAO_0000115 xml:lang="en">An infectious agent with a capability to infect human hosts.</obo:IAO_0000115>
    </owl:Class>
    


    <!-- http://purl.obolibrary.org/obo/IDO_0000640 -->

    <owl:Class rdf:about="&obo;IDO_0000640">
        <rdfs:label xml:lang="en">acquired immunodeficiency</rdfs:label>
        <rdfs:subClassOf rdf:resource="&obo;IDO_0000617"/>
        <owl:disjointWith rdf:resource="&obo;IDO_0000651"/>
        <rdfs:comment>Causes of acquired immunodeficiences include infection and drug treatments (e.g. chemotherapy).</rdfs:comment>
        <obo:IAO_0000117>Albert Goldfain</obo:IAO_0000117>
        <obo:IAO_0000115 xml:lang="en">An immunodeficiency that is not caused by a genetic predisposition.</obo:IAO_0000115>
        <obo:IAO_0000117>Lindsay Cowell</obo:IAO_0000117>
        <obo:IAO_0000117>Alexander Diehl</obo:IAO_0000117>
    </owl:Class>
    


    <!-- http://purl.obolibrary.org/obo/IDO_0000642 -->

    <owl:Class rdf:about="&obo;IDO_0000642">
        <rdfs:label xml:lang="en">simple infection</rdfs:label>
        <rdfs:subClassOf rdf:resource="&obo;IDO_0000586"/>
        <obo:IAO_0000117>Lindsay Cowell</obo:IAO_0000117>
        <obo:IAO_0000117>Albert Goldfain</obo:IAO_0000117>
        <obo:IAO_0000117>Alexander Diehl</obo:IAO_0000117>
        <rdfs:comment>needs &#39;species&#39;</rdfs:comment>
        <obo:IAO_0000115 xml:lang="en">An infection comprised of infectious organisms all of the same Species.</obo:IAO_0000115>
    </owl:Class>
    


    <!-- http://purl.obolibrary.org/obo/IDO_0000643 -->

    <owl:Class rdf:about="&obo;IDO_0000643">
        <rdfs:label xml:lang="en">re-emerging pathogen</rdfs:label>
        <rdfs:subClassOf rdf:resource="&obo;IDO_0000596"/>
        <obo:IAO_0000117>Lindsay Cowell</obo:IAO_0000117>
        <obo:IAO_0000117>Alexander Diehl</obo:IAO_0000117>
        <obo:IAO_0000117>Albert Goldfain</obo:IAO_0000117>
        <obo:IAO_0000115 xml:lang="en">An infectious agent whose infection incidence is increasing in a host population as a result of changes in the biology of the host or pathogen, or changes in their interactions.</obo:IAO_0000115>
    </owl:Class>
    


    <!-- http://purl.obolibrary.org/obo/IDO_0000644 -->

    <owl:Class rdf:about="&obo;IDO_0000644">
        <rdfs:label xml:lang="en">pregnancy-induced immunosuppression</rdfs:label>
        <rdfs:subClassOf rdf:resource="&obo;IDO_0000610"/>
        <obo:IAO_0000117>Alexander Diehl</obo:IAO_0000117>
        <obo:IAO_0000115 xml:lang="en">An immunosuppression induced by progesterone and other factors upregulated in pregnant women.</obo:IAO_0000115>
        <obo:IAO_0000117>Lindsay Cowell</obo:IAO_0000117>
        <obo:IAO_0000117>Albert Goldfain</obo:IAO_0000117>
    </owl:Class>
    


    <!-- http://purl.obolibrary.org/obo/IDO_0000645 -->

    <owl:Class rdf:about="&obo;IDO_0000645">
        <rdfs:label xml:lang="en">candidiasis</rdfs:label>
        <rdfs:subClassOf rdf:resource="&obo;IDO_0000586"/>
        <obo:IAO_0000117>Albert Goldfain</obo:IAO_0000117>
        <obo:IAO_0000117>Alexander Diehl</obo:IAO_0000117>
        <obo:IAO_0000115 xml:lang="en">An infection that has as part organisms of the Genus Candida.</obo:IAO_0000115>
        <rdfs:comment>DL needs NCBI taxonomy term.</rdfs:comment>
        <obo:IAO_0000117>Lindsay Cowell</obo:IAO_0000117>
    </owl:Class>
    


    <!-- http://purl.obolibrary.org/obo/IDO_0000646 -->

    <owl:Class rdf:about="&obo;IDO_0000646">
        <rdfs:label xml:lang="en">trichomoniasis</rdfs:label>
        <rdfs:subClassOf rdf:resource="&obo;IDO_0000586"/>
        <rdfs:comment>DL needs NCBI taxonomy terms.</rdfs:comment>
        <obo:IAO_0000117>Albert Goldfain</obo:IAO_0000117>
        <obo:IAO_0000117>Alexander Diehl</obo:IAO_0000117>
        <obo:IAO_0000115 xml:lang="en">An infection that has as part organisms of the Species Trichomonas vaginalis.</obo:IAO_0000115>
[truncated: 64,400 more chars]
