# Supplementary material for: Bacterial clinical infectious diseases ontology (BCIDO) dataset
Source: Data Brief. 2016 Jul 16;8:881–4. doi: 10.1016/j.dib.2016.07.018 (PMC4961784; doi:10.1016/j.dib.2016.07.018)
Supplement: Supplementary file 3 — Supplementary material [file mmc3.zip › BCIDO FINAL/geme.owl]

<?xml version="1.0"?>


<!DOCTYPE rdf:RDF [
    <!ENTITY owl "http://www.w3.org/2002/07/owl#" >
    <!ENTITY obo "http://purl.obolibrary.org/obo/" >
    <!ENTITY xsd "http://www.w3.org/2001/XMLSchema#" >
    <!ENTITY rdfs "http://www.w3.org/2000/01/rdf-schema#" >
    <!ENTITY ncbitaxon "http://purl.obolibrary.org/obo/ncbitaxon#" >
    <!ENTITY rdf "http://www.w3.org/1999/02/22-rdf-syntax-ns#" >
    <!ENTITY oboInOwl "http://www.geneontology.org/formats/oboInOwl#" >
]>


<rdf:RDF xmlns="&obo;vo/external/gem.owl#"
     xml:base="&obo;vo/external/gem.owl"
     xmlns:obo="http://purl.obolibrary.org/obo/"
     xmlns:ncbitaxon="&obo;ncbitaxon#"
     xmlns:rdfs="http://www.w3.org/2000/01/rdf-schema#"
     xmlns:owl="http://www.w3.org/2002/07/owl#"
     xmlns:xsd="http://www.w3.org/2001/XMLSchema#"
     xmlns:rdf="http://www.w3.org/1999/02/22-rdf-syntax-ns#"
     xmlns:oboInOwl="http://www.geneontology.org/formats/oboInOwl#">
    <owl:Ontology rdf:about="&obo;vo/external/gem.owl"/>
    


    <!-- 
    ///////////////////////////////////////////////////////////////////////////////////////
    //
    // Annotation properties
    //
    ///////////////////////////////////////////////////////////////////////////////////////
     -->

    <owl:AnnotationProperty rdf:about="&oboInOwl;hasRelatedSynonym">
        <rdfs:label rdf:datatype="&xsd;string">has_related_synonym</rdfs:label>
    </owl:AnnotationProperty>
    <owl:AnnotationProperty rdf:about="&obo;IAO_0000115">
        <rdfs:label rdf:datatype="&xsd;string">definition</rdfs:label>
    </owl:AnnotationProperty>
    <owl:AnnotationProperty rdf:about="&obo;IAO_0000412">
        <rdfs:label xml:lang="en">imported from</rdfs:label>
    </owl:AnnotationProperty>
    <owl:AnnotationProperty rdf:about="&oboInOwl;hasDbXref">
        <rdfs:label rdf:datatype="&xsd;string">database_cross_reference</rdfs:label>
    </owl:AnnotationProperty>
    <owl:AnnotationProperty rdf:about="&obo;ncbitaxon#has_rank">
        <rdfs:label rdf:datatype="&xsd;string">has_rank</rdfs:label>
        <obo:IAO_0000115 rdf:datatype="&xsd;string">A metadata relation between a class and its taxonomic rank (eg species, family)</obo:IAO_0000115>
        <rdfs:comment rdf:datatype="&xsd;string">This is an abstract class for use with the NCBI taxonomy to name the depth of the node within the tree. The link between the node term and the rank is only visible if you are using an obo 1.3 aware browser/editor; otherwise this can be ignored</rdfs:comment>
        <oboInOwl:hasOBONamespace rdf:datatype="&xsd;string">ncbi_taxonomy</oboInOwl:hasOBONamespace>
    </owl:AnnotationProperty>
    <owl:AnnotationProperty rdf:about="&oboInOwl;hasOBONamespace">
        <rdfs:label rdf:datatype="&xsd;string">has_obo_namespace</rdfs:label>
    </owl:AnnotationProperty>
    


    <!-- 
    ///////////////////////////////////////////////////////////////////////////////////////
    //
    // Datatypes
    //
    ///////////////////////////////////////////////////////////////////////////////////////
     -->

</rdf:RDF>


<!-- Generated by the OWL API (version 3.2.3.1824) http://owlapi.sourceforge.net -->
