# Supplementary material for: Bacterial clinical infectious diseases ontology (BCIDO) dataset
Source: Data Brief. 2016 Jul 16;8:881–4. doi: 10.1016/j.dib.2016.07.018 (PMC4961784; doi:10.1016/j.dib.2016.07.018)
Supplement: Supplementary file 3 — Supplementary material [file mmc3.zip › BCIDO FINAL/ontology-metadata.owl]

<?xml version="1.0"?>


<!DOCTYPE rdf:RDF [
    <!ENTITY owl "http://www.w3.org/2002/07/owl#" >
    <!ENTITY obo "http://purl.obolibrary.org/obo/" >
    <!ENTITY swrl "http://www.w3.org/2003/11/swrl#" >
    <!ENTITY swrlb "http://www.w3.org/2003/11/swrlb#" >
    <!ENTITY xsd "http://www.w3.org/2001/XMLSchema#" >
    <!ENTITY rdfs "http://www.w3.org/2000/01/rdf-schema#" >
    <!ENTITY rdf "http://www.w3.org/1999/02/22-rdf-syntax-ns#" >
    <!ENTITY oboInOwl "http://www.geneontology.org/formats/oboInOwl#" >
    <!ENTITY protege "http://protege.stanford.edu/plugins/owl/protege#" >
    <!ENTITY xsp "http://www.owl-ontologies.com/2005/08/07/xsp.owl#" >
]>


<rdf:RDF xmlns="&obo;iao/ontology-metadata.owl#"
     xml:base="&obo;iao/ontology-metadata.owl"
     xmlns:obo="http://purl.obolibrary.org/obo/"
     xmlns:rdfs="http://www.w3.org/2000/01/rdf-schema#"
     xmlns:swrl="http://www.w3.org/2003/11/swrl#"
     xmlns:protege="http://protege.stanford.edu/plugins/owl/protege#"
     xmlns:xsp="http://www.owl-ontologies.com/2005/08/07/xsp.owl#"
     xmlns:owl="http://www.w3.org/2002/07/owl#"
     xmlns:xsd="http://www.w3.org/2001/XMLSchema#"
     xmlns:swrlb="http://www.w3.org/2003/11/swrlb#"
     xmlns:rdf="http://www.w3.org/1999/02/22-rdf-syntax-ns#"
     xmlns:oboInOwl="http://www.geneontology.org/formats/oboInOwl#">
    <owl:Ontology rdf:about="&obo;iao/ontology-metadata.owl">
        <protege:defaultLanguage rdf:datatype="&xsd;string">en</protege:defaultLanguage>
        <owl:versionInfo xml:lang="en">$Revision$</owl:versionInfo>
        <owl:versionIRI rdf:resource="&obo;iao/2015-02-23/ontology-metadata.owl"/>
    </owl:Ontology>
    


    <!-- 
    ///////////////////////////////////////////////////////////////////////////////////////
    //
    // Annotation properties
    //
    ///////////////////////////////////////////////////////////////////////////////////////
     -->

    <owl:AnnotationProperty rdf:about="&protege;defaultLanguage"/>
    <owl:AnnotationProperty rdf:about="&obo;IAO_0100001">
        <rdfs:label xml:lang="en">term replaced by</rdfs:label>
        <obo:IAO_0000115 xml:lang="en">Add as annotation triples in the granting ontology</obo:IAO_0000115>
        <obo:IAO_0000117 xml:lang="en">Person:Alan Ruttenberg</obo:IAO_0000117>
        <obo:IAO_0000119 xml:lang="en">Person:Alan Ruttenberg</obo:IAO_0000119>
        <obo:IAO_0000115 xml:lang="en">Use on obsolete terms, relating the term to another term that can be used as a substitute</obo:IAO_0000115>
        <obo:IAO_0000111 xml:lang="en">term replaced by</obo:IAO_0000111>
        <obo:IAO_0000114 rdf:resource="&obo;IAO_0000125"/>
    </owl:AnnotationProperty>
    <owl:AnnotationProperty rdf:about="&obo;IAO_0000424">
        <rdfs:label xml:lang="en">expand expression to</rdfs:label>
        <obo:IAO_0000117 rdf:datatype="&xsd;string">Chris Mungall</obo:IAO_0000117>
        <obo:IAO_0000115 xml:lang="en">A macro expansion tag applied to an object property (or possibly a data property)  which can be used by a macro-expansion engine to generate more complex expressions from simpler ones</obo:IAO_0000115>
        <obo:IAO_0000112 xml:lang="en">ObjectProperty: RO_0002104
Label: has plasma membrane part
Annotations: IAO_0000424 &quot;http://purl.obolibrary.org/obo/BFO_0000051 some (http://purl.org/obo/owl/GO#GO_0005886 and http://purl.obolibrary.org/obo/BFO_0000051 some ?Y)&quot;
</obo:IAO_0000112>
        <obo:IAO_0000111 xml:lang="en">expand expression to</obo:IAO_0000111>
    </owl:AnnotationProperty>
    <owl:AnnotationProperty rdf:about="&obo;IAO_0000115">
        <rdfs:label xml:lang="en">definition</rdfs:label>
        <obo:IAO_0000116 xml:lang="en">2012-04-05: 
Barry Smith

The official OBI definition, explaining the meaning of a class or property: &#39;Shall be Aristotelian, formalized and normalized. Can be augmented with colloquial definitions&#39;  is terrible.

Can you fix to something like:

A statement of necessary and sufficient conditions explaining the meaning of an expression referring to a class or property.

Alan Ruttenberg

Your proposed definition is a reasonable candidate, except that it is very common that necessary and sufficient conditions are not given. Mostly they are necessary, occasionally they are necessary and sufficient or just sufficient. Often they use terms that are not themselves defined and so they effectively can&#39;t be evaluated by those criteria. 

On the specifics of the proposed definition:

We don&#39;t have definitions of &#39;meaning&#39; or &#39;expression&#39; or &#39;property&#39;. For &#39;reference&#39; in the intended sense I think we use the term &#39;denotation&#39;. For &#39;expression&#39;, I think we you mean symbol, or identifier. For &#39;meaning&#39; it differs for class and property. For class we want documentation that let&#39;s the intended reader determine whether an entity is instance of the class, or not. For property we want documentation that let&#39;s the intended reader determine, given a pair of potential relata, whether the assertion that the relation holds is true. The &#39;intended reader&#39; part suggests that we also specify who, we expect, would be able to understand the definition, and also generalizes over human and computer reader to include textual and logical definition. 

Personally, I am more comfortable weakening definition to documentation, with instructions as to what is desirable. 

We also have the outstanding issue of how to aim different definitions to different audiences. A clinical audience reading chebi wants a different sort of definition documentation/definition from a chemistry trained audience, and similarly there is a need for a definition that is adequate for an ontologist to work with.  </obo:IAO_0000116>
        <obo:IAO_0000119 xml:lang="en">GROUP:OBI:&lt;http://purl.obolibrary.org/obo/obi&gt;</obo:IAO_0000119>
        <obo:IAO_0000117 xml:lang="en">PERSON:Daniel Schober</obo:IAO_0000117>
        <obo:IAO_0000115 xml:lang="en">The official definition, explaining the meaning of a class or property. Shall be Aristotelian, formalized and normalized. Can be augmented with colloquial definitions.</obo:IAO_0000115>
        <obo:IAO_0000111 xml:lang="en">definition</obo:IAO_0000111>
        <obo:IAO_0000114 rdf:resource="&obo;IAO_0000122"/>
    </owl:AnnotationProperty>
    <owl:AnnotationProperty rdf:about="&obo;IAO_0000116">
        <rdfs:label xml:lang="en">editor note</rdfs:label>
        <obo:IAO_0000115 xml:lang="en">An administrative note intended for its editor. It may not be included in the publication version of the ontology, so it should contain nothing necessary for end users to understand the ontology.</obo:IAO_0000115>
        <obo:IAO_0000119 xml:lang="en">GROUP:OBI:&lt;http://purl.obfoundry.org/obo/obi&gt;</obo:IAO_0000119>
        <obo:IAO_0000117 xml:lang="en">PERSON:Daniel Schober</obo:IAO_0000117>
        <obo:IAO_0000111 xml:lang="en">editor note</obo:IAO_0000111>
        <obo:IAO_0000114 rdf:resource="&obo;IAO_0000122"/>
    </owl:AnnotationProperty>
    <owl:AnnotationProperty rdf:about="&obo;IAO_0000113">
        <rdfs:label xml:lang="en">in branch</rdfs:label>
        <obo:IAO_0000115 xml:lang="en">An annotation property indicating which module the terms belong to. This is currently experimental and not implemented yet.</obo:IAO_0000115>
        <obo:IAO_0000117 xml:lang="en">GROUP:OBI</obo:IAO_0000117>
        <obo:IAO_0000119 xml:lang="en">OBI_0000277</obo:IAO_0000119>
        <obo:IAO_0000111 xml:lang="en">in branch</obo:IAO_0000111>
    </owl:AnnotationProperty>
    <owl:AnnotationProperty rdf:about="&obo;IAO_0000114">
        <rdfs:label xml:lang="en">has curation status</rdfs:label>
        <obo:IAO_0000119 xml:lang="en">OBI_0000281</obo:IAO_0000119>
        <obo:IAO_0000117 xml:lang="en">PERSON:Alan Ruttenberg</obo:IAO_0000117>
        <obo:IAO_0000117 xml:lang="en">PERSON:Bill Bug</obo:IAO_0000117>
        <obo:IAO_0000117 xml:lang="en">PERSON:Melanie Courtot</obo:IAO_0000117>
        <obo:IAO_0000111 xml:lang="en">has curation status</obo:IAO_0000111>
    </owl:AnnotationProperty>
    <owl:AnnotationProperty rdf:about="&obo;IAO_0000119">
        <rdfs:label xml:lang="en">definition source</rdfs:label>
        <obo:IAO_0000119 rdf:datatype="&xsd;string">Discussion on obo-discuss mailing-list, see http://bit.ly/hgm99w</obo:IAO_0000119>
        <obo:IAO_0000119 xml:lang="en">GROUP:OBI:&lt;http://purl.obolibrary.org/obo/obi&gt;</obo:IAO_0000119>
        <obo:IAO_0000117 xml:lang="en">PERSON:Daniel Schober</obo:IAO_0000117>
        <obo:IAO_0000111 xml:lang="en">definition source</obo:IAO_0000111>
        <obo:IAO_0000115 xml:lang="en">formal citation, e.g. identifier in external database to indicate / attribute source(s) for the definition. Free text indicate / attribute source(s) for the definition. EXAMPLE: Author Name, URI, MeSH Term C04, PUBMED ID, Wiki uri on 31.01.2007</obo:IAO_0000115>
        <obo:IAO_0000114 rdf:resource="&obo;IAO_0000122"/>
    </owl:AnnotationProperty>
    <owl:AnnotationProperty rdf:about="&obo;IAO_0000232">
        <rdfs:label xml:lang="en">curator note</rdfs:label>
        <obo:IAO_0000115 xml:lang="en">An administrative note of use for a curator but of no use for a user</obo:IAO_0000115>
        <obo:IAO_0000117 xml:lang="en">PERSON:Alan Ruttenberg</obo:IAO_0000117>
        <obo:IAO_0000111 xml:lang="en">curator note</obo:IAO_0000111>
        <obo:IAO_0000114 rdf:resource="&obo;IAO_0000122"/>
    </owl:AnnotationProperty>
    <owl:AnnotationProperty rdf:about="&obo;IAO_0000427">
        <rdfs:label xml:lang="en">antisymmetric property</rdfs:label>
        <obo:IAO_0000117 xml:lang="en">Alan Ruttenberg</obo:IAO_0000117>
        <obo:IAO_0000111 xml:lang="en">antisymmetric property</obo:IAO_0000111>
        <obo:IAO_0000112 xml:lang="en">part_of antisymmetric property xsd:true</obo:IAO_0000112>
        <obo:IAO_0000115 xml:lang="en">use boolean value xsd:true to indicate that the property is an antisymmetric property</obo:IAO_0000115>
    </owl:AnnotationProperty>
    <owl:AnnotationProperty rdf:about="&obo;IAO_0000589">
        <rdfs:label xml:lang="en">OBO foundry unique label</rdfs:label>
        <obo:IAO_0000116 rdf:datatype="&xsd;string">The intended usage of that property is as follow: OBO foundry unique labels are automatically generated based on regular expressions provided by each ontology, so that SO could specify unique label = &#39;sequence &#39; + [label], etc. , MA could specify &#39;mouse + [label]&#39; etc. Upon importing terms, ontology developers can choose to use the &#39;OBO foundry unique label&#39; for an imported term or not. The same applies to tools .</obo:IAO_0000116>
        <obo:IAO_0000115 xml:lang="en">An alternative name for a class or property which is unique across the OBO Foundry.</obo:IAO_0000115>
        <obo:IAO_0000119 xml:lang="en">GROUP:OBO Foundry &lt;http://obofoundry.org/&gt;</obo:IAO_0000119>
        <obo:IAO_0000111 xml:lang="en">OBO foundry unique label</obo:IAO_0000111>
        <obo:IAO_0000117 xml:lang="en">PERSON:Alan Ruttenberg</obo:IAO_0000117>
        <obo:IAO_0000117 xml:lang="en">PERSON:Bjoern Peters</obo:IAO_0000117>
        <obo:IAO_0000117 xml:lang="en">PERSON:Chris Mungall</obo:IAO_0000117>
        <obo:IAO_0000117 xml:lang="en">PERSON:Melanie Courtot</obo:IAO_0000117>
        <obo:IAO_0000114 rdf:resource="&obo;IAO_0000125"/>
    </owl:AnnotationProperty>
    <owl:AnnotationProperty rdf:about="&obo;IAO_0000426">
        <rdfs:label xml:lang="en">first order logic expression</rdfs:label>
        <obo:IAO_0000117 xml:lang="en">PERSON:Alan Ruttenberg</obo:IAO_0000117>
        <obo:IAO_0000111 xml:lang="en">first order logic expression</obo:IAO_0000111>
    </owl:AnnotationProperty>
    <owl:AnnotationProperty rdf:about="&obo;IAO_0000117">
        <rdfs:label xml:lang="en">term editor</rdfs:label>
        <obo:IAO_0000116 xml:lang="en">20110707, MC: label update to term editor and definition modified accordingly. See http://code.google.com/p/information-artifact-ontology/issues/detail?id=115.</obo:IAO_0000116>
        <obo:IAO_0000119 xml:lang="en">GROUP:OBI:&lt;http://purl.obolibrary.org/obo/obi&gt;</obo:IAO_0000119>
        <obo:IAO_0000115 xml:lang="en">Name of editor entering the term in the file. The term editor is a point of contact for information regarding the term. The term editor may be, but is not always, the author of the definition, which may have been worked upon by several people</obo:IAO_0000115>
        <obo:IAO_0000117 xml:lang="en">PERSON:Daniel Schober</obo:IAO_0000117>
        <obo:IAO_0000111 xml:lang="en">term editor</obo:IAO_0000111>
        <obo:IAO_0000114 rdf:resource="&obo;IAO_0000122"/>
    </owl:AnnotationProperty>
    <owl:AnnotationProperty rdf:about="&obo;IAO_0000425">
        <rdfs:label xml:lang="en">expand assertion to</rdfs:label>
        <obo:IAO_0000115 xml:lang="en">A macro expansion tag applied to an annotation property which can be expanded into a more detailed axiom.</obo:IAO_0000115>
        <obo:IAO_0000117 xml:lang="en">Chris Mungall</obo:IAO_0000117>
        <obo:IAO_0000112 xml:lang="en">ObjectProperty: RO???
Label: spatially disjoint from
Annotations: expand_assertion_to &quot;DisjointClasses: (http://purl.obolibrary.org/obo/BFO_0000051 some ?X)  (http://purl.obolibrary.org/obo/BFO_0000051 some ?Y)&quot;
</obo:IAO_0000112>
        <obo:IAO_0000111 xml:lang="en">expand assertion to</obo:IAO_0000111>
    </owl:AnnotationProperty>
    <owl:AnnotationProperty rdf:about="&obo;IAO_0000118">
        <rdfs:label xml:lang="en">alternative term</rdfs:label>
        <obo:IAO_0000115 xml:lang="en">An alternative name for a class or property which means the same thing as the preferred name (semantically equivalent)</obo:IAO_0000115>
        <obo:IAO_0000119 xml:lang="en">GROUP:OBI:&lt;http://purl.obolibrary.org/obo/obi&gt;</obo:IAO_0000119>
        <obo:IAO_0000117 xml:lang="en">PERSON:Daniel Schober</obo:IAO_0000117>
        <obo:IAO_0000111 xml:lang="en">alternative term</obo:IAO_0000111>
        <obo:IAO_0000114 rdf:resource="&obo;IAO_0000125"/>
    </owl:AnnotationProperty>
    <owl:AnnotationProperty rdf:about="&obo;IAO_0000231">
        <rdfs:label xml:lang="en">has obsolescence reason</rdfs:label>
        <obo:IAO_0000117 xml:lang="en">PERSON:Alan Ruttenberg</obo:IAO_0000117>
        <obo:IAO_0000117 xml:lang="en">PERSON:Melanie Courtot</obo:IAO_0000117>
        <obo:IAO_0000115 xml:lang="en">Relates an annotation property to an obsolescence reason. The values of obsolescence reasons come from a list of predefined terms, instances of the class obsolescence reason specification.</obo:IAO_0000115>
        <obo:IAO_0000111 xml:lang="en">has obsolescence reason</obo:IAO_0000111>
    </owl:AnnotationProperty>
    <owl:AnnotationProperty rdf:about="&obo;IAO_0000111">
        <rdfs:label xml:lang="en">editor preferred term</rdfs:label>
        <obo:IAO_0000119 xml:lang="en">GROUP:OBI:&lt;http://purl.obolibrary.org/obo/obi&gt;</obo:IAO_0000119>
        <obo:IAO_0000117 xml:lang="en">PERSON:Daniel Schober</obo:IAO_0000117>
        <obo:IAO_0000115 xml:lang="en">The concise, meaningful, and human-friendly name for a class or property preferred by the ontology developers. (US-English)</obo:IAO_0000115>
        <obo:IAO_0000111 xml:lang="en">editor preferred term</obo:IAO_0000111>
        <obo:IAO_0000114 rdf:resource="&obo;IAO_0000122"/>
    </owl:AnnotationProperty>
    <owl:AnnotationProperty rdf:about="&obo;IAO_0000112">
        <rdfs:label xml:lang="en">example of usage</rdfs:label>
        <obo:IAO_0000115 xml:lang="en">A phrase describing how a class name should be used. May also include other kinds of examples that facilitate immediate understanding of a class semantics, such as widely known prototypical subclasses or instances of the class. Although essential for high level terms, examples for low level terms (e.g., Affymetrix HU133 array) are not</obo:IAO_0000115>
        <obo:IAO_0000119 xml:lang="en">GROUP:OBI:&lt;http://purl.obolibrary.org/obo/obi&gt;</obo:IAO_0000119>
        <obo:IAO_0000117 xml:lang="en">PERSON:Daniel Schober</obo:IAO_0000117>
        <obo:IAO_0000111 xml:lang="en">example</obo:IAO_0000111>
        <obo:IAO_0000114 rdf:resource="&obo;IAO_0000122"/>
    </owl:AnnotationProperty>
    <owl:AnnotationProperty rdf:about="&obo;IAO_0010000">
        <rdfs:label xml:lang="en">has axiom label</rdfs:label>
        <obo:IAO_0000600 xml:lang="en">A URI that is intended to be unique label for an axiom used for tracking change to the ontology. For an axiom expressed in different languages, each expression is given the same URI</obo:IAO_0000600>
        <obo:IAO_0000117 xml:lang="en">Person:Alan Ruttenberg</obo:IAO_0000117>
        <obo:IAO_0000119 xml:lang="en">Person:Alan Ruttenberg</obo:IAO_0000119>
        <obo:IAO_0000111 xml:lang="en">has axiom id</obo:IAO_0000111>
    </owl:AnnotationProperty>
    <owl:AnnotationProperty rdf:about="&obo;IAO_0000411">
        <rdfs:label rdf:datatype="&xsd;string">is denotator type</rdfs:label>
        <obo:IAO_0000117 rdf:datatype="&xsd;string">Alan Ruttenberg</obo:IAO_0000117>
        <obo:IAO_0000116 rdf:datatype="&xsd;string">In OWL 2 add AnnotationPropertyRange(&#39;is denotator type&#39; &#39;denotator type&#39;)</obo:IAO_0000116>
        <obo:IAO_0000115 rdf:datatype="&xsd;string">relates an class defined in an ontology, to the type of it&#39;s denotator</obo:IAO_0000115>
        <obo:IAO_0000111 xml:lang="en">is denotator type</obo:IAO_0000111>
    </owl:AnnotationProperty>
    <owl:AnnotationProperty rdf:about="&obo;IAO_0000601">
        <rdfs:label xml:lang="en">has associated axiom(nl)</rdfs:label>
        <obo:IAO_0000600 xml:lang="en">An axiom associated with a term expressed using natural language</obo:IAO_0000600>
        <obo:IAO_0000119 xml:lang="en">Person:Alan Ruttenberg</obo:IAO_0000119>
        <obo:IAO_0000117 xml:lang="en">Person:Alan Ruttenberg</obo:IAO_0000117>
        <obo:IAO_0000111 xml:lang="en">has associated axiom(nl)</obo:IAO_0000111>
    </owl:AnnotationProperty>
    <owl:AnnotationProperty rdf:about="&obo;IAO_0000599">
        <rdfs:label xml:lang="en">has ID prefix</rdfs:label>
        <obo:IAO_0000115>Relates an ontology used to record id policy to a prefix concatenated with an integer in the id range (left padded with &quot;0&quot;s to make this many digits) to construct an ID for a term being created.</obo:IAO_0000115>
        <obo:IAO_0000112>Ontology: &lt;http://purl.obolibrary.org/obo/ro/idrange/&gt;
  Annotations: 
     &#39;has ID prefix&#39;: &quot;http://purl.obolibrary.org/obo/RO_&quot;
     &#39;has ID digit count&#39; : 7,
     rdfs:label &quot;RO id policy&quot;
     &#39;has ID policy for&#39;: &quot;RO&quot;</obo:IAO_0000112>
        <obo:IAO_0000117>Person:Alan Ruttenberg</obo:IAO_0000117>
    </owl:AnnotationProperty>
    <owl:AnnotationProperty rdf:about="&obo;IAO_0000602">
        <rdfs:label xml:lang="en">has associated axiom(fol)</rdfs:label>
        <obo:IAO_0000600 xml:lang="en">An axiom expressed in first order logic using CLIF syntax</obo:IAO_0000600>
        <obo:IAO_0000117 xml:lang="en">Person:Alan Ruttenberg</obo:IAO_0000117>
        <obo:IAO_0000119 xml:lang="en">Person:Alan Ruttenberg</obo:IAO_0000119>
        <obo:IAO_0000111 xml:lang="en">has associated axiom(fol)</obo:IAO_0000111>
    </owl:AnnotationProperty>
    <owl:AnnotationProperty rdf:about="&obo;IAO_0000598">
        <rdfs:label>has ID policy for</rdfs:label>
        <obo:IAO_0000115>Relating an ontology used to record id policy to the ontology namespace whose policy it manages</obo:IAO_0000115>
        <obo:IAO_0000117>Person:Alan Ruttenberg</obo:IAO_0000117>
        <obo:IAO_0000112>Ontology: &lt;http://purl.obolibrary.org/obo/ro/idrange/&gt;
  Annotations: 
     &#39;has ID prefix&#39;: &quot;http://purl.obolibrary.org/obo/RO_&quot;
     &#39;has ID digit count&#39; : 7,
     rdfs:label &quot;RO id policy&quot;
     &#39;has ID policy for&#39;: &quot;RO&quot;</obo:IAO_0000112>
    </owl:AnnotationProperty>
    <owl:AnnotationProperty rdf:about="&obo;IAO_0000603">
        <rdfs:label xml:lang="en">is allocated id range</rdfs:label>
        <obo:IAO_0000115 xml:lang="en">Add as annotation triples in the granting ontology</obo:IAO_0000115>
        <obo:IAO_0000117 xml:lang="en">PERSON:Alan Ruttenberg</obo:IAO_0000117>
        <obo:IAO_0000115 xml:lang="en">Relates an ontology IRI to an (inclusive) range of IRIs in an OBO name space. The range is give as, e.g. &quot;IAO_0020000-IAO_0020999&quot;</obo:IAO_0000115>
        <obo:IAO_0000111 xml:lang="en">is allocated id range</obo:IAO_0000111>
    </owl:AnnotationProperty>
    <owl:AnnotationProperty rdf:about="&obo;IAO_0000597">
        <rdfs:label xml:lang="en">has ID range allocated to</rdfs:label>
        <obo:IAO_0000117>Person:Alan Ruttenberg</obo:IAO_0000117>
        <obo:IAO_0000112>Datatype: idrange:1
Annotations: &#39;has ID range allocated to&#39;: &quot;Chris Mungall&quot;
EquivalentTo: xsd:integer[&gt; 2151 , &lt;= 2300]
</obo:IAO_0000112>
        <obo:IAO_0000115>Relates a datatype that encodes a range of integers to the name of the person or organization who can use those ids constructed in that range to define new terms</obo:IAO_0000115>
    </owl:AnnotationProperty>
    <owl:AnnotationProperty rdf:about="&obo;IAO_0000412">
        <rdfs:label xml:lang="en">imported from</rdfs:label>
        <obo:IAO_0000115 xml:lang="en">For external terms/classes, the ontology from which the term was imported</obo:IAO_0000115>
        <obo:IAO_0000119 xml:lang="en">GROUP:OBI:&lt;http://purl.obolibrary.org/obo/obi&gt;</obo:IAO_0000119>
        <obo:IAO_0000117 xml:lang="en">PERSON:Alan Ruttenberg</obo:IAO_0000117>
        <obo:IAO_0000117 xml:lang="en">PERSON:Melanie Courtot</obo:IAO_0000117>
        <obo:IAO_0000111 xml:lang="en">imported from</obo:IAO_0000111>
        <obo:IAO_0000114 rdf:resource="&obo;IAO_0000125"/>
    </owl:AnnotationProperty>
    <owl:AnnotationProperty rdf:about="&obo;IAO_0000600">
        <rdfs:label xml:lang="en">elucidation</rdfs:label>
        <obo:IAO_0000119 xml:lang="en">Person:Barry Smith</obo:IAO_0000119>
        <obo:IAO_0000600 xml:lang="en">Primitive terms in a highest-level ontology such as BFO are terms which are so basic to our understanding of reality that there is no way of defining them in a non-circular fashion. For these, therefore, we can provide only elucidations, supplemented by examples and by axioms</obo:IAO_0000600>
        <obo:IAO_0000111 xml:lang="en">elucidation</obo:IAO_0000111>
        <obo:IAO_0000117 xml:lang="en">person:Alan Ruttenberg</obo:IAO_0000117>
    </owl:AnnotationProperty>
    <owl:AnnotationProperty rdf:about="&obo;IAO_0000596">
        <rdfs:label xml:lang="en">has ID digit count</rdfs:label>
        <obo:IAO_0000112>Ontology: &lt;http://purl.obolibrary.org/obo/ro/idrange/&gt;
  Annotations: 
     &#39;has ID prefix&#39;: &quot;http://purl.obolibrary.org/obo/RO_&quot;
     &#39;has ID digit count&#39; : 7,
     rdfs:label &quot;RO id policy&quot;
     &#39;has ID policy for&#39;: &quot;RO&quot;</obo:IAO_0000112>
        <obo:IAO_0000117>Person:Alan Ruttenberg</obo:IAO_0000117>
        <obo:IAO_0000115>Relates an ontology used to record id policy to the number of digits in the URI. The URI is: the &#39;has ID prefix&quot; annotation property value concatenated with an integer in the id range (left padded with &quot;0&quot;s to make this many digits)</obo:IAO_0000115>
    </owl:AnnotationProperty>
    


    <!-- 
    ///////////////////////////////////////////////////////////////////////////////////////
    //
    // Datatypes
    //
    ///////////////////////////////////////////////////////////////////////////////////////
     -->

    


    <!-- 
    ///////////////////////////////////////////////////////////////////////////////////////
    //
    // Classes
    //
    ///////////////////////////////////////////////////////////////////////////////////////
     -->

    


    <!-- http://purl.obolibrary.org/obo/BFO_0000031 -->

    <owl:Class rdf:about="&obo;BFO_0000031">
        <rdfs:label xml:lang="en">generically dependent continuant</rdfs:label>
        <rdfs:isDefinedBy rdf:resource="&obo;bfo.owl"/>
    </owl:Class>
    


    <!-- http://purl.obolibrary.org/obo/IAO_0000027 -->

    <owl:Class rdf:about="&obo;IAO_0000027">
        <rdfs:label xml:lang="en">data item</rdfs:label>
        <rdfs:subClassOf rdf:resource="&obo;IAO_0000030"/>
    </owl:Class>
    


    <!-- http://purl.obolibrary.org/obo/IAO_0000030 -->

    <owl:Class rdf:about="&obo;IAO_0000030">
        <rdfs:label xml:lang="en">information content entity</rdfs:label>
        <rdfs:subClassOf rdf:resource="&obo;BFO_0000031"/>
    </owl:Class>
    


    <!-- http://purl.obolibrary.org/obo/IAO_0000078 -->

    <owl:Class rdf:about="&obo;IAO_0000078">
        <rdfs:label xml:lang="en">curation status specification</rdfs:label>
        <owl:equivalentClass>
            <owl:Class>
                <owl:oneOf rdf:parseType="Collection">
                    <rdf:Description rdf:about="&obo;IAO_0000124"/>
                    <rdf:Description rdf:about="&obo;IAO_0000423"/>
                    <rdf:Description rdf:about="&obo;IAO_0000125"/>
                    <rdf:Description rdf:about="&obo;IAO_0000122"/>
                    <rdf:Description rdf:about="&obo;IAO_0000123"/>
                    <rdf:Description rdf:about="&obo;IAO_0000428"/>
                    <rdf:Description rdf:about="&obo;IAO_0000120"/>
                    <rdf:Description rdf:about="&obo;IAO_0000121"/>
                    <rdf:Description rdf:about="&obo;IAO_0000002"/>
                </owl:oneOf>
            </owl:Class>
        </owl:equivalentClass>
        <rdfs:subClassOf rdf:resource="&obo;IAO_0000102"/>
        <obo:IAO_0000116 xml:lang="en">Better to represent curation as a process with parts and then relate labels to that process (in IAO meeting)</obo:IAO_0000116>
        <obo:IAO_0000119 xml:lang="en">GROUP:OBI:&lt;http://purl.obolibrary.org/obo/obi&gt;</obo:IAO_0000119>
        <obo:IAO_0000119 xml:lang="en">OBI_0000266</obo:IAO_0000119>
        <obo:IAO_0000117 xml:lang="en">PERSON:Bill Bug</obo:IAO_0000117>
        <obo:IAO_0000115 xml:lang="en">The curation status of the term. The allowed values come from an enumerated list of predefined terms. See the specification of these instances for more detailed definitions of each enumerated value.</obo:IAO_0000115>
        <obo:IAO_0000111 xml:lang="en">curation status specification</obo:IAO_0000111>
        <obo:IAO_0000114 rdf:resource="&obo;IAO_0000125"/>
    </owl:Class>
    


    <!-- http://purl.obolibrary.org/obo/IAO_0000102 -->

    <owl:Class rdf:about="&obo;IAO_0000102">
        <rdfs:label xml:lang="en">data about an ontology part</rdfs:label>
        <rdfs:subClassOf rdf:resource="&obo;IAO_0000027"/>
        <obo:IAO_0000117 rdf:datatype="&xsd;string">Person:Alan Ruttenberg</obo:IAO_0000117>
        <obo:IAO_0000115 xml:lang="en">data about an ontology part is a data item about a part of an ontology, for example a term</obo:IAO_0000115>
    </owl:Class>
    


    <!-- http://purl.obolibrary.org/obo/IAO_0000225 -->

    <owl:Class rdf:about="&obo;IAO_0000225">
        <rdfs:label xml:lang="en">obsolescence reason specification</rdfs:label>
        <owl:equivalentClass>
            <owl:Class>
                <owl:oneOf rdf:parseType="Collection">
                    <rdf:Description rdf:about="&obo;IAO_0000227"/>
                    <rdf:Description rdf:about="&obo;IAO_0000228"/>
                    <rdf:Description rdf:about="&obo;IAO_0000226"/>
                    <rdf:Description rdf:about="&obo;IAO_0000103"/>
                    <rdf:Description rdf:about="&obo;IAO_0000229"/>
                </owl:oneOf>
            </owl:Class>
        </owl:equivalentClass>
        <rdfs:subClassOf rdf:resource="&obo;IAO_0000102"/>
        <obo:IAO_0000117 xml:lang="en">PERSON: Alan Ruttenberg</obo:IAO_0000117>
        <obo:IAO_0000117 xml:lang="en">PERSON: Melanie Courtot</obo:IAO_0000117>
        <obo:IAO_0000116 xml:lang="en">The creation of this class has been inspired in part by Werner Ceusters&#39; paper, Applying evolutionary terminology auditing to the Gene Ontology.</obo:IAO_0000116>
        <obo:IAO_0000115 xml:lang="en">The reason for which a term has been deprecated. The allowed values come from an enumerated list of predefined terms. See the specification of these instances for more detailed definitions of each enumerated value.</obo:IAO_0000115>
        <obo:IAO_0000111 xml:lang="en">obsolescence reason specification</obo:IAO_0000111>
        <obo:IAO_0000114 rdf:resource="&obo;IAO_0000125"/>
    </owl:Class>
    


    <!-- http://purl.obolibrary.org/obo/IAO_0000409 -->

    <owl:Class rdf:about="&obo;IAO_0000409">
        <rdfs:label rdf:datatype="&xsd;string">denotator type</rdfs:label>
        <owl:equivalentClass>
            <owl:Class>
                <owl:oneOf rdf:parseType="Collection">
                    <rdf:Description rdf:about="&obo;IAO_0000410"/>
                    <rdf:Description rdf:about="&obo;IAO_0000420"/>
                    <rdf:Description rdf:about="&obo;IAO_0000421"/>
                </owl:oneOf>
            </owl:Class>
        </owl:equivalentClass>
        <rdfs:subClassOf rdf:resource="&obo;IAO_0000102"/>
        <obo:IAO_0000115 rdf:datatype="&xsd;string">A denotator type indicates how a term should be interpreted from an ontological perspective.</obo:IAO_0000115>
        <obo:IAO_0000117 rdf:datatype="&xsd;string">Alan Ruttenberg</obo:IAO_0000117>
        <obo:IAO_0000119 rdf:datatype="&xsd;string">Barry Smith, Werner Ceusters</obo:IAO_0000119>
        <obo:IAO_0000112 rdf:datatype="&xsd;string">The Basic Formal Ontology ontology makes a distinction between Universals and defined classes, where the formal are &quot;natural kinds&quot; and the latter arbitrary collections of entities.</obo:IAO_0000112>
    </owl:Class>
    


    <!-- http://www.geneontology.org/formats/oboInOwl#DbXref -->

    <owl:Class rdf:about="&oboInOwl;DbXref">
        <rdfs:subClassOf rdf:resource="&obo;IAO_0000102"/>
    </owl:Class>
    


    <!-- http://www.geneontology.org/formats/oboInOwl#Definition -->

    <owl:Class rdf:about="&oboInOwl;Definition">
        <rdfs:subClassOf rdf:resource="&obo;IAO_0000102"/>
    </owl:Class>
    


    <!-- http://www.geneontology.org/formats/oboInOwl#Subset -->

    <owl:Class rdf:about="&oboInOwl;Subset">
        <owl:equivalentClass>
            <owl:Class>
                <owl:oneOf rdf:parseType="Collection">
                    <rdf:Description rdf:about="&obo;IAO_0000224"/>
                </owl:oneOf>
            </owl:Class>
        </owl:equivalentClass>
        <rdfs:subClassOf rdf:resource="&obo;IAO_0000102"/>
    </owl:Class>
    


    <!-- http://www.geneontology.org/formats/oboInOwl#Synonym -->

    <owl:Class rdf:about="&oboInOwl;Synonym">
        <rdfs:subClassOf rdf:resource="&obo;IAO_0000102"/>
    </owl:Class>
    


    <!-- http://www.geneontology.org/formats/oboInOwl#SynonymType -->

    <owl:Class rdf:about="&oboInOwl;SynonymType">
        <rdfs:subClassOf rdf:resource="&obo;IAO_0000102"/>
    </owl:Class>
    


    <!-- 
    ///////////////////////////////////////////////////////////////////////////////////////
    //
    // Individuals
    //
    ///////////////////////////////////////////////////////////////////////////////////////
     -->

    


    <!-- http://purl.obolibrary.org/obo/IAO_0000002 -->

    <owl:NamedIndividual rdf:about="&obo;IAO_0000002">
        <rdf:type rdf:resource="&obo;IAO_0000078"/>
        <rdfs:label xml:lang="en">example to be eventually removed</rdfs:label>
    </owl:NamedIndividual>
    


    <!-- http://purl.obolibrary.org/obo/IAO_0000103 -->

    <owl:NamedIndividual rdf:about="&obo;IAO_0000103">
        <rdf:type rdf:resource="&obo;IAO_0000225"/>
        <rdfs:label xml:lang="en">failed exploratory term</rdfs:label>
        <obo:IAO_0000117 rdf:datatype="&xsd;string">Person:Alan Ruttenberg</obo:IAO_0000117>
        <obo:IAO_0000115 xml:lang="en">The term was used in an attempt to structure part of the ontology but in retrospect failed to do a good job</obo:IAO_0000115>
    </owl:NamedIndividual>
    


    <!-- http://purl.obolibrary.org/obo/IAO_0000120 -->

    <owl:NamedIndividual rdf:about="&obo;IAO_0000120">
        <rdf:type rdf:resource="&obo;IAO_0000078"/>
        <rdfs:label xml:lang="en">metadata complete</rdfs:label>
        <obo:IAO_0000115 xml:lang="en">Class has all its metadata, but is either not guaranteed to be in its final location in the asserted IS_A hierarchy or refers to another class that is not complete.</obo:IAO_0000115>
    </owl:NamedIndividual>
    


    <!-- http://purl.obolibrary.org/obo/IAO_0000121 -->

    <owl:NamedIndividual rdf:about="&obo;IAO_0000121">
        <rdf:type rdf:resource="&obo;IAO_0000078"/>
        <rdfs:label xml:lang="en">organizational term</rdfs:label>
        <obo:IAO_0000115 xml:lang="en">term created to ease viewing/sort terms for development purpose, and will not be included in a release</obo:IAO_0000115>
    </owl:NamedIndividual>
    


    <!-- http://purl.obolibrary.org/obo/IAO_0000122 -->

    <owl:NamedIndividual rdf:about="&obo;IAO_0000122">
        <rdf:type rdf:resource="&obo;IAO_0000078"/>
        <rdfs:label xml:lang="en">ready for release</rdfs:label>
        <obo:IAO_0000115 xml:lang="en">Class has undergone final review, is ready for use, and will be included in the next release. Any class lacking &quot;ready_for_release&quot; should be considered likely to change place in hierarchy, have its definition refined, or be obsoleted in the next release.  Those classes deemed &quot;ready_for_release&quot; will also derived from a chain of ancestor classes that are also &quot;ready_for_release.&quot;</obo:IAO_0000115>
    </owl:NamedIndividual>
    


    <!-- http://purl.obolibrary.org/obo/IAO_0000123 -->

    <owl:NamedIndividual rdf:about="&obo;IAO_0000123">
        <rdf:type rdf:resource="&obo;IAO_0000078"/>
        <rdfs:label xml:lang="en">metadata incomplete</rdfs:label>
        <obo:IAO_0000115 xml:lang="en">Class is being worked on; however, the metadata (including definition) are not complete or sufficiently clear to the branch editors.</obo:IAO_0000115>
    </owl:NamedIndividual>
    


    <!-- http://purl.obolibrary.org/obo/IAO_0000124 -->

    <owl:NamedIndividual rdf:about="&obo;IAO_0000124">
        <rdf:type rdf:resource="&obo;IAO_0000078"/>
        <rdfs:label xml:lang="en">uncurated</rdfs:label>
        <obo:IAO_0000115 xml:lang="en">Nothing done yet beyond assigning a unique class ID and proposing a preferred term.</obo:IAO_0000115>
    </owl:NamedIndividual>
    


    <!-- http://purl.obolibrary.org/obo/IAO_0000125 -->

    <owl:NamedIndividual rdf:about="&obo;IAO_0000125">
        <rdf:type rdf:resource="&obo;IAO_0000078"/>
        <rdfs:label xml:lang="en">pending final vetting</rdfs:label>
        <obo:IAO_0000115 xml:lang="en">All definitions, placement in the asserted IS_A hierarchy and required minimal metadata are complete. The class is awaiting a final review by someone other than the term editor.</obo:IAO_0000115>
    </owl:NamedIndividual>
    


    <!-- http://purl.obolibrary.org/obo/IAO_0000224 -->

    <owl:NamedIndividual rdf:about="&obo;IAO_0000224">
        <rdf:type rdf:resource="&oboInOwl;Subset"/>
        <rdfs:label xml:lang="en">core</rdfs:label>
        <obo:IAO_0000115 xml:lang="en">Core is an instance of a grouping of terms from an ontology or ontologies. It is used by the ontology to identify main classes.</obo:IAO_0000115>
        <obo:IAO_0000117 xml:lang="en">PERSON: Alan Ruttenberg</obo:IAO_0000117>
        <obo:IAO_0000117 xml:lang="en">PERSON: Melanie Courtot</obo:IAO_0000117>
    </owl:NamedIndividual>
    


    <!-- http://purl.obolibrary.org/obo/IAO_0000226 -->

    <owl:NamedIndividual rdf:about="&obo;IAO_0000226">
        <rdf:type rdf:resource="&obo;IAO_0000225"/>
        <rdfs:label xml:lang="en">placeholder removed</rdfs:label>
    </owl:NamedIndividual>
    


    <!-- http://purl.obolibrary.org/obo/IAO_0000227 -->

    <owl:NamedIndividual rdf:about="&obo;IAO_0000227">
        <rdf:type rdf:resource="&obo;IAO_0000225"/>
        <rdfs:label xml:lang="en">terms merged</rdfs:label>
        <obo:IAO_0000116 xml:lang="en">An editor note should explain what were the merged terms and the reason for the merge.</obo:IAO_0000116>
    </owl:NamedIndividual>
    


    <!-- http://purl.obolibrary.org/obo/IAO_0000228 -->

    <owl:NamedIndividual rdf:about="&obo;IAO_0000228">
        <rdf:type rdf:resource="&obo;IAO_0000225"/>
        <rdfs:label xml:lang="en">term imported</rdfs:label>
        <obo:IAO_0000116 xml:lang="en">This is to be used when the original term has been replaced by a term imported from an other ontology. An editor note should indicate what is the URI of the new term to use.</obo:IAO_0000116>
    </owl:NamedIndividual>
    


    <!-- http://purl.obolibrary.org/obo/IAO_0000229 -->

    <owl:NamedIndividual rdf:about="&obo;IAO_0000229">
        <rdf:type rdf:resource="&obo;IAO_0000225"/>
        <rdfs:label xml:lang="en">term split</rdfs:label>
        <obo:IAO_0000116 xml:lang="en">This is to be used when a term has been split in two or more new terms. An editor note should indicate the reason for the split and indicate the URIs of the new terms created.</obo:IAO_0000116>
    </owl:NamedIndividual>
    


    <!-- http://purl.obolibrary.org/obo/IAO_0000410 -->

    <owl:NamedIndividual rdf:about="&obo;IAO_0000410">
        <rdf:type rdf:resource="&obo;IAO_0000409"/>
        <rdfs:label rdf:datatype="&xsd;string">universal</rdfs:label>
        <obo:IAO_0000119 rdf:datatype="&xsd;string">A Formal Theory of Substances, Qualities, and Universals, http://ontology.buffalo.edu/bfo/SQU.pdf</obo:IAO_0000119>
        <obo:IAO_0000117 rdf:datatype="&xsd;string">Alan Ruttenberg</obo:IAO_0000117>
        <obo:IAO_0000116 rdf:datatype="&xsd;string">Hard to give a definition for. Intuitively a &quot;natural kind&quot; rather than a collection of any old things, which a class is able to be, formally. At the meta level, universals are defined as positives, are disjoint with their siblings, have single asserted parents.</obo:IAO_0000116>
    </owl:NamedIndividual>
    


    <!-- http://purl.obolibrary.org/obo/IAO_0000420 -->

    <owl:NamedIndividual rdf:about="&obo;IAO_0000420">
        <rdf:type rdf:resource="&obo;IAO_0000409"/>
        <rdfs:label rdf:datatype="&xsd;string">defined class</rdfs:label>
        <obo:IAO_0000116 rdf:datatype="&xsd;string">&quot;definitions&quot;, in some readings, always are given by necessary and sufficient conditions. So one must be careful (and this is difficult sometimes) to distinguish between defined classes and universal.</obo:IAO_0000116>
        <obo:IAO_0000115 rdf:datatype="&xsd;string">A defined class is a class that is defined by a set of logically necessary and sufficient conditions but is not a universal</obo:IAO_0000115>
        <obo:IAO_0000117 rdf:datatype="&xsd;string">Alan Ruttenberg</obo:IAO_0000117>
    </owl:NamedIndividual>
    


    <!-- http://purl.obolibrary.org/obo/IAO_0000421 -->

    <owl:NamedIndividual rdf:about="&obo;IAO_0000421">
        <rdf:type rdf:resource="&obo;IAO_0000409"/>
        <rdfs:label rdf:datatype="&xsd;string">named class expression</rdfs:label>
        <obo:IAO_0000115 rdf:datatype="&xsd;string">A named class expression is a logical expression that is given a name. The name can be used in place of the expression.</obo:IAO_0000115>
        <obo:IAO_0000117 rdf:datatype="&xsd;string">Alan Ruttenberg</obo:IAO_0000117>
        <obo:IAO_0000116 rdf:datatype="&xsd;string">named class expressions are used in order to have more concise logical definition but their extensions may not be interesting classes on their own. In languages such as OWL, with no provisions for macros, these show up as actuall classes. Tools may with to not show them as such, and to replace uses of the macros with their expansions</obo:IAO_0000116>
    </owl:NamedIndividual>
    


    <!-- http://purl.obolibrary.org/obo/IAO_0000423 -->

    <owl:NamedIndividual rdf:about="&obo;IAO_0000423">
        <rdf:type rdf:resource="&obo;IAO_0000078"/>
        <rdfs:label xml:lang="en">to be replaced with external ontology term</rdfs:label>
        <obo:IAO_0000117 xml:lang="en">Alan Ruttenberg</obo:IAO_0000117>
        <obo:IAO_0000115 xml:lang="en">Terms with this status should eventually replaced with a term from another ontology.</obo:IAO_0000115>
        <obo:IAO_0000119 xml:lang="en">group:OBI</obo:IAO_0000119>
    </owl:NamedIndividual>
    


    <!-- http://purl.obolibrary.org/obo/IAO_0000428 -->

    <owl:NamedIndividual rdf:about="&obo;IAO_0000428">
        <rdf:type rdf:resource="&obo;IAO_0000078"/>
        <rdfs:label xml:lang="en">requires discussion</rdfs:label>
        <obo:IAO_0000115 xml:lang="en">A term that is metadata complete, has been reviewed, and problems have been identified that require discussion before release. Such a term requires editor note(s) to identify the outstanding issues.</obo:IAO_0000115>
        <obo:IAO_0000117 xml:lang="en">Alan Ruttenberg</obo:IAO_0000117>
        <obo:IAO_0000119 xml:lang="en">group:OBI</obo:IAO_0000119>
    </owl:NamedIndividual>
    


    <!-- 
    ///////////////////////////////////////////////////////////////////////////////////////
    //
    // General axioms
    //
    ///////////////////////////////////////////////////////////////////////////////////////
     -->

    <rdf:Description>
        <rdf:type rdf:resource="&owl;AllDifferent"/>
        <owl:distinctMembers rdf:parseType="Collection">
            <rdf:Description rdf:about="&obo;IAO_0000226"/>
            <rdf:Description rdf:about="&obo;IAO_0000227"/>
            <rdf:Description rdf:about="&obo;IAO_0000228"/>
            <rdf:Description rdf:about="&obo;IAO_0000229"/>
        </owl:distinctMembers>
    </rdf:Description>
    <rdf:Description>
        <rdf:type rdf:resource="&owl;AllDifferent"/>
        <owl:distinctMembers rdf:parseType="Collection">
            <rdf:Description rdf:about="&obo;IAO_0000120"/>
            <rdf:Description rdf:about="&obo;IAO_0000121"/>
            <rdf:Description rdf:about="&obo;IAO_0000122"/>
            <rdf:Description rdf:about="&obo;IAO_0000123"/>
            <rdf:Description rdf:about="&obo;IAO_0000124"/>
            <rdf:Description rdf:about="&obo;IAO_0000125"/>
            <rdf:Description rdf:about="&obo;IAO_0000423"/>
            <rdf:Description rdf:about="&obo;IAO_0000428"/>
        </owl:distinctMembers>
    </rdf:Description>
</rdf:RDF>


<!-- Generated by the OWL API (version 3.2.3.1824) http://owlapi.sourceforge.net -->
