# Supplementary material for: Bacterial clinical infectious diseases ontology (BCIDO) dataset
Source: Data Brief. 2016 Jul 16;8:881–4. doi: 10.1016/j.dib.2016.07.018 (PMC4961784; doi:10.1016/j.dib.2016.07.018)
Supplement: Supplementary file 3 — Supplementary material [file mmc3.zip › BCIDO FINAL/protege-dc.owl]

<?xml version="1.0"?>


<!DOCTYPE rdf:RDF [
    <!ENTITY dcterms "http://purl.org/dc/terms/" >
    <!ENTITY owl "http://www.w3.org/2002/07/owl#" >
    <!ENTITY dc "http://purl.org/dc/elements/1.1/" >
    <!ENTITY xsd "http://www.w3.org/2001/XMLSchema#" >
    <!ENTITY rdfs "http://www.w3.org/2000/01/rdf-schema#" >
    <!ENTITY rdf "http://www.w3.org/1999/02/22-rdf-syntax-ns#" >
]>


<rdf:RDF xmlns="http://purl.org/dc/elements/1.1/"
     xml:base="http://purl.org/dc/elements/1.1/"
     xmlns:dc="http://purl.org/dc/elements/1.1/"
     xmlns:rdfs="http://www.w3.org/2000/01/rdf-schema#"
     xmlns:owl="http://www.w3.org/2002/07/owl#"
     xmlns:xsd="http://www.w3.org/2001/XMLSchema#"
     xmlns:rdf="http://www.w3.org/1999/02/22-rdf-syntax-ns#"
     xmlns:dcterms="http://purl.org/dc/terms/">
    <owl:Ontology rdf:about="http://protege.stanford.edu/plugins/owl/dc/protege-dc.owl"/>
    


    <!-- 
    ///////////////////////////////////////////////////////////////////////////////////////
    //
    // Annotation properties
    //
    ///////////////////////////////////////////////////////////////////////////////////////
     -->

    <owl:AnnotationProperty rdf:about="&dc;creator">
        <rdfs:label xml:lang="en-us">Creator</rdfs:label>
        <rdfs:comment xml:lang="en-us">An entity primarily responsible for making the content 
         of the resource.</rdfs:comment>
        <description xml:lang="en-us">Examples of a Creator include a person, an organisation,
         or a service.  Typically, the name of a Creator should 
         be used to indicate the entity.</description>
        <rdfs:isDefinedBy rdf:resource="http://purl.org/dc/elements/1.1/"/>
    </owl:AnnotationProperty>
    <owl:AnnotationProperty rdf:about="&dc;publisher">
        <rdfs:label xml:lang="en-us">Publisher</rdfs:label>
        <rdfs:comment xml:lang="en-us">An entity responsible for making the resource available</rdfs:comment>
        <description xml:lang="en-us">Examples of a Publisher include a person, an organisation,
         or a service.
         Typically, the name of a Publisher should be used to
         indicate the entity.</description>
        <rdfs:isDefinedBy rdf:resource="http://purl.org/dc/elements/1.1/"/>
    </owl:AnnotationProperty>
    <owl:AnnotationProperty rdf:about="&dc;relation">
        <rdfs:label xml:lang="en-us">Relation</rdfs:label>
        <description xml:lang="en-us">
         Recommended best practice is to reference the resource by means
         of a string or number conforming to a formal identification
         system.
    </description>
        <rdfs:comment xml:lang="en-us">A reference to a related resource.</rdfs:comment>
        <rdfs:isDefinedBy rdf:resource="http://purl.org/dc/elements/1.1/"/>
    </owl:AnnotationProperty>
    <owl:AnnotationProperty rdf:about="&dc;subject">
        <rdfs:label xml:lang="en-us">Subject and Keywords</rdfs:label>
        <rdfs:comment xml:lang="en-us">The topic of the content of the resource.</rdfs:comment>
        <description xml:lang="en-us">Typically, a Subject will be expressed as keywords,
         key phrases or classification codes that describe a topic
         of the resource.  Recommended best practice is to select 
         a value from a controlled vocabulary or formal 
         classification scheme.</description>
        <rdfs:isDefinedBy rdf:resource="http://purl.org/dc/elements/1.1/"/>
    </owl:AnnotationProperty>
    <owl:AnnotationProperty rdf:about="&dc;description">
        <rdfs:label xml:lang="en-us">Description</rdfs:label>
        <rdfs:comment xml:lang="en-us">An account of the content of the resource.</rdfs:comment>
        <description xml:lang="en-us">Description may include but is not limited to: an abstract,
         table of contents, reference to a graphical representation
         of content or a free-text account of the content.</description>
        <rdfs:isDefinedBy rdf:resource="http://purl.org/dc/elements/1.1/"/>
    </owl:AnnotationProperty>
    <owl:AnnotationProperty rdf:about="&dc;coverage">
        <rdfs:label xml:lang="en-us">Coverage</rdfs:label>
        <description xml:lang="en-us">Coverage will typically include spatial location (a place name
         or geographic coordinates), temporal period (a period label,
         date, or date range) or jurisdiction (such as a named
         administrative entity).
         Recommended best practice is to select a value from a
         controlled vocabulary (for example, the Thesaurus of Geographic
         Names [TGN]) and that, where appropriate, named places or time
         periods be used in preference to numeric identifiers such as
         sets of coordinates or date ranges.</description>
        <rdfs:comment xml:lang="en-us">The extent or scope of the content of the resource.</rdfs:comment>
        <rdfs:isDefinedBy rdf:resource="http://purl.org/dc/elements/1.1/"/>
    </owl:AnnotationProperty>
    <owl:AnnotationProperty rdf:about="&dc;contributor">
        <rdfs:label xml:lang="en-us">Contributor</rdfs:label>
        <rdfs:comment xml:lang="en-us">An entity responsible for making contributions to the
         content of the resource.</rdfs:comment>
        <description xml:lang="en-us">Examples of a Contributor include a person, an 
         organisation, or a service.  Typically, the name of a 
         Contributor should be used to indicate the entity.</description>
        <rdfs:isDefinedBy rdf:resource="http://purl.org/dc/elements/1.1/"/>
    </owl:AnnotationProperty>
    <owl:AnnotationProperty rdf:about="&dc;language">
        <rdfs:label xml:lang="en-us">Language</rdfs:label>
        <rdfs:comment xml:lang="en-us">A language of the intellectual content of the resource.</rdfs:comment>
        <description xml:lang="en-us">Recommended best practice is to use RFC 3066 [RFC3066],
         which, in conjunction with ISO 639 [ISO639], defines two-
         and three-letter primary language tags with optional
         subtags.  Examples include &quot;en&quot; or &quot;eng&quot; for English,
         &quot;akk&quot; for Akkadian, and &quot;en-GB&quot; for English used in the
         United Kingdom.</description>
        <rdfs:isDefinedBy rdf:resource="http://purl.org/dc/elements/1.1/"/>
    </owl:AnnotationProperty>
    <owl:AnnotationProperty rdf:about="&dc;type">
        <rdfs:label xml:lang="en-us">Resource Type</rdfs:label>
        <rdfs:comment xml:lang="en-us">The nature or genre of the content of the resource.</rdfs:comment>
        <description xml:lang="en-us">Type includes terms describing general categories, functions,
         genres, or aggregation levels for content. Recommended best
         practice is to select a value from a controlled vocabulary
         (for example, the DCMI Type Vocabulary [DCMITYPE]). To 
         describe the physical or digital manifestation of the 
         resource, use the Format element.</description>
        <rdfs:isDefinedBy rdf:resource="http://purl.org/dc/elements/1.1/"/>
    </owl:AnnotationProperty>
    <owl:AnnotationProperty rdf:about="&dc;identifier">
        <rdfs:label xml:lang="en-us">Resource Identifier</rdfs:label>
        <rdfs:comment xml:lang="en-us">An unambiguous reference to the resource within a given context.</rdfs:comment>
        <description xml:lang="en-us">Recommended best practice is to identify the resource by means
         of a string or number conforming to a formal identification
         system.
         Example formal identification systems include the Uniform
         Resource Identifier (URI) (including the Uniform Resource
         Locator (URL)), the Digital Object Identifier (DOI) and the
         International Standard Book Number (ISBN).</description>
        <rdfs:isDefinedBy rdf:resource="http://purl.org/dc/elements/1.1/"/>
    </owl:AnnotationProperty>
    <owl:AnnotationProperty rdf:about="&dc;date">
        <rdfs:label xml:lang="en-us">Date</rdfs:label>
        <rdfs:comment xml:lang="en-us">A date associated with an event in the life cycle of the
         resource.</rdfs:comment>
        <description xml:lang="en-us">Typically, Date will be associated with the creation or
         availability of the resource.  Recommended best practice
         for encoding the date value is defined in a profile of
         ISO 8601 [W3CDTF] and follows the YYYY-MM-DD format.</description>
        <rdfs:isDefinedBy rdf:resource="http://purl.org/dc/elements/1.1/"/>
    </owl:AnnotationProperty>
    <owl:AnnotationProperty rdf:about="&dc;source">
        <rdfs:label xml:lang="en-us">Source</rdfs:label>
        <rdfs:comment xml:lang="en-us">A reference to a resource from which the present resource
         is derived.</rdfs:comment>
        <description xml:lang="en-us">The present resource may be derived from the Source resource
         in whole or in part.  Recommended best practice is to reference
         the resource by means of a string or number conforming to a
         formal identification system.</description>
        <rdfs:isDefinedBy rdf:resource="http://purl.org/dc/elements/1.1/"/>
    </owl:AnnotationProperty>
    <owl:AnnotationProperty rdf:about="&dc;format">
        <rdfs:label xml:lang="en-us">Format</rdfs:label>
        <rdfs:comment xml:lang="en-us">The physical or digital manifestation of the resource.</rdfs:comment>
        <description xml:lang="en-us">Typically, Format may include the media-type or dimensions of
         the resource. Format may be used to determine the software,
         hardware or other equipment needed to display or operate the
         resource. Examples of dimensions include size and duration.
         Recommended best practice is to select a value from a
         controlled vocabulary (for example, the list of Internet Media
         Types [MIME] defining computer media formats).</description>
        <rdfs:isDefinedBy rdf:resource="http://purl.org/dc/elements/1.1/"/>
    </owl:AnnotationProperty>
    <owl:AnnotationProperty rdf:about="&dc;title">
        <rdfs:label xml:lang="en-us">Title</rdfs:label>
        <description xml:lang="en-us">
        Typically, a Title will be a name by which the resource is
         formally known.
    </description>
        <rdfs:comment xml:lang="en-us">A name given to the resource.</rdfs:comment>
        <rdfs:isDefinedBy rdf:resource="http://purl.org/dc/elements/1.1/"/>
    </owl:AnnotationProperty>
    <owl:AnnotationProperty rdf:about="&dc;rights">
        <rdfs:label xml:lang="en-us">Rights Management</rdfs:label>
        <description xml:lang="en-us">
          Typically, a Rights element will contain a rights 
          management statement for the resource, or reference 
          a service providing such information. Rights information 
          often encompasses Intellectual Property Rights (IPR), 
          Copyright, and various Property Rights. 
          If the Rights element is absent, no assumptions can be made 
          about the status of these and other rights with respect to 
          the resource.
    </description>
        <rdfs:comment xml:lang="en-us">Information about rights held in and over the resource.</rdfs:comment>
        <rdfs:isDefinedBy rdf:resource="http://purl.org/dc/elements/1.1/"/>
    </owl:AnnotationProperty>
    


    <!-- 
    ///////////////////////////////////////////////////////////////////////////////////////
    //
    // Datatypes
    //
    ///////////////////////////////////////////////////////////////////////////////////////
     -->

</rdf:RDF>


<!-- Generated by the OWL API (version 3.2.3.1824) http://owlapi.sourceforge.net -->
